# Supplementary material for: Stacked scattering: The key to bright flowers lies in the mesophyll
Source: Am J Bot. 2025 Sep 25;113(1):e70104. doi: 10.1002/ajb2.70104 (PMC12816439; doi:10.1002/ajb2.70104)
Supplement: Supplementary file 2 — Appendix S2. Reflectance and transmittance spectra measured using an integrating sphere. [file AJB2-113-e70104-s003.csv]

	wl	Hyp_trans_meso_1	Hyp_trans_meso_2	Hyp_trans_meso_3	Hyp_trans_noepi_1	Hyp_trans_noepi_2	Hyp_trans_noepi_3	Hyp_trans_full_1	Hyp_trans_full_2	Hyp_trans_full_3	Oen_trans_epi_1	Oen_trans_epi_2	Oen_trans_epi_3	Oen_trans_meso_1	Oen_trans_meso_2	Oen_trans_meso_3	Oen_trans_noepi_1	Oen_trans_noepi_2	Oen_trans_noepi_3	Oen_trans_full_1	Oen_trans_full_2	Oen_trans_full_3	Tro_trans_full_1	Tro_trans_full_2	Tro_trans_full_3	Tro_trans_noepi_1	Tro_trans_noepi_2	Tro_trans_noepi_3	Tro_trans_epi_1	Tro_trans_epi_2	Tro_trans_epi_3	Hyp_refl_meso_1	Hyp_refl_meso_2	Hyp_refl_meso_3	Hyp_refl_noepi_1	Hyp_refl_noepi_2	Hyp_refl_noepi_3	Hyp_refl_full_1	Hyp_refl_full_2	Hyp_refl_full_3	Oen_refl_epi_1	Oen_refl_epi_2	Oen_refl_epi_3	Oen_refl_meso_1	Oen_refl_meso_2	Oen_refl_meso_3	Oen_refl_noepi_1	Oen_refl_noepi_2	Oen_refl_noepi_3
1	300	0.00892014328116968	0.0856442982618105	0.0252094687422015	0.0163485869423051	0.0850594340993057	0.0556510937700284	0	0	0.0417781722457607	0.72607941361396	0.677805292556135	0.733176741160358	0.117581160708821	0.171505064333083	0.0463506828677776	0.13291217774281	0.197189416099084	0.164533045918703	0.100207697526896	0.0947305559824104	0.161149379964568	0.0280695063225626	0.104578036550168	0.0697959974216264	0.0994705092397142	0.12015176476073	0.182876539297618	0.17164540427089	0.272208064525424	0.193514946891755	0.184632886094995	0.0600758263576321	0.188786591331747	0.216110992867254	0.157245288923846	0.179362195860077	0.137095189863594	0.114296276921662	0.154769579014309	0.171453299053252	0.0673420962265721	0.09903865788101	0.321295693752212	0.224712561980986	0.407772525418931	0.309171938534017	0.305455041027703	0.146496761565282
2	301	0.00969250849591472	0.0850783693820082	0.0257784940861886	0.0177635529698844	0.0833811573158564	0.0541477462228141	0.00295622679313714	0.00282072038373812	0.0428981517067831	0.727289394216782	0.680602038798687	0.734725235378811	0.119435732359539	0.173364869370434	0.0474632896065701	0.134045863179714	0.199056257760328	0.165992377391939	0.103668197957644	0.096227583565962	0.16409593425521	0.0286509073824049	0.102504173441365	0.0671584313669615	0.0969813919169464	0.116993959168319	0.178107314243447	0.168228591140437	0.267968185341512	0.190676345895576	0.184980306218613	0.060240353719361	0.187996183981346	0.218086848897646	0.156882389504655	0.179582125587458	0.137255116887288	0.112729253427994	0.153631555177131	0.168712513042143	0.0669867690457322	0.0982100153796557	0.322338605681848	0.225997544122095	0.403743903339557	0.310798580903869	0.305202575596974	0.151001450989116
3	302	0.0104556939666376	0.0845213364953406	0.0263413584046121	0.0191571220951217	0.0817341622217373	0.0526728289230937	0.00587514225573319	0.00560400246515051	0.0440033421097656	0.728466770355944	0.683348812593196	0.736244926399836	0.121258323063619	0.175198960222004	0.0485602297784337	0.135150440281408	0.200879682595285	0.167415532778169	0.107057404915131	0.0976984184692912	0.166973323316894	0.0292174660897721	0.100453264533323	0.0645638170822365	0.0945330703986954	0.113896239027492	0.17344426772988	0.164868354877069	0.263824823871428	0.187881998924007	0.185301887081734	0.0604070196311701	0.187206760049692	0.220012806112989	0.156516807723087	0.17978555640276	0.137410219250722	0.111185953861837	0.152507322408813	0.166007103472238	0.0666354061045916	0.0973914685535082	0.323344552214484	0.227252805854718	0.399755178872257	0.312369347092448	0.30493541197888	0.155424235004174
4	303	0.0112099463754284	0.0839733217374858	0.0268981003409627	0.0205294971067142	0.0801198193387496	0.0512269566479578	0.00875695441386222	0.00834999693206126	0.0450951542355832	0.729610696135006	0.686044828252083	0.737736382493534	0.123049179975763	0.177007833764323	0.0496415621111296	0.136225977868252	0.20265966294155	0.168802171283088	0.110374787221375	0.0991436346276636	0.169780997593321	0.0297684613157727	0.0984254907479304	0.0620132002260406	0.092125780269088	0.110859283689833	0.168890570305817	0.161565651674005	0.259777675091171	0.185132377298436	0.185597007204884	0.0605765478933949	0.186418296381339	0.221888555041772	0.156148507201382	0.17997210877739	0.13756132433258	0.109667115937138	0.151397462263369	0.163337493335106	0.0662879626376826	0.0965831746288813	0.324313731884292	0.228478119642383	0.395806972326373	0.313883810858643	0.304653883307911	0.159764569461731
5	304	0.0119555124043774	0.0834344472441215	0.0274487585387316	0.021880880793359	0.0785394991886946	0.0498107441744971	0.0116018712935984	0.0110588544722945	0.0461749988651112	0.730720325657528	0.688689300087773	0.739200171930008	0.124808550250676	0.178791986873922	0.0507073453324187	0.137272544760605	0.204396171136723	0.170151952112389	0.113619813698393	0.100563805976345	0.172518407528194	0.0303031719315151	0.0964210330070757	0.0595076264569631	0.0897597571122507	0.107883772506922	0.164449392520158	0.158321437724465	0.25582643397674	0.182427952340252	0.185865045108593	0.0607496623063711	0.185630769820838	0.223713786212486	0.15577745156178	0.180141403182754	0.137709259511546	0.108173477367847	0.150302556294814	0.160704105622316	0.0659443938795376	0.0957852908320891	0.32524634322545	0.229673257948622	0.391899904011249	0.315341545961347	0.304358322718554	0.16402191021306
6	305	0.0126926387355748	0.0829048351509258	0.0279933716414095	0.0232114759437532	0.0769945722933738	0.0484248062798026	0.014410100921016	0.0137307257736743	0.0472442867792246	0.731794813027072	0.691281442412687	0.740636862979359	0.126536681043064	0.180551916427332	0.0517576381700623	0.138290209778826	0.2060891795184	0.171464534471766	0.116791953168202	0.101959506450601	0.175185003565215	0.0308208768081077	0.0944400722326469	0.0570481414335934	0.0874352365123103	0.104970384830341	0.160123904921804	0.155136669221667	0.251970795504132	0.179769195370843	0.186105379313389	0.0609270866704341	0.184844157212744	0.225488190153623	0.15540360442652	0.180293060090258	0.137854852166302	0.106705775867913	0.149223186057163	0.158107363325436	0.065604655064689	0.0949979743894453	0.326142584772132	0.230837993236963	0.388034594236227	0.316742126159452	0.3040490633453	0.168195713109435
7	306	0.0134215720511106	0.0823846075935764	0.0285319782924876	0.0245214853465939	0.0754864091745883	0.0470697577409649	0.0171818513221889	0.0163657615240248	0.0483044287587986	0.732833312347198	0.693820469539249	0.742047023911689	0.128233819507629	0.182288119301083	0.0527924993518213	0.139279041743275	0.207738660424178	0.172739577566913	0.119890674452818	0.103331309985697	0.177780236148085	0.0313208548166591	0.092482789346532	0.0546357908145209	0.0851524540533936	0.102119800011673	0.155917278059655	0.152012302358832	0.248210454649347	0.177156577711597	0.186317388339799	0.0611095447859196	0.18405843540161	0.227211457393674	0.15502692941784	0.180426699971308	0.137998929675532	0.105264749151284	0.14815993310443	0.155547689436035	0.0652687014276691	0.0942213825272638	0.327002655058513	0.231972097970936	0.38421166331065	0.31808512521185	0.303726438322636	0.17228543400213
8	307	0.0141425590330751	0.0818738867077514	0.0290646171354566	0.0258111117905781	0.0740163803541398	0.0457462133350749	0.0199173305231916	0.01896411241117	0.0493568355847082	0.733834977721466	0.696305595779882	0.743431222997097	0.129900212799076	0.184001092371705	0.0538119876054569	0.140239109474311	0.209344586191655	0.173976740603525	0.12291544637426	0.104679790516899	0.180303555720508	0.0318023848282775	0.090549365270619	0.0522716202583347	0.082911645319627	0.0993326974024994	0.151832682482612	0.148949293329179	0.244545106388382	0.174590570683901	0.186500450708352	0.0612977604531631	0.183273581231989	0.228883278461128	0.154647390157981	0.180541943297311	0.138142319417919	0.103851134931909	0.147113378990629	0.153025506945682	0.0649364882030102	0.0934556724718587	0.327826752618769	0.233075344614071	0.380431731543861	0.319370116877432	0.303390780785051	0.176290528742417
9	308	0.0148558463635585	0.0813727946291288	0.0295913268138076	0.027080558064403	0.0725858563538294	0.0444547878392232	0.0226167465500979	0.0215259291229342	0.0504029180378286	0.734798963253438	0.698736035447009	0.744790028505687	0.131536108072109	0.185691332515729	0.0548161616587302	0.141170481792294	0.210906929158428	0.175175682787295	0.125865737754543	0.106005521979472	0.182754412726184	0.0322647457140716	0.088639980926796	0.0499566754236242	0.0807130458951374	0.0966097563544017	0.147873288739575	0.145948598325927	0.240974445697237	0.172071645609144	0.186653944939576	0.0614924574725002	0.182489571548433	0.230503343884478	0.154264950269181	0.180638410539672	0.138285848772147	0.102465670923738	0.146084105269774	0.150541238845945	0.0646079706252448	0.0927010014495437	0.328615075987075	0.234147505629898	0.376695419245204	0.320596674915091	0.303042423867035	0.180210453181572
10	309	0.0155616807246509	0.0808814534933863	0.0301121459710315	0.0283300269567656	0.0711962076954586	0.0431960960305007	0.0252803074289822	0.0240513623471414	0.0514440868990348	0.735724423046675	0.701111002853054	0.74612400870756	0.133141752481433	0.187359336609686	0.0558050802394023	0.142073227517584	0.212425661662094	0.176336063323917	0.128741017415685	0.107309078308683	0.185132257608817	0.0327072163451496	0.0867548172369512	0.0476920019689788	0.0785568913640516	0.093951656218962	0.144042267379444	0.143011173542296	0.237498167551909	0.169600273808714	0.186777249553999	0.0616943596442665	0.181706383195497	0.232071344192214	0.15387957337368	0.180715722169799	0.1384303451169	0.101109094840718	0.145072693495881	0.148095308128392	0.0642831039289053	0.0919575266866328	0.329367823697606	0.235188353481946	0.373003346724021	0.321764373083718	0.302681700703074	0.184044663170867
11	310	0.0162603087984425	0.080399985436202	0.0306271132506192	0.029559721256363	0.0698488049008287	0.0419707526859982	0.0279082211859185	0.0265405627716156	0.0524817529492021	0.736610511204735	0.703429712310438	0.747433731872817	0.134717393181751	0.189005601530105	0.0567788020752344	0.142947415470538	0.213900756040251	0.177457541419085	0.131540754179703	0.108591033439797	0.187436540812107	0.0331290755926201	0.0848940551229726	0.0454786455529878	0.076443417310496	0.0913590763477621	0.140342788951119	0.140137975171504	0.234115966928398	0.167176926603999	0.18686974307215	0.0619041907687974	0.180923993017733	0.233586969912827	0.153491223093717	0.180773498659097	0.138576635830861	0.0997821443967998	0.144079725222964	0.145688137784593	0.0639618433485239	0.0912254054094399	0.330085194284539	0.236197660633746	0.369356134289655	0.322872785142205	0.302308944427659	0.187792614561576
12	311	0.0169519772670234	0.0799285125932537	0.0311362672960616	0.0307698437518924	0.068545018491741	0.0407793725828063	0.030500695846981	0.0289936810841811	0.0535173269692056	0.737456381831182	0.705691378131586	0.74871976627156	0.136263277327769	0.190630624153518	0.0577373858939874	0.143793114471517	0.215332184630496	0.178539776278494	0.134264416868615	0.109851961308079	0.189666712779758	0.0335296023275915	0.0830578755067483	0.0433176518342404	0.0743728593185974	0.088832696092384	0.136778024003502	0.137329959406772	0.230827538802701	0.164802075316386	0.186930804014557	0.0621226746464286	0.180142377859694	0.235049911574808	0.153099863051532	0.180811360478972	0.138725548292712	0.0984855573059312	0.143105782005036	0.143320150806117	0.063644144118633	0.0905047948442788	0.330767386282047	0.237175199548827	0.365754402251449	0.323921484849443	0.301924488175278	0.191453763204972
13	312	0.0176369328124839	0.0794671571002194	0.0316396467508498	0.0319605972320507	0.067286218989997	0.0396225704980159	0.0330579394382438	0.0314108679726619	0.0545522197399202	0.738261189029574	0.70789521462892	0.749982680173889	0.13777965207419	0.192234901356455	0.0586808904234225	0.144610393340881	0.216719919770426	0.179582427107837	0.136911474304436	0.111092435848795	0.191822223955472	0.0339080754211723	0.0812464593101663	0.041210066471326	0.0723454529724826	0.0863731948044094	0.133351143085492	0.134588082441319	0.227632578150818	0.162476191267265	0.186959810901747	0.0623505350774956	0.179361514565934	0.236459859706648	0.152705456869363	0.180828928100831	0.138877909881139	0.0972200712820612	0.142151445396112	0.140991770184531	0.0633299614737651	0.0897958522174636	0.331414598224307	0.238120742690719	0.362198770918747	0.324910045964325	0.301528665080419	0.19502756495233
14	313	0.0183154221169141	0.079016041092777	0.0321372902584746	0.0331321844855352	0.0660737769173979	0.0385009612087178	0.0355801599857812	0.0337922741248821	0.0555878420422212	0.739024086903474	0.710040436114863	0.751223041849908	0.139266764575718	0.193818930015447	0.0596093743913009	0.145399320898988	0.218063933797638	0.180585153112807	0.139481395309183	0.112313030997211	0.19390252478295	0.0342637737444708	0.0794599874551149	0.0391569351228339	0.0703614338562782	0.0839812518354203	0.13006531674599	0.131913300468364	0.224530779948746	0.160199745778022	0.186956142254249	0.062588495862334	0.178581379981005	0.237816504836837	0.15230796816945	0.18082582199608	0.139034547974823	0.0959864240391387	0.141217296950208	0.138703418911404	0.0630192506484525	0.089098734755308	0.332027028645493	0.239034062522951	0.358689860600892	0.325838042245743	0.301121808277571	0.198513475654922
15	314	0.0189876918624042	0.0785752867066044	0.0326292364624271	0.0342848083010429	0.0649090627957451	0.0374151594920027	0.0380675655156672	0.0361380502286659	0.0566256046569837	0.739744229556441	0.712126256901838	0.752441419569716	0.140724861987057	0.195383207007023	0.0605228965253835	0.146159965966198	0.219364199049731	0.1815476134991	0.141973648704875	0.113514320688593	0.195907065705894	0.0345959761685956	0.077698640863482	0.0371593034473535	0.0684210375541108	0.0816575465369985	0.126923715533896	0.129306569681126	0.221521839172484	0.157973210170047	0.186919176592592	0.0628372808012793	0.177801950949461	0.239119537493867	0.151907360574032	0.180801662636125	0.139196289952449	0.0947853532911127	0.140303918221337	0.136455519978306	0.0627119668772275	0.088413599684126	0.332604876079782	0.239914931509054	0.355228291607225	0.326705047452588	0.300704250901224	0.201910951164023
16	315	0.0196539887310444	0.0781450160773797	0.033115524006198	0.0354186714672708	0.06379344714684	0.0363657801249614	0.0405203640539759	0.0384483469718373	0.0576669183650828	0.740420771092037	0.714151891302269	0.753638381603416	0.142154191462913	0.196928229207716	0.0614215155534316	0.14689239736287	0.2206206878643	0.182469467472409	0.144387703313528	0.114696878858206	0.197835297168007	0.034903961564655	0.0759626004571557	0.035218217103474	0.0665244996501073	0.0794027582607258	0.123929509998111	0.126768846272826	0.218605450798031	0.155797055764727	0.186848292437303	0.0630976136946672	0.177023204315856	0.240368648206228	0.151503597705349	0.180756070492372	0.139363963192699	0.0936175967519319	0.139411890763513	0.134248496376804	0.0624080653946225	0.0877406042302315	0.333148339061348	0.240763122112557	0.351814684247091	0.327510635343752	0.300276326085864	0.205219447330906
17	316	0.0203145594049248	0.0777253513407805	0.0335961915332784	0.0365339767729162	0.062728300492484	0.0353534378846846	0.0429387636267816	0.0407233150422204	0.0587131939473936	0.741052865613821	0.716116553628577	0.754814496221109	0.143555000157989	0.198454493494054	0.0623052902032061	0.147596683909364	0.221833372578943	0.183350374238428	0.146723027957158	0.115861279441315	0.199686669612991	0.0351870088037576	0.0742520471580241	0.0333347217497847	0.0646720557283942	0.0772175663581842	0.121085870687534	0.124301086436682	0.215781309801385	0.15367175388345	0.186742868308911	0.0633702183428331	0.176245116924741	0.241563527502412	0.15109664318564	0.180688666036228	0.139538395074258	0.0924838921355453	0.138541796130752	0.132082771098468	0.0621075014351698	0.0870799056199384	0.333657616124366	0.241578406796989	0.348449658829833	0.328254379678126	0.299838366965982	0.208438420006845
18	317	0.0209696505661356	0.077316414632485	0.0340712776871593	0.037630927006676	0.0617149933544783	0.0343787475482632	0.0453229722601584	0.0429631051276394	0.0597658421847912	0.741639667225355	0.718019458193188	0.755970331692897	0.144927535226989	0.199962496742568	0.0631742792024683	0.14827289442604	0.223002225531259	0.184189993002851	0.148979091457784	0.117008096373187	0.201460633484547	0.0354443967570117	0.0725671618879754	0.0315098630448751	0.0628639413730982	0.0751026501809555	0.118395968151068	0.121904246365914	0.213049111158545	0.151597775847604	0.186602282727944	0.0636558185461126	0.175467665620671	0.242703865910909	0.150686460637143	0.180599069739098	0.139720412975809	0.0913849771559017	0.137694215877066	0.129958767134866	0.061810230233402	0.0864316610795605	0.334132905803013	0.242360558025882	0.345133835664792	0.328935854214604	0.299390706676066	0.211567325043113
19	318	0.0216195088967669	0.0769183280881711	0.0345408211113315	0.0387097249572474	0.0607548962546244	0.0334423238927879	0.0476731979801804	0.0451678679159183	0.0608262738581508	0.7421803300302	0.719859819308523	0.75710645628888	0.146272043824617	0.20145273582979	0.0640285412789792	0.148921097733255	0.224127219058843	0.184987982971372	0.151155362637422	0.118137903589088	0.203156639226378	0.0356754042955258	0.0709081255688975	0.0297446866473343	0.0611003921683461	0.0730586890806215	0.115862972937611	0.119579282253741	0.210408549845508	0.149575592978577	0.186425914214929	0.0639551381048413	0.174690827248198	0.24378935396021	0.1502730136821	0.18048690207239	0.139910844276035	0.0903215895269499	0.136869731556472	0.127876907477566	0.0615162070238512	0.0857960278354119	0.334574406631463	0.243109348262764	0.341867835061313	0.329554632712076	0.298933678350605	0.214605618290985
20	319	0.022264381078909	0.0765312138435165	0.035004860449286	0.0397705734133274	0.0598493797147236	0.0325447816953494	0.0499896488129217	0.0473377540948812	0.0618958997483474	0.742674008131916	0.721636851287005	0.758223438279161	0.147588773105579	0.20292570763225	0.0648681351604999	0.149541362651371	0.225208325499293	0.185744003349685	0.153251310318088	0.119251275024282	0.204774137282187	0.0358793102904083	0.0692751191226787	0.0280402382157517	0.0593816436982646	0.0710863624087641	0.113490055596064	0.117327150293383	0.207859320838274	0.147605676597758	0.186213141290396	0.0642689008193548	0.173914578651876	0.244819682178806	0.149856265942747	0.180351783507508	0.14011051635362	0.0892944669626389	0.136068924722983	0.125837615118138	0.0612253870410499	0.0851731631138063	0.334982317143891	0.243824549971165	0.338652277328739	0.330110288929434	0.298467615124086	0.217552755601732
21	320	0.0229045137946521	0.0761551940341994	0.0354634343445138	0.0408136751636132	0.0589998142565772	0.0316867357330386	0.0522725327844566	0.0494729143523524	0.0629761306362562	0.743119855634063	0.723349768441058	0.759321845933842	0.148877970224577	0.204381909026477	0.0656931195747915	0.150133758000746	0.226245517190207	0.186457713343484	0.1552664033218	0.120348784614035	0.206312578095674	0.0360553936127677	0.0676683234712069	0.0263975634087167	0.0577079315469802	0.0691863495169653	0.111280386675327	0.115148806678059	0.205401119112841	0.145688498026534	0.185963342474873	0.0645978304899886	0.173138896676257	0.245794541095188	0.149436181041326	0.180193334515861	0.140320256587246	0.0883043471769176	0.135292376930614	0.12384131304815	0.0609377255195304	0.0845632241410578	0.335356835874474	0.244505935614615	0.335487782776412	0.330602396625571	0.297992850131	0.220408192826631
22	321	0.0235401537260862	0.0757903907958976	0.0359165814405057	0.0418392329968018	0.0582075704019867	0.0308688007829462	0.0545220579208591	0.0515734993761558	0.0640683773027522	0.743517026640203	0.724997785083104	0.760402247523022	0.150139882336316	0.205821836889003	0.0665035532496151	0.15069835260174	0.227238766469182	0.187128772158463	0.157200110470576	0.121431006293614	0.207771412110542	0.0362029331337124	0.0660879195363702	0.0248177078848185	0.0560794912986198	0.0673593297568067	0.109237136724302	0.113045207600988	0.203033639645207	0.143824528586293	0.185675896288887	0.0649426509170783	0.172363758165896	0.246713621237847	0.149012722600075	0.180011175568853	0.140540892355599	0.0873519678837347	0.134540669733379	0.12188842425917	0.0606531776938252	0.0839663681434801	0.335698161357386	0.245153277656643	0.332374971713676	0.331030529559378	0.297509716505834	0.223171385816952
23	322	0.0241714419606983	0.0754364633009047	0.0363640806474101	0.0428473051303976	0.0574720232667878	0.0300903679402639	0.0567375095545604	0.0536391427501713	0.0651707005836368	0.743864690258971	0.726579241520302	0.761464017375757	0.151373843703177	0.20724506951025	0.0672986239666192	0.151234307240347	0.228185958208086	0.187756601213307	0.159050662076129	0.122496255399271	0.209148569899043	0.0363214524732532	0.0645334098040759	0.0233004749472416	0.0544966999203566	0.0656058030841252	0.107360694176366	0.111017501294131	0.20075864428616	0.142014576214147	0.185349590200597	0.0653021941472141	0.171589904001437	0.247576273545275	0.14858583566173	0.179805452425763	0.140772456334129	0.0864377189135247	0.133814409823092	0.119978146215821	0.0603714623111232	0.0833820274232648	0.336004391071899	0.245765595776706	0.329313175930748	0.331393440324894	0.297017642307275	0.225839794107614
24	323	0.0247981265144046	0.0750929016712166	0.0368056469682403	0.0438376260275606	0.0567901996284197	0.0293497762779844	0.0589178769011411	0.0556692309471657	0.0662788530661282	0.744163535184568	0.728094092496122	0.762505649610466	0.15257874614195	0.208650337441186	0.0680774486603739	0.151740754465841	0.229085263959959	0.188341339651168	0.160817395243151	0.12354204791588	0.210443186748364	0.0364117753707049	0.0630040777850156	0.0218437101955326	0.0529594743373591	0.0639250504884108	0.105645693496243	0.109064975030177	0.19857825086382	0.140258523195087	0.184984464384503	0.0656741403214711	0.170818051991373	0.24838249173741	0.148155548438736	0.179576974177924	0.141013528148968	0.0855606424718114	0.133113063951234	0.118109055266235	0.0600923765053838	0.0828094048504465	0.336273463980706	0.246342408540047	0.32630072076142	0.33169076884271	0.296515500172774	0.228412101668608
25	324	0.0254198644619389	0.0747595744670643	0.037241223185785	0.044809912845471	0.056159947501089	0.0286460625399001	0.0610629238113998	0.0576635439882934	0.0673907831582276	0.7444149948989	0.729543973977452	0.7635263921813	0.153754173138963	0.210036865949165	0.0688399797880229	0.152217720743497	0.229937086084153	0.188883723264442	0.162501438983123	0.124567758751631	0.211656520174614	0.0364751308761322	0.0614997759382539	0.0204455227328237	0.0514673600707471	0.0623159228717256	0.104086674279854	0.107185793563447	0.19649268832018	0.138555452372322	0.184581776420646	0.0660574853819123	0.170048144372028	0.249132930514916	0.147721949307901	0.179326356294818	0.141262755604812	0.0847194548351775	0.132435503761321	0.116280642727245	0.0598159930912943	0.0822483135031039	0.336505340843113	0.246884236738885	0.323336716830393	0.331923419861538	0.296002790104965	0.230889601003824
26	325	0.0260363128780352	0.0744363502486788	0.0376707520828328	0.0457638827413093	0.0555791148990023	0.0279782634698035	0.0631724141361351	0.0596218618947089	0.0685044392679357	0.744620502883876	0.730930521931182	0.764525493042409	0.154899708180538	0.211403880301539	0.0695861698067097	0.152665232538593	0.230741826940017	0.189384487845523	0.164103922307526	0.125572762814717	0.212789827693902	0.0365127480395998	0.0600203567228554	0.0191040216622473	0.0500199026416401	0.0607772711361318	0.102678176123118	0.105378121648256	0.194502185597236	0.136904446589058	0.184142783889067	0.0664512252706004	0.169280123379725	0.249828244578455	0.14728512664603	0.17905421424593	0.14151878650636	0.0839128722802059	0.131780600896868	0.114492399915686	0.0595423848835422	0.0816985664593155	0.336699982418423	0.247391601165436	0.320420274762368	0.332092298130093	0.295479012106481	0.233273584617151
27	326	0.0266471288374275	0.0741230975762912	0.0380941764421723	0.0466992528722557	0.0550455498363661	0.0273454158114868	0.0652461117261456	0.0615439646875668	0.0696177698032536	0.744781492621404	0.732255372324202	0.765502200147944	0.156014934753002	0.21275060576566	0.070315971173578	0.153083316316404	0.231499888886905	0.189844369186806	0.16562597422784	0.126556435013329	0.213844366822334	0.0365258559111724	0.0585656725978847	0.0178173160869358	0.0486166475711577	0.0593079461836915	0.101414738621956	0.103640124038924	0.19260697163698	0.135304588688505	0.183668744369808	0.0668543559295984	0.168513931250787	0.25046908862869	0.146845168829929	0.178761163500743	0.141780268658309	0.0831396110834794	0.131147227001391	0.112743818148392	0.0592716246968151	0.0811599767971601	0.336857349465941	0.247865022611915	0.317550505182048	0.332198308397088	0.294943666179958	0.235565345012478
28	327	0.0272519694148498	0.0738196850101326	0.0385114390465921	0.0476157403954905	0.054557100327387	0.0267465563087427	0.0672837804322299	0.0634296323880213	0.0707287231721822	0.74489939759339	0.733520161123401	0.766455761452055	0.157099436342678	0.214076267608881	0.0710293363457715	0.153471998542206	0.232211674284167	0.190264103080686	0.167068723755547	0.12751815025566	0.214821395076021	0.0365156835409145	0.0571355760224064	0.0165835151100216	0.0472571403804194	0.0579067989164669	0.100290901372286	0.101969965489767	0.190807275381409	0.133754961513871	0.183160915442908	0.0672658733009691	0.167749510221538	0.251056117366283	0.146402164236405	0.178447819528741	0.142045849865358	0.0823983875215808	0.130534253718406	0.111034388742198	0.0590037853458004	0.0806323575947164	0.336977402744973	0.24830502187054	0.314726518714133	0.332242355411237	0.29439625232803	0.237766174693696
29	328	0.027850491685036	0.073525981110434	0.0389224826788808	0.0485130624681941	0.0541116143862715	0.0261807217053633	0.0692851841051867	0.0652786450172271	0.0718352477827226	0.744975651281742	0.734726524295669	0.767385424908892	0.158152796435892	0.215380091098555	0.0717262177804336	0.153831305681277	0.232877585491155	0.190644425319558	0.168433299902127	0.128457283449902	0.215722169971069	0.036483459978891	0.0557299194554853	0.0154007278346368	0.0459409265905449	0.05657268023652	0.0993012039700298	0.100365810755103	0.189103325772516	0.132254647908363	0.18262055468841	0.0676847733267753	0.1669868025283	0.251589985491896	0.145956201242262	0.178114797799407	0.142314177932203	0.0816879178710929	0.129940552691429	0.109363603013938	0.0587389396451855	0.0801155219300629	0.337060103014824	0.248712119733526	0.311947425983325	0.332225343921255	0.29383627055333	0.239877366164693
30	329	0.0284423527227201	0.0732418544374263	0.0393272501218271	0.0493909362475469	0.0537069400272262	0.0256469487451412	0.0712500865958145	0.0670907825963386	0.0729352920428756	0.745011687168368	0.735876097807895	0.768290438472606	0.159174598518968	0.216661301502033	0.0724065679347081	0.154161264198891	0.23349802486722	0.190986071695817	0.169720831679062	0.129373209504246	0.216547949023587	0.0364304142751664	0.0543485553561858	0.014267063363914	0.0446675517226539	0.055304441045913	0.0984401860111059	0.0988258245892504	0.187495351752295	0.130802730715191	0.182048919686353	0.06811005194908	0.166225750407397	0.252071347706194	0.145507368224309	0.177762713782227	0.142583900663544	0.0810069184085986	0.129364995563975	0.107730952280445	0.058477160409658	0.0796092828812783	0.337105411034797	0.24908683699309	0.309212337614326	0.332148178675854	0.293263220858494	0.241900211929358
31	330	0.0290272096026359	0.0729671735513407	0.0397256841582195	0.0502490788907291	0.0533409252644576	0.0251442741718688	0.0731782517549119	0.0688658251465102	0.0740268043606422	0.745008938735175	0.736970517626969	0.769170050097347	0.160164426078232	0.217919124086669	0.0730703392657385	0.154461900560327	0.234073394771715	0.191289778001857	0.170932448097832	0.130265303326884	0.217299989749684	0.0363577754798054	0.0529913361835726	0.0131806308009855	0.0434365612978658	0.0541009322467081	0.0977023870914348	0.0973481717465267	0.185983582262742	0.129398292777561	0.18144726801678	0.0685407051099459	0.165466296095153	0.252500858709837	0.145055753559349	0.177392182946682	0.142853665864077	0.0803541054106807	0.128806453979559	0.106135927858555	0.0582185204539053	0.0791134535264414	0.337113287564199	0.249429694441449	0.306520364231837	0.33201176442375	0.292676603246155	0.243836004491581
32	331	0.0296047193995176	0.0727018070124083	0.0401177275708468	0.0510872075549211	0.0530114181121724	0.0246717347293384	0.0750694434332775	0.0706035526888965	0.0751077331440233	0.74496883946407	0.738011419719781	0.770023507737266	0.161121862600008	0.219152784119814	0.0737174842306685	0.154733241230859	0.23460409756399	0.191556280030074	0.172069278169917	0.131132939826009	0.217979549665468	0.0362667726428727	0.0516581143967104	0.0121395392489835	0.0422475008373003	0.0529610047409672	0.0970823468069361	0.0959310169812496	0.184568246245851	0.128040416938682	0.180816857259731	0.0689757287514359	0.16470838182789	0.252879173203489	0.144601445624191	0.177003820762258	0.143122121338501	0.0797281951539219	0.128263799581699	0.1045780210651	0.057963092592615	0.0786278469436306	0.337083693362334	0.249741212870818	0.303870616460559	0.331817005913656	0.292075917718949	0.245686036355252
33	332	0.030174539188099	0.07244562338086	0.0405033231424974	0.0519050393973032	0.0527162665845769	0.0242283671613425	0.07692342548171	0.0723037452446518	0.07617602680102	0.744892822836961	0.73900044005322	0.770850059346514	0.16204649157062	0.220361506868822	0.0743479552866417	0.154975312675764	0.235090535603397	0.191786313572863	0.1731324509068	0.131975493909812	0.218587886287046	0.036158634814433	0.0503487424546637	0.0111418978110405	0.0410999158620769	0.0518835094307527	0.0965746047535297	0.0945725250477368	0.183249572643615	0.126728186041762	0.180158944995247	0.0694141188156129	0.163951949841932	0.253206945887812	0.144144532795639	0.176598242698438	0.143387914891514	0.0791279039149052	0.12773590401391	0.103056723216917	0.0577109496404744	0.0781522762109248	0.337016589188506	0.250021913073415	0.301262204925195	0.331564807894286	0.291460664279508	0.247451600024259
34	333	0.0307363260431141	0.072198491216927	0.0408824136559601	0.0527022915750558	0.0524533186958779	0.0238132082116735	0.0787399617510079	0.0739661828349307	0.0772296337396332	0.744782322335756	0.739939214594175	0.771648952879239	0.162937896476394	0.221544517601044	0.0749617048908017	0.155188141360319	0.235533111249287	0.191980614422618	0.174123095319961	0.132792340486485	0.219126257130528	0.036034591044551	0.0490630728164972	0.0101858155902888	0.0399933518933154	0.0508672972181266	0.0961737005271356	0.0932708607003061	0.18202779039803	0.125460682930009	0.179474788803369	0.0698548712445398	0.163196942373603	0.253484831463469	0.143685103450499	0.176176064224705	0.143649694327813	0.0785519479702134	0.127221638919706	0.101571525630838	0.057462164412171	0.0776865544064025	0.336911935802022	0.250272315841456	0.298694240250444	0.331256075114354	0.290830342930468	0.249133988002492
35	334	0.0312897370392969	0.0719602790808402	0.0412549418940234	0.0534786812453592	0.0522204224602818	0.0234252946241237	0.0805188160919699	0.0755906454808877	0.0782665023678639	0.744638771442362	0.740829379309536	0.772419436289594	0.163795660803655	0.222701041583833	0.0755586855002922	0.155371753749799	0.235932226861013	0.192139918371734	0.175042340420881	0.13358285446422	0.219595919712021	0.0358958703832912	0.0478009579412755	0.00926940168986067	0.0389273544521352	0.049911219005151	0.0958741737236735	0.0920241886932752	0.18090312845109	0.124236990446632	0.178765646264138	0.0702969819802794	0.162443301659225	0.253713484631122	0.143223245965578	0.175737900810544	0.143906107452097	0.0779990435964291	0.126719875942604	0.100121919623698	0.0572168097223924	0.0772304946081424	0.336769693962185	0.250492941967157	0.29616583306101	0.330891712322573	0.290184453674462	0.250734492793841
36	335	0.0318344292513812	0.0717308555328306	0.041620850639476	0.0542339255653936	0.0520154258919952	0.0230636631424857	0.0822597523553945	0.0771769132036771	0.0792845810937129	0.744463603638686	0.741672570166193	0.773160757531729	0.164619368038726	0.223830304084542	0.0761388495722567	0.155526176309482	0.236288284797925	0.192264961212606	0.17589131522104	0.134346410751209	0.219998131547634	0.0357437018807184	0.0465622502880633	0.00839076521288857	0.037901469059656	0.049014125693888	0.0956705639390633	0.0908306737809619	0.179875815744789	0.123056191434839	0.178032774957595	0.0707394469648946	0.161690969935121	0.253893560091434	0.142759048717682	0.175284367925438	0.144155802069062	0.0774679070701354	0.126229486726121	0.0987073965123314	0.0569749583858259	0.0767839098942232	0.3365898244283	0.250684312242734	0.293676093981594	0.330472624267658	0.289522496514125	0.252254406902194
37	336	0.0323700597541012	0.0715100891331295	0.0419800826751064	0.0549677416923396	0.0518361770052247	0.0227273505105517	0.0839625343920803	0.0787247660244535	0.0802818183251813	0.744258252406637	0.742470423131035	0.773872164559793	0.165408601667934	0.224931530370523	0.0767021495638389	0.155651435504643	0.236601687419375	0.19235647873763	0.17667114873192	0.135082384255644	0.220334150153474	0.0355793145868972	0.045346802315925	0.0075480152625048	0.0369152412369973	0.0481748681863999	0.0955574107692248	0.0896884807176838	0.178946081221122	0.121917368737836	0.177277432463781	0.0711812621404481	0.160939889437617	0.254025712545068	0.142292600083617	0.174816081038871	0.144397425983408	0.076957254667915	0.12574934291377	0.0973274476135721	0.0567366832171592	0.0763466133427235	0.336372287959673	0.250846947460404	0.291224133636896	0.329999715698323	0.288843971452092	0.253695022831441
38	337	0.0328962856221907	0.0712978484419677	0.0423325807837033	0.0556798467833773	0.0516805238141768	0.0224153934721142	0.0856269260528261	0.0802339839643713	0.0812561624702699	0.74402415122812	0.743224574170951	0.774552905327938	0.166162945177603	0.226003945709129	0.0772485379321824	0.155747557800559	0.236872837084714	0.192415206739199	0.177382969965001	0.135790149885717	0.220605233045651	0.0354039375518924	0.0441544664839254	0.00673926094184171	0.0359682165052789	0.0473922973847486	0.095529253810078	0.0885957742577588	0.178114153822084	0.120819605198834	0.176500876362737	0.071621423449003	0.160190002403033	0.254110596692686	0.141823988440189	0.174333655620327	0.144629626999831	0.0764658026663506	0.125278316149069	0.0959815642442545	0.0565020570310796	0.0759184180317219	0.336117045315608	0.250981368412383	0.288809062651619	0.329473891363281	0.288148378490997	0.255057633085472
39	338	0.0334127639303837	0.0710940020195764	0.0426782877480553	0.0563699579956871	0.051546314333058	0.0221268287709657	0.0872526911884302	0.081704347044585	0.0822055619369799	0.743762733585045	0.743936659252832	0.775202227790313	0.166881982054057	0.227046775367712	0.0777779671344307	0.155814569662506	0.237102136153294	0.192441881009709	0.178027907931765	0.13646908254962	0.220812637740273	0.0352187998257686	0.0429850952511291	0.00596261135403164	0.0350599403856202	0.0466652641909964	0.0955806326575427	0.0875507191555046	0.177380262489668	0.119761983661039	0.175704364234504	0.072058926832622	0.159441251067694	0.25414886723495	0.141353302164203	0.17383770713929	0.14485105292303	0.0759922673420252	0.124815278075532	0.0946692377212127	0.0562711526422747	0.0754991370392972	0.33582405725541	0.251088095890888	0.286429991650464	0.328896056011247	0.287435217633473	0.256343530168175
40	339	0.0339191517534142	0.0708984184261866	0.0430171463509511	0.0570377924864493	0.051431396576075	0.0218606931508984	0.0888395936496914	0.0831356352862491	0.0831279651333121	0.743475432959318	0.744608314343567	0.77581937990107	0.167565295783621	0.228059244613624	0.0782903896277276	0.15585249755576	0.237289986984467	0.192437237341555	0.178607091643692	0.137118557155545	0.220957621753447	0.0350251304585903	0.0418385410766007	0.00521617560220695	0.0341899583991409	0.0459926195072054	0.0957060869075386	0.086551480165239	0.176744636165869	0.118743586967661	0.174889153659123	0.072492768233368	0.158693577667924	0.254141178872524	0.140880629632467	0.173328851065243	0.145060351557702	0.0755353649715216	0.124359100336676	0.0933899593612811	0.0560440428654318	0.0750885834435279	0.335493284538385	0.251167650688135	0.284086031258132	0.328267114390934	0.286703988882155	0.25755400658344
41	340	0.034415106166016	0.0707109662220293	0.0433490993751792	0.0576830674128443	0.0513336185574342	0.0216160233557049	0.0903873972874083	0.084527628710518	0.0840213204672675	0.743163682832848	0.745241175410044	0.776403609614358	0.168212469852621	0.229040578714218	0.0787857578692167	0.155861367945598	0.237436791937584	0.192402011527131	0.179121650112264	0.137737948611683	0.221041442601282	0.0348241585004225	0.0407146564194049	0.00449806278949997	0.0333578160669605	0.0453732142354377	0.0959001561559858	0.0855962220412796	0.176207503792681	0.117763497961906	0.174056502216635	0.0729219435933039	0.157946924440044	0.254088186306069	0.140406059221785	0.17280770286767	0.145256170708546	0.0750938118314226	0.123908654576017	0.0921432204812937	0.0558208005152386	0.0746865703224928	0.335124687923836	0.251220553596341	0.281776292099325	0.327587971251056	0.285954192239678	0.258690354835157
42	341	0.0349002842429233	0.0705315139673356	0.0436740896035283	0.0583054999320524	0.0512508282913423	0.0213918561291775	0.0918958659523794	0.0858801073385462	0.084883576346847	0.74282891668754	0.745836878419155	0.776954164884328	0.16882308774738	0.229990002936846	0.0792640243160415	0.155841207297296	0.237542953371996	0.192336939358833	0.17957271234896	0.138326631826227	0.221065357799886	0.0346171130013296	0.0396132937386061	0.00380638201904306	0.0325630589101987	0.0448058992777554	0.096157379998804	0.0846831095379442	0.1757690943121	0.116820799486983	0.173207667487082	0.0733454488544925	0.15720123362038	0.25399054423625	0.139929679308965	0.172274878016055	0.14543715818026	0.0746663241983109	0.123462812437069	0.0909285123980849	0.0556014984063824	0.0742929107542705	0.334718228171068	0.251247325407722	0.279499884798745	0.326859531340328	0.285185327708676	0.259753867427215
43	342	0.0353743430588699	0.0703599302223365	0.043992059818787	0.058904807201254	0.0511808737920057	0.0211872282151087	0.0933647634954034	0.0871928511914882	0.0857126811800517	0.742472568005304	0.746397059337788	0.777470293665131	0.169396732954224	0.230906742548862	0.0797251414253456	0.15579204207613	0.237608873647055	0.192242756629055	0.179961407365263	0.138883981707369	0.221030624865367	0.0344052230113763	0.0385343054932692	0.00313924239396856	0.0318052324499751	0.0442895255362207	0.0964722980319131	0.0838103074095506	0.175429636666119	0.115914574386101	0.172343907050503	0.0737622799589967	0.156456447445253	0.253848907363727	0.139451578270812	0.171730991979882	0.14560196177754	0.0742516183487695	0.123020445563349	0.0897453264284889	0.0553862093535507	0.0739074178169396	0.334273866039388	0.251248486914494	0.277255919981092	0.326082699407462	0.284396895291783	0.260745836863502
44	343	0.0358369396885898	0.0701960835472631	0.0443029528037438	0.0594807063776293	0.0511216030736311	0.0210011763572907	0.0947938537672789	0.0884656402904985	0.0865065833748824	0.742096070268046	0.746923354132833	0.777951243910917	0.169932988959478	0.231790022817616	0.0801690616542728	0.155713898747376	0.237634955122113	0.192120199130192	0.180288864172652	0.1394093731633	0.220938501313834	0.0341897175806274	0.0374775441424586	0.00249475301740882	0.0310838822074092	0.0438229439128957	0.096839449851233	0.0829759804104165	0.175189359796732	0.115043905502467	0.17146647848694	0.0741714328488794	0.155712508150988	0.253663930389164	0.138971844484132	0.171176660228635	0.145749229305085	0.0738484105593811	0.122580425598372	0.0885931538893398	0.055175006171431	0.0735299045885788	0.333791562288099	0.251224558908873	0.275043508271069	0.325258380201174	0.283588394991633	0.261667555647909
45	344	0.0362980469657129	0.070046089539917	0.0446065802130164	0.0600419721391947	0.0511314684592198	0.0208586842526386	0.0961931499007068	0.0897076421674692	0.0873287520681097	0.741664472783032	0.747390826744461	0.778429942310322	0.170431906619811	0.232658165270712	0.0805927441697152	0.155610142943471	0.237629413997436	0.191958183649251	0.180532766699803	0.139936150968095	0.220770395952264	0.0339448236400937	0.0364595370429195	0.00190685800672309	0.0304150437134177	0.0434456820734231	0.0973824984414612	0.0822167827786596	0.175037745515624	0.114233087107297	0.170555166372692	0.0746124454332101	0.154963048637486	0.253423295620205	0.13848949514743	0.170591408358054	0.145914108067386	0.0734853258553748	0.122159997282993	0.087502411902006	0.0549659243243887	0.0731750491181326	0.333279921881438	0.251165263666897	0.272900922190373	0.324367446809072	0.282768558829283	0.262501700938835
46	345	0.0367665643082795	0.0699154080605814	0.0449028966892302	0.060596428227396	0.0512637717500517	0.0207826878894527	0.0975716450274317	0.0909271256149181	0.0882368112080459	0.741145914390194	0.747775796381264	0.778935718716121	0.170894235156615	0.233528038087009	0.0809937665802193	0.155483659656157	0.237598928683463	0.191746082574759	0.180672479342715	0.140493943710596	0.220508673151327	0.0336467827614344	0.0354947050902129	0.00140762340531536	0.0298131957564023	0.0431933513210186	0.0982155949451471	0.0815668346746556	0.17496537804738	0.113504307767763	0.169590878796483	0.0751208503761861	0.154202548882033	0.253115462440001	0.13800352995829	0.169956702057597	0.146128680425937	0.0731887351458357	0.12177557277728	0.0865000314061845	0.0547572596699131	0.0728558598793527	0.332746515007621	0.251061099352614	0.270862411162333	0.323392229166938	0.281945642546039	0.26323176280424
47	346	0.0372405386676388	0.06980292406321	0.0451920594971855	0.0611423653945575	0.0515086351777511	0.0207691524486033	0.0989275729968175	0.0921225225449379	0.0892199414200048	0.740546462870436	0.748081781912766	0.779462425828672	0.171320605603301	0.234396686510748	0.0813730090054108	0.155333754389672	0.237541594854796	0.191485315101393	0.180711651813855	0.141076552021146	0.220156023772672	0.0332998459556867	0.0345797410516275	0.000992341205385095	0.0292755487437097	0.0430589280141029	0.0993190111949879	0.0810204997361097	0.174974139953354	0.11285349177101	0.168576558606994	0.075689635752561	0.153432221737029	0.252742251162477	0.137514011042137	0.16927606693733	0.146386996770939	0.0729539735331305	0.121424774853573	0.0855802744462028	0.0545494756123778	0.0725696455875286	0.332189750261927	0.250913750590266	0.268921051164103	0.32233581729574	0.281118431724915	0.263860253112357
48	347	0.0377180169951398	0.0697075225017563	0.0454742259016828	0.0616780743930039	0.0518561809739423	0.0208140431109611	0.100259167658228	0.0932922648696213	0.0902673233293	0.739872186004661	0.748312302208488	0.780003916348334	0.171711648993281	0.235261155786171	0.0817313515649152	0.155159732648255	0.237455508186039	0.191177300423832	0.180653933825688	0.141677776530088	0.219715138677949	0.0329082642338878	0.0337113376944519	0.000656303399131753	0.0287993130826871	0.043035388511097	0.100673019023681	0.0805721416007271	0.175065913794898	0.11227656340418	0.167515148652908	0.0763117896370888	0.152653280054872	0.252305482101555	0.137021000524396	0.168553028607312	0.146683107492596	0.0727763761196261	0.121105226284212	0.0847374030663882	0.0543430355561564	0.0723137149579497	0.331608036239632	0.250724902004091	0.267069918172835	0.321201301216447	0.280285711948922	0.264389683731417
49	348	0.0381970462421318	0.0696280883301739	0.0457495531675225	0.0622018459750596	0.0522965313702495	0.0209133250573966	0.101564662861027	0.0944347845010609	0.0913681375612452	0.739129151573775	0.748470876137953	0.780554042975467	0.172067996359964	0.236118491157518	0.0820696743783578	0.154960899936143	0.237338764351798	0.190823457736751	0.180502975090683	0.142291417867764	0.219188708728807	0.0324762886070748	0.0328861877859746	0.000394801978754795	0.0283816991806813	0.0431157091704221	0.102257890263923	0.0802161239062129	0.175242582133364	0.111769446954419	0.166409591782906	0.0769803001045234	0.151866936687962	0.251806975571158	0.13652456053049	0.167791112677608	0.147011062981109	0.0726512780076893	0.120814549841538	0.0839656793110682	0.0541384029056226	0.0720853767059055	0.330999781536013	0.25049623821833	0.265302088165683	0.31999177095003	0.279446268801073	0.264822566529653
50	349	0.038675673359964	0.0695635065024166	0.0460181985595049	0.0627119708930492	0.0528198085982972	0.0210629634687802	0.102842292454578	0.0955485133513494	0.0925115647411541	0.738323427358682	0.748561022570684	0.781106658410429	0.172390278736763	0.23696573786903	0.0823888575653642	0.154736561757575	0.237189459026676	0.190425206234829	0.180262425321305	0.142911276664518	0.218579424786895	0.0320081700862849	0.0321009840934843	0.000203128936453681	0.0280199174450393	0.0432928663504989	0.104053896748413	0.0799468102902724	0.175506027530105	0.111328066708869	0.165262830845668	0.0776881552296185	0.151074404488697	0.251248551885209	0.136024753185846	0.16699384475828	0.147364913626681	0.0725740142996867	0.120550368297889	0.0832593652245702	0.05393604106515	0.0718819395466857	0.330363394746348	0.250229443857222	0.263610637119799	0.318710316517458	0.278598887864378	0.265161413375295
51	350	0.0391519452999856	0.0695126619724379	0.0462803193424305	0.063206739899297	0.0534161348897095	0.0212589235259824	0.104090290288245	0.0966318833325794	0.0936867854943405	0.737461081140287	0.748586260376202	0.781655615353579	0.172679127157088	0.237799941164949	0.08268978124556	0.154486023616789	0.237005687885278	0.189983965112742	0.179935934230022	0.143531153550693	0.217889977713864	0.0315081596825552	0.0313524193842695	7.65762644278697e-05	0.027711178283108	0.0435598364097485	0.106041310309846	0.0797585643906105	0.175858132546474	0.110948346954676	0.164077808689876	0.0784283430871281	0.150276896309478	0.250632031357632	0.135521640615888	0.166164750459391	0.147738709819514	0.0725399200979854	0.120310304425606	0.0826127228512217	0.0537364134391121	0.0717007121955796	0.329697284465913	0.249926203545006	0.261988641012336	0.317360027939701	0.27774235472185	0.265408736136575
52	351	0.0396239090135456	0.0694744396941914	0.0465360727810997	0.0636844437461276	0.0540756324761108	0.0214971704098737	0.105306890211393	0.0976833263568437	0.094882980446118	0.736548180699493	0.74855010842403	0.782194766505274	0.17293517265435	0.238618146289516	0.0829733255385705	0.154208591018022	0.236785546602207	0.189501153565168	0.1795271515293	0.144144849156632	0.217123058371362	0.030980508406923	0.0306371864256189	1.04359548768232e-05	0.0274526921022345	0.0439095957065918	0.108200402780921	0.0796457498449325	0.176300779743822	0.110626211978982	0.162857468164212	0.0791938517518059	0.149475625002702	0.249959234302349	0.13501528494604	0.165307355391002	0.148126501949812	0.0725443305049519	0.120091980997029	0.0820200142353499	0.0535399834318826	0.0715390033678767	0.328999859289985	0.249588201905923	0.260429175820447	0.315943995237727	0.276875454956502	0.265567046681726
53	352	0.0400896114519934	0.0694477246216307	0.0467856161403128	0.0641433731858656	0.0547884235891253	0.0217736693013247	0.106490326073384	0.0987012743362349	0.0960893302218002	0.735590793817206	0.748456085583691	0.782717964565876	0.173159046261959	0.239417398486971	0.0832403705640212	0.153903569465514	0.236527130852069	0.188978190786784	0.179039726931607	0.144746164112678	0.216281357621039	0.0304294672704254	0.0299519779848211	0	0.0272416693097656	0.0443351205994499	0.110511445994335	0.0796027302909436	0.176835851683502	0.110357586068932	0.161604752117357	0.0799776692984059	0.148671803420769	0.249231981033283	0.134505748301727	0.164425185163177	0.148522340407775	0.0725825806229532	0.119893020784496	0.0814755014212824	0.053347214447835	0.0713941217788665	0.328269527813842	0.249217123564212	0.258925317521284	0.314465308432506	0.275996974151344	0.265638856878978
54	353	0.0405470995666781	0.0694314017087095	0.0470291066848704	0.0645818189708353	0.0555446304603774	0.0220843853812058	0.107638831723583	0.0996841591828456	0.097295015446701	0.734594988274329	0.748307710724707	0.783219062235741	0.173351379013328	0.240194743001555	0.0834917964415378	0.153570264463501	0.236228536309466	0.188416495972268	0.178477310149408	0.145328899049173	0.215367566324544	0.0298592872840996	0.0292934868291646	4.05603919968608e-05	0.0270753203130484	0.0448293874467436	0.112954711782784	0.0796238693663488	0.177465230926867	0.110138393511669	0.160322603397992	0.0807727838016819	0.147866644416077	0.248452091864358	0.133993092808374	0.163521765385979	0.148920275583607	0.072650005554356	0.11971104656035	0.0809734464533465	0.0531585698913431	0.0712633761438387	0.327504698632761	0.248814653144113	0.257470142092001	0.312927057545008	0.275105697889389	0.265626678596564
55	354	0.0409944203089488	0.0694243559093813	0.0472667016795727	0.0649980718533614	0.0563343753214914	0.0224252838303876	0.108750641011353	0.100630412808769	0.098489216746134	0.733566831851768	0.748108502716599	0.78369191221523	0.173512801941865	0.24094722507751	0.0837284832907455	0.153207981516222	0.235887858649004	0.187817488316295	0.17784355089517	0.145886854596462	0.214384375343527	0.0292742194589827	0.0286584057259382	0.000127409123066865	0.0269508555194297	0.045385372606894	0.115510471978967	0.0797035307088534	0.178190800035269	0.109964558594337	0.159013964854798	0.0815721833363877	0.147061360841027	0.247621387109497	0.133477380591405	0.162600621669469	0.149314357867511	0.0727419404015271	0.119543681096928	0.0805081113758696	0.0529745131667804	0.0711440751780825	0.326703780342018	0.248382475269866	0.256056725509749	0.311332332596203	0.27420041175365	0.265533023702716
56	355	0.0414296206301548	0.0694254721775998	0.0474985583892202	0.0653904225857682	0.0571477804040916	0.0227923298297405	0.109823987786059	0.101538467126096	0.0996611147454128	0.732512392330427	0.747861980428891	0.7841303672047	0.173643946080983	0.241671889959077	0.08395131123127	0.152816026127915	0.235503193545287	0.187182587013545	0.177142098881361	0.146413831384886	0.213334475539637	0.028678514806112	0.0280434274424303	0.000255838185409474	0.0268654853362566	0.0459960524383219	0.118158998415581	0.0798360779561624	0.17901444157006	0.109832005604081	0.157681779336457	0.0823688559772772	0.146257165548017	0.246741687082622	0.132958673776246	0.161665279623711	0.149698637649687	0.0728537202668333	0.119388547166571	0.0800737582331792	0.0527955076785206	0.0710335275968876	0.325865181536892	0.247922274565709	0.254678143751683	0.309684223607059	0.273279901327137	0.265360404065665
57	356	0.0418507474816453	0.0694336354673185	0.0477248340786133	0.0657571619203803	0.0579749679398022	0.0231814885601351	0.110857105897064	0.102406754046922	0.100799890069851	0.73143773749121	0.747571662731105	0.78452827990451	0.173745442464092	0.242365782890496	0.0841611603827367	0.152393703802818	0.235072636672918	0.186513211258694	0.176376603820448	0.14690363004479	0.212220557774523	0.0280764243365245	0.0274452447459297	0.000421139571224146	0.0268164201708759	0.0466544032994485	0.120880562925322	0.080015874745981	0.179938038092594	0.109736658828044	0.15632898969165	0.0831557897991043	0.145455271389446	0.245814812097657	0.13243703448832	0.160719264858767	0.15006716532034	0.0729806802526414	0.119243267541618	0.0796646490696026	0.0526220168309371	0.0709290421155434	0.324987310812658	0.247435735655883	0.253327472794953	0.307985820598547	0.272342952192863	0.265111331553643
58	357	0.0422558478147693	0.0694477307324912	0.0479456860125523	0.0660965806095223	0.0588060601602476	0.0235887252024418	0.111848229193731	0.103233705483338	0.101894723344763	0.730348935115021	0.747241068492764	0.78487950301502	0.173817922124604	0.243025949116009	0.0843589108647712	0.15194032004517	0.234594283706503	0.185810780246419	0.175550715424896	0.147350051206515	0.211045312909835	0.0274721990612575	0.0268605504037248	0.000618605272710343	0.0268008704306347	0.0473534015486946	0.123655437340889	0.0802372847160145	0.180963472164221	0.109674442553369	0.154958538769059	0.0839259728766228	0.144656891217713	0.244842582468525	0.131912524853054	0.1597661029847	0.15041399126967	0.0731181554613182	0.119105464994411	0.0792750459294674	0.0524545040284037	0.0708279274493393	0.324068576764593	0.246924543164628	0.251997788616714	0.306240213591635	0.271388349933839	0.264788318034881
59	358	0.0426429685808762	0.0694666429270713	0.0481612714558378	0.0664069694055184	0.059631179297052	0.0240100049375312	0.112795591525426	0.104017753347436	0.102934795195461	0.729252052982765	0.746873716583389	0.785177889236588	0.173862016095929	0.243649433879857	0.0845454427969988	0.151455180359207	0.234066230320644	0.185076713171397	0.174668083407173	0.147746895500405	0.209811431807222	0.0268700899913482	0.0262860371831043	0.000843527282067523	0.0268160465228799	0.0480860235444813	0.126463893494978	0.0804946715039678	0.182092626346295	0.109641281067202	0.153573369417365	0.0846723932845865	0.143863237885217	0.243826818509149	0.13138520699587	0.158809319611572	0.150733165887881	0.0732614809952304	0.118972762297288	0.0788992108571008	0.052293432675294	0.0707274923135651	0.323107387987976	0.246390381716183	0.250682167194119	0.304450492607293	0.270414880133079	0.264393875377612
60	359	0.043010156731315	0.0694892570050125	0.04837174767327	0.0666866190606934	0.0604404475818398	0.0244412929462737	0.113697426741512	0.10475732955131	0.103909286247261	0.728153158875347	0.746473125872503	0.785417291269573	0.173878355411477	0.24423328242628	0.0847216362990451	0.150937590249169	0.233486572189948	0.184312429228307	0.173732357479745	0.148087963556803	0.208521605328333	0.0262743481378336	0.0257183978513569	0.00109119759149515	0.0268591588549584	0.0488452456452294	0.129286203220287	0.0807823987475462	0.183327383200168	0.109633098656685	0.152176424485248	0.0853880390977494	0.143075524244357	0.242769340533452	0.130855143042195	0.157852440349446	0.151018739565175	0.073405991956745	0.118842782222589	0.0785314058968304	0.0521392661759816	0.07062504542351	0.322102153078083	0.245834935934787	0.249373684504319	0.302619747666491	0.269421328373594	0.263930515450067
61	360	0.043355459217435	0.0695144579202685	0.0485772719296495	0.0669338203273716	0.0612239872462353	0.0248785544095399	0.114551968691351	0.105450866007053	0.104807377125474	0.727058320573671	0.746042815229628	0.785591561814334	0.17386757110466	0.24477453999952	0.0848883714905356	0.150386855219294	0.232853404989016	0.183519347611824	0.172747187355079	0.148367056006052	0.207178524334819	0.0256892245117511	0.025154325175771	0.00135690819319268	0.0269274178342173	0.04962404420936	0.132102638349514	0.0810948300844548	0.184669625287193	0.109645819608963	0.150770646821391	0.0860658983908652	0.142294963147533	0.241671968855357	0.130322395117453	0.156898990808385	0.151264762691755	0.0735470234482286	0.118713147542654	0.0781658930929834	0.05199246793484	0.0705178954944636	0.321051280630191	0.245259890444681	0.248065416524468	0.300751068790198	0.268406480238395	0.263400750120478
62	361	0.0436769229905853	0.0695411306267928	0.0487780014897765	0.0671468639578776	0.0619719205218627	0.0253177545082002	0.11535745122431	0.106096794626756	0.105618248455416	0.725973605858641	0.745586303524287	0.785694553571229	0.173830294208889	0.245270251843818	0.0850465284910957	0.149802280773819	0.232164824392455	0.182698887516626	0.171716222745643	0.148577973478495	0.205784879688328	0.0251189701241377	0.0245905119236354	0.00163595107935957	0.0270180338680034	0.0504153955952941	0.134893470715354	0.0814263291523988	0.186121235168721	0.10967536821118	0.149358979274475	0.0866989592386878	0.141522767447144	0.240536523788787	0.129787025347068	0.15595249659845	0.151465285657822	0.0736799105720481	0.118581481029823	0.0777969344898874	0.0518535013562429	0.0704033512417154	0.319953179239577	0.244666929870104	0.246750439231718	0.298847545999384	0.267369121310495	0.262807091257076
63	362	0.0439725950021152	0.069568160078539	0.0489740936184516	0.0673240407045359	0.0626743696403463	0.0257548584231252	0.11611210818975	0.106693547322513	0.106331080862399	0.724905082511162	0.745107109626003	0.785720119240617	0.173767155757575	0.245717463203414	0.085196987420351	0.149183172416982	0.231418926074868	0.181852468137391	0.170643113363902	0.148714516604475	0.20434336225051	0.0245678359860306	0.0240236508622385	0.00192361824219529	0.0271282173636637	0.0512122761614525	0.137638972150507	0.0817712595890833	0.187684095406107	0.109717668750478	0.147944364693181	0.0872802097159711	0.140760149995588	0.239364825647666	0.129249095856465	0.155016483329706	0.15161435885358	0.0737999884305703	0.118445405456436	0.0774187921318697	0.051722829844564	0.0702787213805549	0.318806257501519	0.244057738835296	0.245421828603223	0.296912269315018	0.266308037172905	0.262152050728094
64	363	0.0442405222033737	0.0695944312294608	0.049165705580475	0.0674636413196709	0.0633214568333105	0.0261858313351853	0.116814173437037	0.107239556006417	0.106935054971738	0.723858818312139	0.744608752404297	0.785662111522857	0.173678786784128	0.246113219322551	0.0853406283979269	0.148528835653022	0.230613805710859	0.180981508668796	0.169531508922324	0.148770486014336	0.202856662883014	0.0240400731084669	0.0234504347588691	0.00221520167389929	0.0272551787285452	0.0520076622662563	0.140319414487668	0.0821239850322134	0.1893600885607	0.109768645514003	0.146529745926191	0.087802637897469	0.140008323645264	0.238158694745916	0.12870866877107	0.154094476612213	0.15170603266923	0.0739025921261619	0.118302543594832	0.0770257280632577	0.0516009168041767	0.0701413146262715	0.317608924011292	0.243434001964496	0.244072660616134	0.29494832875807	0.265222013408638	0.261438140401763
65	364	0.0444787515457102	0.0696188290335118	0.0493529946406473	0.0675639565556071	0.0639033043323795	0.0266066384252511	0.117461880815533	0.107733252590559	0.107419351408746	0.722840881042475	0.744094750728691	0.785514383118308	0.17356581832196	0.246454565445468	0.0854783315434489	0.147838575986176	0.229747558975033	0.180087428305518	0.168385059133375	0.148739682338419	0.201327472447489	0.023539932502484	0.0228675563808158	0.00250599336667104	0.0273961283699949	0.0527945302681264	0.142915069559536	0.0824788691194944	0.191151097193855	0.109824222788899	0.145118065822185	0.0882592318579352	0.139268501248572	0.236919951397461	0.128165806216305	0.153190002056036	0.151734357494975	0.0739830567611898	0.118150518217352	0.0766120043283789	0.0514882256394548	0.0699884396941549	0.316359587364176	0.242797403881944	0.242696011247605	0.292958814349508	0.264109835600706	0.260667872146315
66	365	0.0446853299804737	0.0696402384446455	0.0495361180637687	0.0676232771646691	0.0644100343691776	0.0270132448741931	0.118053464174603	0.108173068987033	0.107773150798737	0.721857338483076	0.74356862346871	0.785270786727329	0.173428881404481	0.246738546816407	0.0856109769765426	0.147111698920684	0.228818281541994	0.179171646242234	0.167207413709522	0.148615906207068	0.199758481805586	0.0230716651791189	0.022271708495367	0.00279128531270999	0.0275482766953596	0.0535658565254839	0.145406209198807	0.0828302754886313	0.193059003866924	0.109880324862308	0.143712267229846	0.0886429796721237	0.138541895657911	0.235650415916223	0.127620570317598	0.152306585271236	0.151693383721018	0.0740367174380207	0.117986952096336	0.0761718829715607	0.0513852197547718	0.0698174052994944	0.315056656155445	0.24214962921188	0.241284956474789	0.290946816110303	0.262970289332121	0.259843757829982
67	366	0.0448571094082066	0.0696715233557612	0.049712571302759	0.0676229107883459	0.0649140921899635	0.0274479856581431	0.118568235215904	0.108540171227567	0.108013800660377	0.720848441190843	0.74292816400795	0.784909798614136	0.173266809844808	0.246963406072779	0.0857366900122485	0.146307097854784	0.227761270819038	0.178168621392296	0.165890000231339	0.148375682559019	0.198030926035822	0.0225904258861555	0.0216604322470574	0.00317845530662492	0.0277632784953565	0.0544104582734687	0.148063411982207	0.0832963901088975	0.195206240366436	0.110004787739065	0.14223409240104	0.0889676968321365	0.137830009969251	0.234275971919202	0.127063763864697	0.151416380891531	0.151606983243171	0.0741143755776593	0.117862296896567	0.0757225202628194	0.051295963318769	0.0696339407543057	0.313652917008307	0.241452617554137	0.239859422984114	0.288818821699317	0.261797021282894	0.25884199877234
68	367	0.0449937906488288	0.069724903119223	0.0498800210179925	0.0675489763221389	0.0654888244086414	0.0279516325524674	0.118990406208995	0.108820166113206	0.108168325827541	0.71975583556486	0.742081596158628	0.784420013380843	0.173077876736853	0.247131043176288	0.0858527648051063	0.145390322993535	0.22652291712068	0.17702059686609	0.164335479887072	0.148005831237623	0.196039782205273	0.0220527636940065	0.0210352658332894	0.0037647266098042	0.0280884687871287	0.0554122921433285	0.151140966542605	0.0839849367066981	0.197695502313947	0.110260379413552	0.140612973783336	0.0892529821265389	0.137132932380423	0.232731090984497	0.126487484262556	0.150491583433232	0.151502483541352	0.0742649832642432	0.117822584322574	0.0752849608616192	0.0512232894508845	0.0694458267557052	0.312109552817663	0.240671717724528	0.238444216592619	0.286491113421992	0.260585977523573	0.257553358901013
69	368	0.0450976940327557	0.0697982958781825	0.0500388812854523	0.0674069813993916	0.066125705308304	0.0285178059368877	0.11932556185509	0.109018146710018	0.108240422898354	0.718587683149303	0.741048084433189	0.783810461234652	0.172861872035215	0.247243989357618	0.0859588347339902	0.144370665051402	0.225117955482349	0.175740668153844	0.162564352800696	0.147515595230147	0.193808354158423	0.0214650210976519	0.0203988976006533	0.00453015941461674	0.0285145783176619	0.0565570435876454	0.154594709796916	0.0848745855554364	0.20049906802335	0.110635422157233	0.138863389518964	0.0895004985747791	0.13644975339662	0.231030475367682	0.125893735559405	0.149535778330288	0.151379118381917	0.0744811015948387	0.117858807206307	0.0748592993964594	0.0511658149816869	0.0692534490966339	0.310437566586336	0.239813728171262	0.237039731973368	0.283981473269171	0.259339392722971	0.256002193996299
70	369	0.0451711398904029	0.069889619775791	0.0501895661811211	0.0672024336534471	0.0668162091720441	0.0291401261911259	0.119579286855404	0.10913920608407	0.10823378847094	0.717352145488347	0.739846793344078	0.783090172382767	0.172618585694493	0.247304775847451	0.0860545331777742	0.143257414742849	0.223561120939476	0.174341930745786	0.160597119096187	0.146914217523858	0.191359945739755	0.0208335405920719	0.0197540158957395	0.00545481391343143	0.0290323378339417	0.0578303980590015	0.158380478662056	0.0859440069285156	0.203589215808537	0.111118238241573	0.136999817750155	0.0897119091963057	0.135779563523033	0.22918882732433	0.125284521803472	0.148552551016649	0.151236121531223	0.0747552916665121	0.117961958379721	0.0744456304958392	0.0511221567417451	0.0690571935700327	0.30864796131715	0.238885447342551	0.23564636379943	0.281307683231696	0.258059501549901	0.254212859838498
71	370	0.0452164485521858	0.0699967929552	0.0503324897809818	0.0669408407176491	0.0675518102829545	0.0298122136949036	0.119757165911152	0.109188437301427	0.108152119143424	0.716057384126167	0.738496887403743	0.782268177032392	0.172347807669287	0.247315933876471	0.0861394935153326	0.142059862782341	0.22186714852749	0.172837480132144	0.15845427889752	0.146210941106022	0.188717860793752	0.0201646646722466	0.0191033090651383	0.00651875029861715	0.0296324780829541	0.059218041009979	0.16245411005494	0.0871718710993387	0.206938223983402	0.111697149938035	0.135036736619141	0.089888877010567	0.135121453264856	0.227220849110013	0.124661847042986	0.147545486926265	0.151072726755629	0.0750801145763297	0.118123030674765	0.0740440487882577	0.051090931561628	0.0688574459688425	0.306751740012928	0.237893673686603	0.234264506743869	0.278487525300411	0.256748538673175	0.25220971220791
72	371	0.0452359403485201	0.0701177335595607	0.0504680661610172	0.0666277102253407	0.068323982924128	0.0305276888279428	0.119864783723548	0.109170933428159	0.107999111513931	0.714711560606939	0.737017531124627	0.78135350539073	0.172049327914196	0.247279994675361	0.0862133491255396	0.140787299884344	0.220050773281822	0.171240411803146	0.156156332328669	0.145415008963908	0.185905403164898	0.019464735833156	0.0184494654554402	0.0077020287625428	0.0303057298116847	0.0607056578931601	0.166771440892481	0.0885368483413091	0.210518370861835	0.112360479518086	0.132988624268152	0.0900330650370114	0.134474513127281	0.225141242980305	0.124027715326177	0.146518171493086	0.150888167821489	0.0754481314213577	0.118333016923394	0.0736546489022142	0.0510707562719042	0.0686545920860042	0.304759905676493	0.23684520565163	0.232894555479754	0.275538781466156	0.255408738761608	0.250017106884834
73	372	0.0452319356098211	0.0702503597320247	0.0505967093972102	0.0662685498098652	0.0691242013786574	0.0312801719699653	0.119907724993808	0.10909178753033	0.107778462180585	0.713322836474838	0.735427889019177	0.780355187664985	0.17172293638382	0.247199489474803	0.0862757333872691	0.139449016763321	0.218126730237902	0.16956382124902	0.153723779513611	0.144535664084781	0.182945876697676	0.0187400965697803	0.0177951734132356	0.00898470949757727	0.0310428237671192	0.062278934161127	0.171288308091596	0.0900176089278299	0.214301934757731	0.113096549253188	0.130869958839418	0.0901461362950873	0.133837833615499	0.22296471119078	0.123384130701272	0.145474190151061	0.150681678495163	0.0758519032986626	0.11858290995756	0.0732775254662078	0.0510602477031426	0.0684490177144587	0.302683461310667	0.235746841685839	0.23153690468015	0.272479233719775	0.254042336484013	0.247659399649569
74	373	0.0452067546665043	0.0703925896157433	0.0507188335655437	0.0658688671045662	0.0699439399296354	0.0320632835006928	0.119891574423145	0.108956092674009	0.107493867741512	0.71189937327404	0.733747125599838	0.779282254062359	0.171368423032758	0.247076949505481	0.0863262796793954	0.138054304133738	0.21610975443116	0.167820803959993	0.151177120576319	0.143582149455909	0.17986258523657	0.0179970893770996	0.0171431212851148	0.0103468526960895	0.0318344906962434	0.0639235552664617	0.1759605485692	0.0915928231323042	0.218261193984981	0.113893681414808	0.128695218475172	0.090229753804243	0.133210505234703	0.22070595599701	0.122733097216501	0.14441712833414	0.150452492543006	0.0762839913053105	0.118863702609214	0.0729127731087378	0.0510580226859119	0.068241108647147	0.300533409918274	0.234605380237443	0.230191949018123	0.26932666405211	0.252651566509202	0.245160946282416
75	374	0.0451627178489854	0.0705423413538678	0.0508348527420005	0.0654341697427867	0.0707746728601549	0.0328706437998472	0.119821916712776	0.108768941925263	0.107149024794837	0.710449332548719	0.731994405379057	0.778143734790055	0.170985577815611	0.246914905998077	0.0863646213807927	0.13661245271006	0.214014580897026	0.166024455426295	0.14853685564077	0.142563708064558	0.176678832626062	0.017242056750094	0.0164959974176681	0.0117685185504482	0.0326714613460431	0.0656252066617464	0.180743999242206	0.0932411612281351	0.222368426857479	0.114740198274408	0.126478881317644	0.0902855805839271	0.132591618490085	0.218379679654569	0.122076618920094	0.143350571476273	0.150199843731376	0.0767369565383678	0.119166387710308	0.0725604864583034	0.0510626980507809	0.0680312506770099	0.298320754502136	0.23342761975465	0.22886008316674	0.266098854454003	0.251238663505989	0.242546102563673
76	375	0.0451021454876797	0.0706975330895498	0.0509451810025634	0.0649699653578704	0.0716078744533085	0.0336958732471502	0.119704336563915	0.108535428350158	0.106747629938683	0.708980875843052	0.730188892869279	0.776948660055279	0.170574190686977	0.246715890183275	0.086390391870335	0.13513275320675	0.21185594467093	0.164187871138152	0.145823484830938	0.141489582897996	0.173417922710637	0.0164813411837435	0.0158564901574861	0.0132297672530225	0.033544466463504	0.0673695737995633	0.185594497027531	0.094941293488726	0.226595911689116	0.115624422103455	0.124235425509065	0.0903152796535878	0.131980263886837	0.216000584419029	0.121416699860278	0.14227810501141	0.149922965826629	0.0772033600949007	0.119481958092796	0.0722207601434037	0.0510728906283185	0.0678198295969884	0.296056498065077	0.23222035868567	0.227541701799068	0.262813586916297	0.249805862143187	0.23983922427364
77	376	0.0450273579130028	0.0708560829659406	0.0510502324232152	0.0644817615831604	0.0724350189921891	0.0345325922223238	0.119544418677776	0.108260645014761	0.106293379771177	0.707502164701213	0.728349752582949	0.775706060065232	0.170134051601457	0.246482433291757	0.0864032245268965	0.133624496338275	0.209648580788303	0.162324146585794	0.143057508270799	0.140369016943489	0.170103159334778	0.0157212851730284	0.0152272878511591	0.0147106589961812	0.0344442367956118	0.0691423421324946	0.190467878842089	0.0966718901874799	0.230915926793785	0.116534675173412	0.121979329191666	0.0903205140326736	0.131375531930151	0.213583372545964	0.120755344085283	0.141203314373502	0.149621092595124	0.0776757630719757	0.11980140658863	0.0718936887925379	0.0510872172490934	0.0676072312000234	0.293751643609921	0.230990395478714	0.226237199588172	0.259488643429833	0.248355397089609	0.237064667192617
78	377	0.0449406754553702	0.0710159091261916	0.051150421079939	0.063975066052	0.0732475807598894	0.0353744211050895	0.119347747755574	0.10794968498514	0.105789970890443	0.706021360667379	0.726496149032514	0.774424965027119	0.169664950513649	0.246217066554206	0.0864027527293514	0.132096972819099	0.207407224284573	0.160446377259448	0.140259426084328	0.139211253188304	0.166757846342969	0.0149682312129287	0.0146110788452773	0.0161912539722931	0.0353615030893523	0.0709291971131223	0.195319981602795	0.0984116215978001	0.235300750485379	0.117459279755744	0.119725070507678	0.0903029467406329	0.130776513125221	0.211142746290948	0.120094555643338	0.140129784996497	0.149293457803216	0.0781467265666588	0.120115726029761	0.0715793670342053	0.0511042947436744	0.0673938412790557	0.291417194139489	0.229744528581991	0.22494697120712	0.256141805985455	0.246889503014068	0.234246787100903
79	378	0.0448444184451974	0.0711749297134542	0.0512461610487174	0.0634553863977328	0.0740370340395023	0.0362149802751694	0.119119908498524	0.107607641327362	0.105241099894605	0.704546625285724	0.724647246730419	0.773114405148142	0.169166677378153	0.245922321201306	0.0863886098565738	0.130559473363687	0.205146610195172	0.158567658649342	0.1374497383955	0.138025534619709	0.163405287579692	0.0142285217984245	0.0140105514864313	0.0176516123737272	0.0362869960917112	0.0727158241940287	0.200106642226565	0.10013915799309	0.23972266107779	0.118386558121916	0.117487127599332	0.090264240796914	0.130182297977237	0.208693407909552	0.119436338582672	0.139061102314345	0.148939295217264	0.0786088116760165	0.120415909248142	0.0712778894969051	0.0511227399426303	0.0671800456270264	0.289064152656604	0.228489556443711	0.223671411328977	0.252790856574005	0.245410414585378	0.231409939778797
80	379	0.0447409072128999	0.0713310628708798	0.0513378664055334	0.0629282302537019	0.0747948531141205	0.0370478901122852	0.118866485607842	0.107239607107493	0.104650463381788	0.703086120100424	0.72282221018911	0.771783410635504	0.16863902214957	0.245600728463739	0.0863604292874378	0.129021288686503	0.202881473555529	0.156701086245703	0.13464894532829	0.136821104224969	0.160068786889431	0.0135084994244959	0.0134283941212115	0.0190717943928524	0.0372114465496743	0.074487908827796	0.204783697630312	0.101833169646752	0.24415393688491	0.119304832543392	0.115279978608859	0.0902060592209654	0.129591976991392	0.206250059657352	0.118782696951513	0.138000851760997	0.148557838603623	0.0790545794971151	0.120692949075725	0.0709893508091363	0.0511411696765298	0.0669662300368764	0.286703522164091	0.227232277512085	0.22241091462681	0.249453577186325	0.243920366472351	0.228578481006599
81	380	0.0446324620888932	0.0714822267416198	0.0514259512263697	0.0623991052532508	0.0755125122668368	0.0378667709961586	0.11859306378474	0.1068506753916	0.104021757950118	0.701648006655654	0.721040203921032	0.770441011696411	0.168081774782498	0.245254819572189	0.0863178444008175	0.127491709502012	0.200626549401075	0.154859755538761	0.131877547006673	0.135607204991353	0.15677164811667	0.0128145065861231	0.0128672950962081	0.0204318602220376	0.0381255852102273	0.0762311364670061	0.209306984730953	0.10347232683219	0.248566856220633	0.120202425291637	0.11311810167849	0.0901300650322354	0.129004640672878	0.203827403789919	0.118135634798091	0.136952618770402	0.148148321728652	0.0794765911270208	0.120937838344464	0.0707138455993984	0.0511582007759418	0.0667527803015464	0.284346305664772	0.225979490235321	0.221165875773685	0.246147749813257	0.242421593343801	0.225776766564609
82	381	0.0445214034035928	0.0716263394688255	0.0515108295872094	0.0618735190297227	0.076181485780744	0.0386652433065115	0.118305227730436	0.106445939245752	0.103358680197718	0.70024044649559	0.719320392438631	0.769096238538064	0.167494725231537	0.244887125757338	0.0862604885755872	0.12598002652468	0.198396572767239	0.153056762018743	0.129156043554624	0.134393079906126	0.153537175105891	0.0121528857782861	0.0123299427580116	0.0217118700536515	0.039020142820356	0.0779311925642414	0.213632340445401	0.105035299822806	0.252933697398851	0.121067658638114	0.111015974950455	0.0900379212501725	0.128419379526888	0.201440142562826	0.117497156170635	0.13591998877651	0.147709978358706	0.0798674076627999	0.121141569886309	0.0704514684961904	0.0511724500714351	0.0665400822139776	0.282003506161469	0.224737993061631	0.21993668944267	0.242891156445644	0.240916329868541	0.223029152233126
83	382	0.0444100514874142	0.0717613191956485	0.0515929155640351	0.0613569792164611	0.0767932479389348	0.0394369274230658	0.118008562146142	0.106030491736013	0.102664926722715	0.698871601164406	0.717681940254353	0.767758121367666	0.166877663451287	0.244500178249869	0.0861879951906209	0.12449553046897	0.196206278689452	0.151305201175877	0.12650493509612	0.133187971956557	0.15038867170158	0.0115299794959651	0.0118190254532123	0.0228918840800632	0.0398858501270461	0.079573762572084	0.217715601690573	0.106500758892005	0.257226738733456	0.12188885485429	0.108988076566986	0.089931290894225	0.127835284058613	0.199102978231648	0.116869265117373	0.134906547213271	0.147242042260144	0.0802195902015188	0.121295136533213	0.0702023141280115	0.0511825343935784	0.0663285215671107	0.279686126657007	0.223514584439223	0.218723750306829	0.239701579074328	0.239406810715384	0.220359993792449
84	383	0.044300726670773	0.0718850840652401	0.0516726232328297	0.0608549934468092	0.0773392730245021	0.0401754437255432	0.117708651733075	0.105609425928453	0.101944194123232	0.69754963220628	0.716144011880644	0.766435690392423	0.166230379396347	0.244096508280465	0.0860999976247929	0.123047512049348	0.194070402203144	0.149618168500391	0.123944721755134	0.13200112412991	0.147349441748218	0.0109521302341401	0.0113372315284007	0.0239519624936416	0.0407134378772833	0.081144531943116	0.221512605383382	0.107847374313189	0.261418258538341	0.122654336211628	0.107048884670314	0.0898118369838414	0.127251444773246	0.196830613051957	0.116253965686535	0.133915879514635	0.146743747199322	0.0805256998402437	0.121389531117128	0.0699664771233609	0.0511870705729405	0.0661184841538866	0.277405170154207	0.222316062816309	0.217527453039231	0.236596799690152	0.237895270553144	0.217793647022879
85	384	0.0441957492840845	0.0719955522207516	0.0517503666695762	0.0603730693541104	0.0778110353205385	0.0408744125936654	0.117411081192448	0.105187834889136	0.101200178997394	0.696282701165385	0.714725771829949	0.765137975819536	0.165552663021316	0.243678647079809	0.0859961292569772	0.121645261980279	0.192003678343744	0.148008759482514	0.121495903655642	0.130841779413455	0.144442789090289	0.0104256804877912	0.0108872493301671	0.0248721654867555	0.0414936368180535	0.0826291861299196	0.224979188440745	0.109053816359762	0.265480535127398	0.123352424981593	0.10521287740267	0.08968122253847	0.126666952175979	0.194637749279327	0.115653261926349	0.132951571114552	0.146214326942598	0.0807782976760409	0.121415746470008	0.0697440521107379	0.0511846754400903	0.0659103557672464	0.275171639655893	0.221149226641097	0.21634819231294	0.233594600283957	0.236383944050633	0.215354467704713
86	385	0.0440974396577643	0.0720906418053345	0.0518265599502573	0.0599167145717081	0.0782000091101369	0.0415274544071544	0.117121435225477	0.104770811684132	0.100436577943327	0.695078969585897	0.713446384614714	0.76387400785621	0.164844304280795	0.243249125878585	0.085876023466048	0.120298070976227	0.190020842146684	0.146490069612472	0.119178980921619	0.129719180794457	0.141692017572277	0.00995697275189867	0.0104717672051018	0.0256325532517737	0.0422171776963422	0.0840134105850769	0.228071187779576	0.110098755305126	0.269385846814521	0.12397144343565	0.103494532906285	0.0895411105775592	0.126080896772005	0.19253908916933	0.115069157885044	0.132017207446971	0.145653015256328	0.0809699448059767	0.121364775423803	0.0695351337186417	0.0511739658255964	0.0657045222001309	0.272996538164889	0.220020874361797	0.215186362801024	0.230712762846587	0.234875065876665	0.213066811618253
87	386	0.044008118122228	0.0721682709621403	0.0519016171508559	0.0594914367329456	0.0784976686763901	0.0421281895457319	0.116845298533377	0.104363449379506	0.0996570875591547	0.693946599011992	0.712325014747385	0.762652816709647	0.164105093129383	0.242810475907475	0.0857393136308795	0.119015229751657	0.188136628647392	0.145075194380495	0.11701445367704	0.128642571260183	0.139120431038666	0.00955234952144248	0.0100934734997954	0.0262131859810653	0.0428747912591354	0.0852828907611701	0.230744440316789	0.110960861422685	0.273106471913601	0.124499713845262	0.101908329323389	0.0893931641205574	0.125492369066515	0.19054933497754	0.11450365761085	0.131116373945842	0.145059045906869	0.0810932023271174	0.121227610810467	0.0693398165755714	0.0511535585600278	0.0655013692454811	0.270890868684016	0.218937804426621	0.214042359176549	0.227969069368883	0.233370870700053	0.210955034543797
88	387	0.043930105007891	0.0722263578343202	0.0519759523473548	0.0591027434711662	0.0786954883023908	0.0426702383891198	0.116588255817361	0.103970841041325	0.0988654044430024	0.692893750987845	0.711380826740408	0.761483432587051	0.163334819521679	0.242365228397162	0.0855856331303456	0.117806029021034	0.186365772881299	0.143777229276809	0.115022822045881	0.127621193797901	0.136751333333938	0.00921815329140277	0.00975505656083811	0.0265941238669991	0.0434572082534187	0.0864233121107814	0.2329547829693	0.111618804985842	0.27661468873853	0.124925558481896	0.100468744796214	0.0892390461869131	0.124900459564701	0.188683188959529	0.113958765151995	0.130252656045115	0.144431652660578	0.0811406313365293	0.120995245461951	0.0691581953100262	0.0511220704739531	0.0653012826962378	0.268865634216099	0.217906815283777	0.212916576112581	0.225381301841689	0.231873593189609	0.209043492261645
89	388	0.0438421624409363	0.07227391360855	0.0520352613324749	0.0587025515329843	0.0787726956270911	0.0431711389863017	0.116284048165346	0.10352541004512	0.0979468094116237	0.691885934043604	0.710548026835842	0.760273139841531	0.162456114682554	0.24183378521281	0.0853787445566891	0.116586287320685	0.184599388258695	0.142521307897272	0.113065057684871	0.126563402333622	0.134442464813976	0.00895954619465875	0.0094687784873282	0.0268033871178983	0.0440333088850788	0.0875372241541903	0.234773789531117	0.112143328845526	0.280177052266975	0.125316431276581	0.0991302597105944	0.0890376737561755	0.124296362947846	0.186840936922752	0.113421154364611	0.129401687421661	0.143716299575613	0.0811136680596337	0.120655069694938	0.0690144264067972	0.051088441019973	0.0651056482827525	0.266805658389729	0.216872066215648	0.21180234261175	0.222815402452383	0.230305669315182	0.207179524213299
90	389	0.0437229945946579	0.0723213574184145	0.0520667324441387	0.0582425905715577	0.078721812973152	0.0436537376243977	0.115869221139655	0.102963092127517	0.0967985740469333	0.690883844594881	0.709747093172977	0.758931350877694	0.161402938421234	0.241144807716247	0.0850880951006261	0.115272508400424	0.182726709628675	0.141227318350603	0.110997210322513	0.125379487068844	0.132043756186017	0.00877339420053046	0.00924201566956433	0.0268893578422306	0.0446735601535409	0.0887301985985515	0.236316653261019	0.112621080876498	0.284055742070404	0.125744364425834	0.0978363526334477	0.0887520100585508	0.123673455335659	0.184919186240036	0.112876842820479	0.128538211637692	0.142867134694414	0.0810224297765677	0.120207091441013	0.0689292925597354	0.0510621098938057	0.0649153344277384	0.264598943336696	0.215777563322026	0.210693539843639	0.220134921697976	0.228597928668498	0.205202940515249
91	390	0.0435748348701375	0.072368719327429	0.0520730185761317	0.057728087580045	0.0785542566492304	0.044119617040334	0.115353566153115	0.102294248896226	0.0954423810947976	0.689888426014046	0.708976598110096	0.757470287979994	0.160192073568855	0.240313216383149	0.0847218450387411	0.113875010794948	0.180759654184881	0.13990048789633	0.108832397190439	0.124081595404062	0.129566796821572	0.00865359555865926	0.00907012789093759	0.0268626390825809	0.0453710729960985	0.0899924541767594	0.237604640273076	0.113054588887911	0.288216473353416	0.126204547599347	0.0965849989786253	0.0883897874894727	0.123034099390974	0.182927121515018	0.112326850141307	0.127664478955169	0.141896417759768	0.0808724991664717	0.119661229954489	0.0688978277109298	0.0510424442906962	0.0647299509626787	0.262261259814614	0.214629875277234	0.209591390731741	0.217354054033753	0.226765196351189	0.203126802960274
92	391	0.0433999166684571	0.0724160293991085	0.0520567726222393	0.0571642695516047	0.0782814429639827	0.0445703599710368	0.114746874618556	0.10152924195896	0.0938999133010832	0.688900621673469	0.708235114005487	0.755902173432879	0.158840302956553	0.239353931689195	0.0842881546476186	0.112404113038955	0.178710139120956	0.138546043793979	0.106583735520281	0.122681874739771	0.127023176092152	0.00859404851868649	0.00894847493483904	0.0267338338815344	0.046118958350045	0.0913142096217086	0.238659016681361	0.113446380688917	0.292624961320607	0.126692170466809	0.095374174159979	0.0879587384443747	0.122380657776627	0.180873927351332	0.111772195948801	0.126782739636057	0.140816408514462	0.0806694589084861	0.119027404489676	0.0689150658024697	0.0510288114058894	0.0645491077190566	0.2598083785811	0.213435570755596	0.208497118199552	0.214486993914999	0.224822297464885	0.200964173341156
93	392	0.0432004733906984	0.0724633176969682	0.052020647476247	0.0565563634793953	0.0779147882260658	0.0450075491534322	0.114058937948804	0.100678432923431	0.0921928534116564	0.68792137494552	0.707521213217433	0.754239229520803	0.157364409415465	0.238281874110061	0.0837951842038434	0.110870133667141	0.17659008163054	0.137169213303078	0.104264342543672	0.121192472476467	0.124424483369269	0.00858865133025351	0.00887241658465977	0.0265135452816763	0.0469103271526739	0.0926856836662936	0.239501048599945	0.113798984088667	0.297246921176578	0.127202422697913	0.0942018535913608	0.0874665953186906	0.121715493155453	0.178768788352616	0.111213899864669	0.125895243942316	0.139639366701283	0.0804188916817513	0.118315534300887	0.0689760407764441	0.0510205784346303	0.0643724145283556	0.257256070393771	0.212201218431435	0.207411945170565	0.211547935797	0.22278405711122	0.198728113450674
94	393	0.0429787384379433	0.0725106142845232	0.0519672960319403	0.0559095963565754	0.0774657087441364	0.0454327673244466	0.113299547556687	0.0997521833973508	0.0903428841723836	0.68695162920257	0.706833468104222	0.752493678528215	0.155781175776725	0.237111964121426	0.083251093984	0.109283391214204	0.174411398907275	0.135775223683154	0.101887335492246	0.119625536014645	0.121782308024435	0.00863130224300168	0.00883731262379085	0.0262123763255917	0.0477382903412787	0.094097095043409	0.240152002142899	0.114114926896314	0.302048068125926	0.127730493962349	0.0930660126866226	0.0869210905078539	0.121040968190285	0.176620889122505	0.110652981510616	0.125004242135911	0.138377552063017	0.0801263801654076	0.117535538642431	0.0690757865749422	0.0510171125721639	0.0641994812220586	0.254620106010241	0.210933386979075	0.206337094568276	0.208551074135041	0.220665300391824	0.196431685081609
95	394	0.0427369452112736	0.0725579492252886	0.0518993711831046	0.0552291951763035	0.076945620826851	0.0458475972210061	0.112478494855034	0.0987608549884305	0.0883716883291313	0.685992327816988	0.706170451024139	0.750677742739568	0.154107384871469	0.235859122198966	0.0826640442646729	0.10765420421484	0.172186008144802	0.134369302193733	0.0994658315976336	0.117993212754801	0.119108239429161	0.00871589950657234	0.00883852283562334	0.0258409300558656	0.0485959588531528	0.0955386624859493	0.240633143424296	0.11439673692101	0.30699411737325	0.128271573929808	0.0919646268596163	0.0863299564072982	0.12035944554396	0.174439414264636	0.110090460508351	0.124111984478804	0.137043224342451	0.0797975070385953	0.116697336768621	0.069209337140053	0.0510177810137352	0.0640299176316492	0.251916256188128	0.209638645072838	0.205273789316179	0.205510603384408	0.21848085240833	0.194087950026743
96	395	0.0424773271117712	0.0726053525827797	0.0518195258235255	0.0545203869317381	0.0763659407828663	0.0462536215800369	0.111605571256672	0.0977148093043822	0.0863009486277658	0.685044414161146	0.705530734335468	0.748803644439312	0.152359819530834	0.234538268818359	0.0820421953224468	0.105992891203746	0.169925826536763	0.132956676094343	0.0970129480914684	0.116307650097429	0.11641386695496	0.00883634137060686	0.00887140700354833	0.0254098095150832	0.0494764436255897	0.0970006047268091	0.240965738558207	0.114646941971907	0.312050784123147	0.128820852269982	0.0908956715241938	0.0857009254124573	0.119673287879312	0.172233548382644	0.10952735647958	0.123220721232958	0.135648643282371	0.0794378549804549	0.115810847933767	0.0693717264138656	0.0510219509545892	0.0638633335886104	0.249160291685047	0.208323561387048	0.204223252337768	0.202440718000386	0.216245538262368	0.191709970078854
97	396	0.0422021175405178	0.0726528544205115	0.0517304128469884	0.0537883986160377	0.075738084920839	0.0466524231384652	0.110690568174428	0.0966244079529177	0.0841523478141536	0.684108831607413	0.704912890396496	0.746883605911899	0.150555262585956	0.233164324455283	0.0813937074339062	0.10430977071562	0.167642771276799	0.131542572644509	0.094541802205383	0.114580995443026	0.113710779973341	0.00898652608474658	0.00893132491095689	0.0249296177458296	0.0503728555958828	0.0984731404988828	0.241171053658703	0.114868069858156	0.317183783580216	0.129373518652561	0.089857122094207	0.0850417299187647	0.118984857859175	0.170012476080165	0.10896468904601	0.122332702660334	0.134206068625564	0.0790530066701266	0.114885991392181	0.0695579883384692	0.0510289895899707	0.0636993389244257	0.246367983258615	0.206994704596028	0.203186706556539	0.199355612438262	0.213974183055571	0.189310807030724
98	397	0.0419135498985954	0.0727004848019992	0.0516346851472788	0.0530384572223609	0.0750734695494258	0.0470455846332173	0.109743277021131	0.0955000125417487	0.081947568634161	0.683186523528159	0.704315491565508	0.74492984944178	0.14871049686797	0.231752209585414	0.0807267408756358	0.102615161285159	0.165348759558553	0.130132219103761	0.09206551117101	0.112825396192086	0.111010567855819	0.00916035189863287	0.00901363634124009	0.02441095779069	0.0512783057013256	0.0999464885350651	0.241270354839855	0.115062648388911	0.322358830949055	0.129924762747237	0.0888469539835077	0.0843601023216541	0.118296518146385	0.167785381960836	0.108403477829347	0.121450179022896	0.132727760114816	0.0786485447867509	0.113932686398174	0.0697631568559528	0.0510382641151249	0.0635375434705781	0.243555101666447	0.205658643374102	0.202165374895985	0.196269481153319	0.21168161188957	0.186903522675132
99	398	0.0416138575870857	0.0727482737907579	0.0515349956181821	0.0522757897438662	0.0743835109772834	0.0474346888012193	0.108773489209609	0.094351984678587	0.0797082938336546	0.682278433295756	0.70373711020079	0.742954597313406	0.146842305208011	0.230316844684432	0.0800494559242201	0.100919381447059	0.163055708575665	0.128730842731623	0.0895971922199819	0.111052999745105	0.108324819973903	0.00935171706190706	0.00911370107778901	0.0238644326922495	0.0521859048792117	0.10141086756825	0.241284908215737	0.115233205373323	0.327541641434263	0.130469774223699	0.087863142605948	0.083663775016559	0.117610631403777	0.165561450628292	0.107844742451299	0.120575400582607	0.131225977492915	0.078230052009468	0.112960852206058	0.0699822659084056	0.0510491417252967	0.0633775570585511	0.240737417666159	0.204321946395593	0.201160480279601	0.193196518600844	0.209382649865997	0.18450117880486
100	399	0.0413052740070706	0.0727962514503027	0.0514339971534839	0.0515056231737121	0.0736796255130683	0.0478213183793974	0.107790996152689	0.0931906859711444	0.0774562061585008	0.681385504282572	0.703176318660627	0.740970071811229	0.144967470437217	0.228873150228012	0.0793700128562437	0.0992327497360175	0.160775535521777	0.127343670787624	0.0871499625839314	0.109275953502578	0.105665125699106	0.00955451982421052	0.00922687890399472	0.0233006454930932	0.0530887640668344	0.102856496331333	0.241235979900418	0.115382268620544	0.332697930240438	0.131003742751641	0.0869036633753797	0.0829604803989132	0.116929560294185	0.16334986668617	0.107289502533572	0.119710617601429	0.129712980502646	0.0778031110174184	0.111980408070143	0.0702103494379168	0.051060989615731	0.0632189895198278	0.237930702015369	0.202991182334825	0.200173245630882	0.190150919236123	0.207092122086483	0.182116837212689
101	400	0.0409900325596319	0.0728444478441489	0.0513343426469695	0.0507331845050572	0.0729732294654374	0.0482070561046778	0.1068055892632	0.0920264780271325	0.0752129883545659	0.680508679860979	0.702631689303304	0.7389884952197	0.143102775386722	0.227436046691832	0.0786965719482912	0.0975655846867316	0.15852015759053	0.125975930531289	0.0847369394944912	0.107506404865	0.103043074402939	0.00976265843518461	0.0093485296032483	0.0227301992358061	0.0539799942014872	0.104273593557209	0.24114483600797	0.115512365939726	0.337793412572178	0.131521858000752	0.0859664917056547	0.0822579508641502	0.116255667480443	0.161159814738105	0.106738777697873	0.118858080341324	0.128201028886796	0.0773733044897424	0.111001273244741	0.0704424413865753	0.0510731749816729	0.0630614506858915	0.235150725471691	0.20167291986612	0.199204893873323	0.187146877514441	0.204824853652661	0.179763559691397
102	401	0.0406703666458515	0.0728928930358114	0.0512386849924246	0.04996370073106	0.0722757391430472	0.0485934847139868	0.105827059953968	0.0908697224542633	0.0730003231677163	0.679648903403345	0.702101794487108	0.73702208982327	0.141265002887663	0.22602045455157	0.0780372934769472	0.0959282048338983	0.156301491975566	0.124632849222147	0.0823712401832939	0.105756501232868	0.100470255456914	0.00997003114447066	0.00947401295894081	0.0221636969629736	0.0548527062204636	0.10565237797877	0.241032742652466	0.115626025140022	0.342793803634082	0.132019309640724	0.0850496030106249	0.0815639188077037	0.115591315625388	0.159000479387733	0.10619358756591	0.118020039064256	0.126702382388152	0.0769462151055804	0.110033366984162	0.0706735756964703	0.0510850650183673	0.0629045503882255	0.232413258792742	0.200373727663803	0.198256647930417	0.184198587891083	0.202595669666162	0.177454408033766
103	402	0.0403485096668112	0.0729416170888056	0.0511496770836344	0.049202398844879	0.0715985708545545	0.0489821869442506	0.104865199637822	0.0897307808602486	0.0708398933438185	0.678807118282043	0.701585206570324	0.73508307790639	0.139470935771175	0.224641294282904	0.0774003377187962	0.0943309287122145	0.154131455870526	0.123319654119724	0.080065981881972	0.104038390006675	0.0979582582325421	0.01017053620171	0.00959868875446335	0.0216117417171805	0.0557000110610571	0.106983068328913	0.240920965947977	0.115725774030583	0.347664818630747	0.132491287341247	0.0841509727041423	0.0808861166250073	0.114938867391854	0.156881045238691	0.105654951759388	0.117198744032187	0.1252293007495	0.0765274255440727	0.109086608542719	0.070898786309691	0.0510960269210592	0.062747898458313	0.229734072736138	0.199100174402195	0.19732973072566	0.181320244821334	0.200419395228617	0.175202444032577
104	403	0.0400266950235928	0.0729906500666464	0.0510699718143846	0.0484545058396727	0.0709531409086158	0.0493747455323953	0.10392979972759	0.0886200148527999	0.068753381628739	0.677984267869442	0.701080497911238	0.733183681753512	0.137737356868395	0.22331348636151	0.0767938649504229	0.0927840748563773	0.152021966469053	0.122041572483546	0.0778342818221583	0.102364218586918	0.0955186721013357	0.0103580718565441	0.00971791677320697	0.0210849365410122	0.0565150196605611	0.108255883340532	0.240830772008573	0.115814140420561	0.352372172766773	0.132932980772013	0.0832685762000587	0.0802322767114946	0.114300685442675	0.154810696894614	0.105123889900015	0.116396445507079	0.123794043713627	0.0761225184843597	0.108170917174723	0.0711131071683264	0.0511054278849936	0.0625911047276373	0.227128938059495	0.197858828755622	0.196425365182546	0.178526042760481	0.198310855441659	0.173020729480609
105	404	0.0397071561172782	0.0730400220328491	0.0510022220784606	0.0477252487085998	0.0703508656138879	0.0497727432153471	0.1030306516361	0.0875477860396291	0.066762470768344	0.677181295537912	0.700586240868134	0.731336123649087	0.136081049010457	0.222051951263066	0.0762260354484118	0.0912979618010837	0.149984940964787	0.120803831573141	0.0756892572354853	0.100746134374092	0.0931630864348062	0.0105265363586142	0.00982705679856275	0.0205938844770537	0.057290842956269	0.109461041746521	0.240783426948327	0.115893652119109	0.356881581246756	0.133339579602713	0.082400388912226	0.0796101314625993	0.113679132440687	0.152798618959139	0.104601421609497	0.115615393750896	0.12240887102332	0.0757370766055817	0.107296212134484	0.0713115722144656	0.0511126351054155	0.0624337790276817	0.224613625520429	0.196656259398406	0.195544774224569	0.175830176163809	0.196284875406919	0.170922326170643
106	405	0.0393921263489492	0.0730897630509289	0.0509490807696478	0.0470198544448186	0.0698031612790275	0.0501777627300324	0.102177546776179	0.086524456028448	0.0648888435085001	0.676399144659823	0.700101007799299	0.729552625877566	0.134518795028499	0.22087160946325	0.0757050094893476	0.0898829080810308	0.14803229655137	0.119611658648037	0.0736440253535858	0.0991962847686925	0.0909030906044651	0.0106698279575617	0.00992146861392177	0.0201491885678901	0.0580205918854745	0.110588762279775	0.240800196881311	0.115966836935378	0.361158759275296	0.133706273503037	0.0815443862544961	0.079027413273755	0.113076571048724	0.150853996035902	0.104088566509542	0.1148578390256	0.121086042421365	0.0753766825868791	0.106472412676315	0.0714892153901978	0.0511170157775698	0.0622755311899294	0.222203905876556	0.19549903500487	0.194689180775225	0.173246839486604	0.194356280226029	0.16892029589546
107	406	0.0390838391196876	0.0731399031844007	0.0509132007817318	0.0463435500414877	0.0693214442126911	0.0505913868133772	0.101380276560655	0.0855603864269684	0.0631541825950736	0.675638758607546	0.699623371063018	0.727845410723401	0.133067377753655	0.219787381437739	0.0752389473498147	0.0885492322309155	0.146175950422443	0.118470280967758	0.0717117034080922	0.0977268171712143	0.0887502739818242	0.0107818449030279	0.00999651200267511	0.0197614518561066	0.0586973773854708	0.111629263673189	0.240902347921596	0.116036222678521	0.365169422056992	0.134028252142678	0.0806985436407209	0.0784918545403953	0.112495363929621	0.148986012728538	0.103586344221856	0.114126031593154	0.119837817650548	0.0750469191073923	0.105709438054525	0.0716410706376121	0.0511179370967015	0.0621159710458636	0.219915549885492	0.194393724249338	0.193859807758007	0.17079022718415	0.192539895000619	0.167027700447839
108	407	0.0387845278305753	0.0731904724967798	0.0508972350084979	0.0457015624917658	0.0689171307235356	0.0510151982023078	0.100648632402356	0.084665938842902	0.061580170773931	0.674901080753451	0.699151903017577	0.726226700471042	0.131743580017061	0.218814187662211	0.0748360093063979	0.0873072527854348	0.144427819771649	0.117384925791834	0.0699054086306373	0.096349878982153	0.0867162259383951	0.0108564854446543	0.0100475467482138	0.0194412773842882	0.0593143103935515	0.112572764659656	0.241111146183253	0.116104337157689	0.36887928479644	0.134300705191325	0.0798608364847525	0.0780111876579539	0.111937873746213	0.147203853640683	0.103095774368147	0.11342222171552	0.118676456453657	0.0747533688462616	0.105017207523427	0.0717621718987975	0.0511147662580557	0.0619547084269677	0.217764328304854	0.193346895806133	0.19305787809641	0.168474533711733	0.190850544832323	0.165257601620563
109	408	0.0384964258826941	0.0732415010515813	0.0509038363437318	0.0450991187888112	0.0686016371202175	0.0514507796337504	0.0999924057141095	0.0838514748839606	0.0601884907909387	0.674187054469908	0.698685176021261	0.724708717404941	0.130564184649855	0.217966948612343	0.0745043556356816	0.0861672882792859	0.142799821792628	0.11636082037979	0.0682382582528537	0.0950776176020039	0.0848125358456893	0.010887647832082	0.010069932633929	0.0191992681950202	0.0598645018470101	0.113409483972072	0.241447857780354	0.116173708182035	0.37225406269824	0.13451882231867	0.0790292402004425	0.0775931450218643	0.111406463161335	0.145516703375975	0.10261787657012	0.112748659654661	0.117614218573478	0.0745016144826273	0.104405640337331	0.0718475531158433	0.0511068704568772	0.0617913531647249	0.215766011892257	0.192365118349579	0.19228461471393	0.166313953524639	0.189303054822772	0.16362306120641
110	409	0.0382217666771258	0.0732930189123203	0.0509356576812188	0.0445414459257825	0.0683863797113935	0.0518997138446311	0.099421387908744	0.083127356157856	0.0590008253919631	0.673497623129287	0.698221762432356	0.72330368380955	0.12954597448317	0.217260584763812	0.0742521466142505	0.0851396572471656	0.141303873679022	0.115403191991153	0.066723369506374	0.0939221804312626	0.0830507930752187	0.0108692303149526	0.0100590294432117	0.0190460273308875	0.0603410626831399	0.114129640343331	0.24193374882697	0.116246863560711	0.375259470966989	0.134677793194405	0.078201730201643	0.0772454590275603	0.110903494837822	0.143933746538047	0.102153670449483	0.11210759567254	0.116663363752796	0.0742972386956299	0.10388465575055	0.0718922482308384	0.0510936168884111	0.0616255150906184	0.213936371405318	0.191454960553998	0.191541240534059	0.164322681078154	0.187912250073597	0.162137140998162
111	410	0.0379339679767688	0.0733318515387578	0.0509679415971834	0.0439895614715468	0.0682135120383028	0.052357292642336	0.0988732718351094	0.0824196125996415	0.0579214324237243	0.672822046717624	0.697770874647627	0.721923879438465	0.128601468063176	0.216609918113238	0.074041337973587	0.0841813639952999	0.139876431394562	0.114477657685289	0.0653155983957604	0.0928222574290092	0.0813923967986661	0.0108332390275007	0.0100424590754382	0.0189353961744028	0.0607619935215833	0.114738716906756	0.242445084213196	0.116286225482804	0.378028445159427	0.134776468470272	0.077387608781094	0.0769222896659155	0.11041066615036	0.142404591759438	0.101690507441753	0.111481908460806	0.1157428615716	0.0741000664101609	0.103398117563493	0.0719251214388188	0.0510784986497174	0.061458058709009	0.212208912073646	0.190580930687778	0.190824524389467	0.162437747536074	0.186604446923729	0.160751197906125
112	411	0.0376078084389766	0.0733465767727611	0.0509763590872121	0.0434040496828005	0.0680195639527384	0.0528175520408263	0.0982827566532028	0.0816522702803407	0.056841902230589	0.672150069744408	0.697342250360329	0.720479542080037	0.127635191536639	0.215923811626824	0.0738293734107519	0.0832431162713065	0.138448385523344	0.113548483821835	0.0639601825131953	0.0917106022350159	0.0797901093002409	0.0108145523180021	0.0100495757013772	0.0188148459165876	0.0611510874766487	0.115253314231838	0.242849691715976	0.116256362191181	0.380716945882636	0.134819806622816	0.0765974928344733	0.0765751044817573	0.109909465164169	0.140874824194733	0.101216446252031	0.110854143314744	0.114768302071417	0.0738689879593605	0.102885921653469	0.0719770030199852	0.0510653353211443	0.0612902878196419	0.210507666049382	0.189704684222472	0.190130326321074	0.160587946628244	0.185298398425883	0.159407641857879
113	412	0.0372475628065134	0.0733398532510048	0.0509642056741333	0.042789487584446	0.0678075162291874	0.0532801910868915	0.0976551432425725	0.0808326850116203	0.0557649163048932	0.671483362367185	0.696935249873476	0.718979831070848	0.126651939135596	0.215208247234625	0.0736176451506977	0.08232578777197	0.137023305189552	0.112618871610728	0.0626558114717411	0.0905904577708154	0.0782425646202442	0.0108113767571595	0.0100783375115083	0.0186854243127906	0.0615101442276294	0.115680327205721	0.243156181779659	0.116163020575664	0.383325225916731	0.134812159058926	0.0758313296800398	0.0762075972014505	0.109401940577883	0.139347593230645	0.100733567406399	0.110226050401765	0.113746875687345	0.0736081841347415	0.102352035390133	0.0720458760441743	0.0510539838228687	0.0611224711970774	0.208834194473937	0.18882851063716	0.18945850606476	0.158775116659024	0.183997584752359	0.15810611417211
114	413	0.0368575058221435	0.0733143396101638	0.0509347768807756	0.042150452201386	0.067580349642137	0.0537449088273208	0.0969957324827668	0.0799682126051471	0.0546931561389731	0.670823594743506	0.696549233490086	0.717433905747482	0.125656505092085	0.214469206866696	0.0734075454183767	0.0814302521940752	0.135604759517373	0.111692022261902	0.0614011748844604	0.0894650669579402	0.0767483967989768	0.0108219189156758	0.010126702696311	0.0185481791183602	0.0618409634538187	0.11602665071555	0.243373164848596	0.116011947526074	0.385853538041825	0.134757877185495	0.0750890666360521	0.0758234615513593	0.108890141090137	0.137826048253888	0.100243951430941	0.109599379889279	0.112685772854482	0.0733218357278168	0.101800426143142	0.0721297235812229	0.0510443010750678	0.0609548776158754	0.207190058488723	0.187954699410917	0.188808923356401	0.15700109593277	0.182705486075462	0.156846256167505
115	414	0.0364419122286315	0.0732726944869128	0.0508913682299675	0.0414915205585231	0.0673410449660744	0.0542114043089035	0.0963098252533341	0.0790662088725879	0.0536293032251648	0.670172437030918	0.696183561513172	0.715850925446521	0.124653683638141	0.21371267245309	0.0732004664387415	0.0805573832344066	0.134196317630992	0.110771136985294	0.0601949623644158	0.0883376727179231	0.0753062398767399	0.0108443853642538	0.010192629446265	0.0184041580886453	0.0621453448345098	0.116299179648471	0.243509251367134	0.115808889932232	0.388302135038032	0.134661312409413	0.0743706510207689	0.0754263912578483	0.108376115399566	0.136313338651173	0.0997496788517397	0.1089758819447	0.111592184007928	0.0730141235300993	0.101235061282154	0.0722265287009676	0.0510361439979185	0.0607877758505964	0.205576819235151	0.187085540022822	0.188181437931874	0.155267722753842	0.181425582567493	0.155627709162751
116	415	0.0360050567687414	0.0732175765179265	0.0508372752445374	0.0408172696807596	0.0670925829754869	0.0546793765784291	0.0956027224338228	0.0781340296256095	0.0525760390558043	0.669531559386969	0.695837594245753	0.714240049504547	0.123648269005801	0.212944625923863	0.0729978004367442	0.0797080545897491	0.132801548654595	0.10985941699084	0.0590358635246699	0.0872115179722967	0.0739147278938343	0.0108769826735964	0.0102740759518499	0.0182544089789943	0.0624250880489959	0.116504808891627	0.243573051779623	0.11555959468396	0.390671269685468	0.134526816137571	0.0736760301524489	0.0750200800472821	0.107861912204802	0.134812613809213	0.0992528301948785	0.108357306735439	0.11047329958278	0.072689228333102	0.100659908176824	0.072334274473245	0.0510293695115979	0.0606214346758004	0.203996037854632	0.186223321951952	0.187575909527058	0.153576835426599	0.180161354400756	0.154450114476536
117	416	0.0355512141852378	0.0731516443398797	0.0507757934473139	0.0401322765929983	0.0668379444448616	0.0551485246826869	0.0948797249037811	0.0771790306758785	0.0515360451232279	0.668902631969209	0.695510691990842	0.712610437258144	0.122645055427101	0.212171049209068	0.0728009396373374	0.0788831399568873	0.131424021712368	0.108960063488474	0.0579225679782851	0.0860898456425936	0.0725724948905612	0.0109179174144063	0.0103690004035453	0.018099979544756	0.0626819927765702	0.116650433332163	0.243573176530412	0.11526980867108	0.392961194764246	0.134358739776859	0.0730051513493508	0.0746082216460251	0.107349580204481	0.133327023114721	0.0987554859864403	0.107745404428906	0.109336310014137	0.0723513309283377	0.100078934196808	0.0724509439678919	0.0510238345362831	0.0604561228660475	0.202449275488579	0.185370334677384	0.186992197877829	0.151930272255397	0.178916281747554	0.153313113427545
118	417	0.0350846592208848	0.0730775565894471	0.0507102183611255	0.0394411183201417	0.0665801101486856	0.0556185476684661	0.0941461335427574	0.0762085678350618	0.0505120029197715	0.668287324935185	0.695202215051456	0.710971248043893	0.121648837134078	0.211397924238759	0.0726112762654735	0.0780835130326059	0.130067305928496	0.108076277688134	0.056853765338324	0.0849758986503467	0.0712781749072214	0.0109653961573864	0.0104753609918309	0.0179419175412789	0.062917858696526	0.116742947857224	0.24351823606385	0.114945278783413	0.39517216305448	0.134161434734168	0.0723579619297333	0.0741945097804417	0.106841168097237	0.13185971595441	0.0982597267525081	0.107141925192515	0.108188405737097	0.0720046121073193	0.0994961067117642	0.0725745202547449	0.0510193959921511	0.0602921091958981	0.200938093278402	0.184528867678195	0.186430162720066	0.150329871544596	0.177693844780189	0.152216347334467
119	418	0.0346096666184469	0.0729979719033035	0.0506438455088006	0.0387483718870923	0.0663220608614464	0.0560891445825561	0.0934072492303	0.0752299969148262	0.0495065939377714	0.667687308442447	0.694911523730611	0.709331641198377	0.120664408358768	0.210631232942992	0.0724302025461048	0.0773100475136895	0.128734970427165	0.107211260799755	0.0558281452178493	0.0838729199170884	0.0700304019841161	0.0110176254732396	0.0105911159071863	0.0177812707239118	0.0631344854881565	0.116789247353956	0.243416840824287	0.114591751910781	0.397304427336285	0.133939252416389	0.0717344092118552	0.0737826381768965	0.106338724581705	0.130413841714992	0.0977676330191652	0.106548619193676	0.107036777186759	0.0716532526615598	0.098915393091348	0.0727029864036408	0.0510159107993789	0.0601296624399122	0.199464052365512	0.183701210433464	0.185889663789644	0.148777471598554	0.176497523670965	0.151159457515988
120	419	0.0341305111206884	0.0729155489181235	0.0505799704131678	0.0380586143187527	0.0660667773576309	0.0565600144717463	0.0926683728459572	0.0742506737268384	0.0485224996695636	0.667104252648543	0.694637978331322	0.707700776058179	0.119696563333209	0.209876957251821	0.0722591107041837	0.0765636170969229	0.127430584332562	0.106368214033273	0.0548443972299234	0.0827841523643515	0.0688278101615462	0.0110728119326685	0.010714223340091	0.0176190868480032	0.0633336728307548	0.116796226709501	0.243277601256071	0.114214974943005	0.399358240389775	0.133696544230413	0.0711344405139751	0.0733763005617539	0.105844298356517	0.12899254978318	0.0972812853124946	0.105967236599802	0.105888614798222	0.0713014333825721	0.0983407607052164	0.072834325484416	0.0510132358781435	0.05996905137265	0.198028713891323	0.182889652422267	0.185370560822443	0.147274910721629	0.175330798592184	0.150142085290794
121	420	0.0336514674703737	0.0728329462705821	0.0505218885970557	0.0373764226400254	0.0658172404117264	0.057030856382826	0.0919348052692774	0.0732779540827651	0.0475624016074843	0.666539827711021	0.694380939156606	0.706087811959882	0.118750096289435	0.209141079095299	0.0720993929646626	0.0758450954790908	0.126157716768871	0.105550338598623	0.0539012109876089	0.0817128389136686	0.0676690334798127	0.0111291621063762	0.0108426414810247	0.0174564136689017	0.0635172204036144	0.116770780811007	0.243109127803552	0.113820694769907	0.401333854995063	0.133437661583131	0.0705580031543518	0.0729791906613785	0.10535993812031	0.127598989545687	0.0968027641585793	0.105399527578303	0.104751109006583	0.070953335061869	0.0977761769230257	0.0729665205669075	0.0510112281486221	0.0598105447686717	0.196633638997243	0.182096483123682	0.184872713554339	0.14582402721818	0.174197149716149	0.149163871977574
122	421	0.033176810410267	0.0727528225973538	0.0504728955832925	0.0367063738758129	0.0655764307982201	0.0575013693625846	0.0912118473798089	0.0723191937942733	0.0466289812438695	0.665995703787429	0.694139766509478	0.704501908240068	0.117829801459485	0.208429580403482	0.071952441552494	0.0751553563569778	0.124919936860278	0.104760835705742	0.0529972761039684	0.0806622224865725	0.0665527059792167	0.0111848825650653	0.010974328520467	0.0172942989419561	0.0636869278860283	0.116719804545616	0.242920030911078	0.113414658281308	0.403231523932265	0.133166955881433	0.0700050444512439	0.0725950022021347	0.104887692571717	0.126236310389224	0.0963341500835024	0.104847242296592	0.103631450246941	0.0706131384909635	0.0972256091144325	0.0730975547209518	0.0510097445309917	0.0596544114025375	0.195280388824686	0.181323992016786	0.184395981721211	0.144426659392564	0.173100057215163	0.148224458895015
123	422	0.0327108146831326	0.0726778365351134	0.050436286894707	0.0360530450510179	0.0653473292915993	0.0579712524578113	0.0905048000570999	0.0713817486730295	0.0457249200710553	0.665473551035317	0.693913820692954	0.702952224235319	0.116940473075394	0.207748443106423	0.0718196486926302	0.0744952734273686	0.12372081373097	0.104002906564565	0.0521312821920644	0.0796355460045957	0.065477461700059	0.0112381798794387	0.0111072426488975	0.0171337904225148	0.0638445949572898	0.116650192800474	0.242718921023	0.113002612367031	0.405051499981494	0.13288877853221	0.0694755117229101	0.0722274289103871	0.104429610409372	0.124907661700506	0.0958775236133471	0.10431213092208	0.102536828954394	0.0702850244613684	0.0966930246490933	0.0732254110163855	0.0510086419454293	0.0595009200488075	0.193970524515063	0.180574468580657	0.183940225058934	0.143084645549141	0.172043001261528	0.147323487361802
124	423	0.032257755031735	0.0726106467205358	0.0504153580541275	0.0354210131905429	0.065132916666351	0.0584402047152955	0.089818964180699	0.0704729745307007	0.0448528995813779	0.664975039612232	0.69370246201005	0.701447919282218	0.116086905369198	0.207103649134178	0.0717024066100236	0.0738657203870479	0.122563916505131	0.103279752385028	0.0513019188649595	0.078636052389271	0.0644419346826408	0.0112872606201993	0.0112393420567958	0.0169759358659266	0.0639920212966921	0.116568840462725	0.242514408583666	0.112590303916895	0.406794035922865	0.132607480942354	0.0689693522876093	0.0718801645125001	0.103987740331909	0.123616192866243	0.0954349652741964	0.103795943622179	0.101474435564041	0.0699731737645968	0.0961823908966647	0.0733480725230455	0.0510077773121119	0.0593503394820419	0.192705607209784	0.179850202294371	0.183505303303387	0.141799823992268	0.171029462027548	0.146460598696623
125	424	0.0318219061988385	0.0725539117902955	0.0504134045843826	0.0348148553192904	0.0649361736969625	0.0589079251818266	0.0891596406301542	0.0696002271789535	0.0440156012671734	0.664501839675723	0.693505050763781	0.699998152717348	0.115273892572936	0.2065011804168	0.0716021075296266	0.0732675709328004	0.121452814306949	0.102594574377066	0.0505078757357162	0.0776669845621309	0.0634447589672631	0.0113303313580498	0.0113685849346416	0.0168217830275401	0.0641310065835284	0.116482642419515	0.242315104037424	0.112183479820724	0.408459384536491	0.132327414518754	0.0684865134635999	0.0715569027348381	0.103564131037964	0.12236505327315	0.0950085555921334	0.103300430564301	0.100451460510981	0.0696817671921614	0.0956976752268031	0.0734635223107683	0.0510070075512166	0.0592029384768009	0.191487198050262	0.179153482637008	0.183091076190447	0.140574033026304	0.170062919685526	0.145635434218165
126	425	0.0314075429272073	0.0725102903810674	0.0504337220083007	0.034239148462163	0.064760081157921	0.0593741129041938	0.0885321302850141	0.0687708624294548	0.0432157066207779	0.66405562138334	0.693320947257164	0.698612083877291	0.114506228918641	0.205947018884343	0.0715201436763916	0.0727016987614108	0.120391076260607	0.101950573750617	0.0497478424173971	0.0767315854447083	0.0624845685942267	0.0113655986636932	0.0114929294729145	0.016672379662704	0.0642633504970921	0.116398493557988	0.242129617828625	0.111787886968339	0.410047798602487	0.132052930668301	0.0680269425691409	0.0712613373037658	0.10316083122617	0.121157392307938	0.0946003750932411	0.102827341915856	0.0994750942303108	0.0694149855355752	0.0952428450091651	0.0735697434493907	0.0510061895829204	0.0590589858076447	0.190316858177907	0.178486599087643	0.182697403455992	0.139409110955608	0.169146854407764	0.144847635245115
127	426	0.0310189399596059	0.0724824411295263	0.0504796058487105	0.0336984696440633	0.0646076198237138	0.0598384669291866	0.0879417340248269	0.0679922360938713	0.0424558971345275	0.663638054892629	0.693149511793214	0.697298872098631	0.113788708638353	0.205447146466863	0.071457907275271	0.0721689775696638	0.119382271490293	0.101350951715614	0.0490205085230648	0.0758330979585356	0.0615599976038328	0.0113912691078321	0.0116103338620941	0.0165287735267667	0.0643908527166762	0.116323288765288	0.241966560401618	0.11140927224956	0.411559530900967	0.131788380797888	0.0675905869224909	0.0709971619456475	0.102779889595162	0.119996359357321	0.0942125043036027	0.102378427844257	0.0985525271571301	0.0691770095863511	0.0948218676134071	0.0736647190087492	0.0510051803274004	0.0589187502491334	0.189196148734132	0.177851841125354	0.182324144835899	0.138306896084537	0.168284746366565	0.14409684309616
128	427	0.0306603720387985	0.0724730226723468	0.0505543516284403	0.0331973958898937	0.0644817704688279	0.0603006863035942	0.087393752729141	0.0672717039838697	0.0417388543007583	0.663250810361139	0.692990104674947	0.696067676717949	0.113126125964106	0.205007545094413	0.0714167905512173	0.071670281054344	0.118429969120192	0.100798909481996	0.0483245636657818	0.0749747650251457	0.0606696800363823	0.0114055492611695	0.0117187562926599	0.0163920123750771	0.0645153129215741	0.116263922928561	0.241834542200751	0.11105338255421	0.412994834212046	0.131538116314403	0.0671773938419085	0.0707680703868478	0.102423354843573	0.11888510380801	0.0938470237493012	0.101955438516916	0.097690949726537	0.068972020136002	0.0944387104091859	0.0737464320586806	0.0510038367048337	0.0587825005758272	0.188126630860348	0.177251498229218	0.181971160066046	0.13726922671745	0.167480075734232	0.143382699089987
129	428	0.0303361139075496	0.0724846936462037	0.0506612548703188	0.0327405042245569	0.0643855138677506	0.060760470074206	0.0868934872775046	0.066616621911117	0.0410672596118064	0.66289555794642	0.692842086205379	0.694927657071828	0.112523275127937	0.204634196697048	0.0713981857291826	0.0712064829122362	0.117537738274489	0.100297648259696	0.0476586974586106	0.0741598295660711	0.0598122499321763	0.0114066456944081	0.0118161549550917	0.0162631439629836	0.0646385307910789	0.116227290934951	0.241742173670374	0.11072596477211	0.414353961315837	0.131306488624738	0.0667873106456525	0.0705777563537312	0.102093275670039	0.11782677504672	0.0935060139564198	0.101560124101244	0.0968975523736298	0.0688041979760408	0.0940973407661577	0.0738128656690216	0.0510020156353971	0.0586505055622863	0.187109865697965	0.176687859878314	0.181638308882309	0.136297941158705	0.166736322683068	0.142704844545283
130	429	0.0300504403086233	0.0725201126877717	0.0508036110971742	0.0323323716729554	0.0643218307949691	0.0612175172878114	0.0864462385494662	0.0660343456872797	0.040443794560008	0.662573967806019	0.692704816687526	0.69388797249685	0.111984950361883	0.204333083204823	0.0714034850341196	0.070778456840125	0.116709148077371	0.0998503692586507	0.0470215995146139	0.0733915345028445	0.0589863413315156	0.0113927649782509	0.011900488039869	0.016143216045835	0.0647623060044839	0.116220287671603	0.241698065254836	0.110432765793082	0.415637164992455	0.131097849135784	0.0664202846519816	0.0704299135726621	0.101791700773193	0.116824522460161	0.0931915554510415	0.101194234764652	0.096179525533507	0.0686777238979805	0.0938017260539793	0.0738620029096089	0.0509995740392679	0.0585230339830709	0.186147414388397	0.176163215551718	0.181325451020567	0.13539487771266	0.166056967385376	0.142062920780735
131	430	0.0298076259847841	0.0725819384337256	0.0509847158318353	0.0319775752599917	0.0642937020249706	0.0616715269911996	0.086057307424574	0.0655322311240247	0.0398711406376991	0.662287710097486	0.692577656424403	0.6929577823296	0.111515945897981	0.204110186547791	0.0714340806909805	0.0703870765347951	0.115947767653022	0.0994602736887964	0.0464119594468541	0.0726731227569986	0.0581905882747015	0.0113621136834005	0.0119697137374714	0.0160332763789799	0.0648884382410824	0.116249808025662	0.241710827398485	0.110179532506947	0.416844698022014	0.130916549254431	0.0660762631791545	0.0703282357700051	0.10152067885167	0.115881495435047	0.0929057287592493	0.100859520674553	0.095544059641267	0.0685967786933339	0.093555833642307	0.073891826850279	0.0509963688366231	0.0584003546127411	0.185240838073053	0.175679854728508	0.181032446216697	0.134561874683675	0.165445490013458	0.14145656911503
132	431	0.0296119456787964	0.0726728295207401	0.0512078645971305	0.0316806920105685	0.0643041083322422	0.0621221982311601	0.0857319947823763	0.0651176340330188	0.0393519793372158	0.662038454978368	0.692459965719026	0.692146245906658	0.111121055968266	0.203971488656007	0.0714913649247179	0.0700332156930313	0.11525716612563	0.0991305627600687	0.0458284668683939	0.0720078372500661	0.0574236248020348	0.0113128983805599	0.0120217902383786	0.0159343727177669	0.0650187271801674	0.116322746884272	0.241789070545672	0.109972011803527	0.417976813184628	0.130766940387571	0.06575519354543	0.0702764166721246	0.101282258604104	0.115000843358091	0.0926506144071265	0.100557731998358	0.0949983451320082	0.0685655431536138	0.0933636309007975	0.0739003205608687	0.0509922569476396	0.0582827362258571	0.184391697893345	0.175240066887761	0.180759154206576	0.133800770376106	0.164905370739618	0.140885430866855
133	432	0.0294208778123294	0.0727494930105798	0.0514441894038135	0.0314076976342694	0.0643125097537516	0.0625399354887549	0.0854424593941804	0.0647564637486819	0.038877136890215	0.661755009849149	0.692283541142848	0.691360648983857	0.11071526546031	0.203832407507877	0.0714875270835942	0.0696599307649072	0.114550548330609	0.0987622841259352	0.0452291492548806	0.0712981513040252	0.0566287153124361	0.0112427933899809	0.0120678270810729	0.0158391738343104	0.0651338708334986	0.116380585876743	0.241877392381852	0.109776413638976	0.418960537974448	0.130621958123536	0.0654477901343422	0.0702378417687656	0.101064673186367	0.114176060432983	0.0924058191083418	0.100277335049622	0.094508797906931	0.0685474214261085	0.09320820554187	0.0738798787109517	0.0509762838661775	0.0581572352384725	0.183531489454028	0.174768432063499	0.180446213220764	0.133040700226037	0.164364400951917	0.140290498122712
134	433	0.0291926106723919	0.0727716314974437	0.0516648190091041	0.0311236519452053	0.0642804969356749	0.0628997900737343	0.0851582794191147	0.0644104237258722	0.0384353716874923	0.66137434964378	0.691990748681293	0.69051032210045	0.110219837915467	0.203613148103388	0.0713456015479079	0.0692172855199815	0.113749180781658	0.0982667692112045	0.0445797353529794	0.0704564905356958	0.0557589795299946	0.0111520324655812	0.0121198741217025	0.0157400370794362	0.0652150959367689	0.116364848150195	0.24191778972401	0.109556850313405	0.419732893126158	0.130452972770108	0.0651459804940249	0.0701764433879757	0.100855300048417	0.113397762318782	0.0921512283932609	0.100006271639512	0.0940378870713229	0.0685058424337725	0.0930700518256101	0.0738264026478146	0.0509392021621383	0.0580123801548419	0.182599340813905	0.174197407715194	0.180042902530128	0.132218674233449	0.163756424405575	0.139621684798674
135	434	0.0289324837997572	0.0727463969166588	0.0518730440555293	0.0308317581250691	0.0642142465663126	0.0632084312759196	0.0848808848184591	0.0640805609569141	0.0380262634600923	0.660910395820009	0.691596802758339	0.689607491768151	0.109648985546446	0.203326872904961	0.0710832480906653	0.0687166646342662	0.112868725120389	0.0976626448828241	0.0438904666822795	0.0695010263088733	0.0548278344827644	0.0110426613285627	0.0121773000272457	0.0156375430765601	0.0652649952551722	0.116282490868492	0.241914971713788	0.10931592223257	0.42030912128067	0.130261987813351	0.064851531689636	0.0700967355135732	0.100654904330016	0.11266478058526	0.0918893410130121	0.0997455051818624	0.0935868828664129	0.0684450241316191	0.0929492469431737	0.0737431354578638	0.0508834293697614	0.0578506478818266	0.181608261795461	0.173541099460104	0.17956204343101	0.131348342548553	0.163093999823633	0.138892014957782
136	435	0.0286458367351982	0.0726809412035517	0.0520721551856164	0.0305352193555537	0.0641199353339648	0.0634725283851319	0.0846117055534937	0.0637679224341319	0.0376493919390595	0.660377069835582	0.691116917797963	0.688664384498671	0.109016920565954	0.202986744375018	0.0707181264848726	0.068169452783773	0.111924842988415	0.0969685380077411	0.0431715847623698	0.0684499299873528	0.0538486971987996	0.010916725700127	0.0122394734646805	0.0155322724490978	0.0652861615539021	0.116140471195494	0.24187364749283	0.109056229802225	0.4207044650789	0.13005100673933	0.0645662107863336	0.0700032321293766	0.100464251170927	0.111975946802183	0.0916226557187236	0.0994959990905049	0.0931570555334297	0.0683691844746613	0.0928458680857167	0.0736333202275054	0.0508113830232863	0.057674515326288	0.180571262221181	0.172813612915485	0.17901645721975	0.130443355321561	0.162389685929131	0.138114512663077
137	436	0.0283380090194883	0.0725824162934494	0.0522654430418925	0.030237238818352	0.0640037399269321	0.0636987506911925	0.0843521715854986	0.0634735551498499	0.0373043368554384	0.659788293148247	0.690566308224142	0.687693226803723	0.108337855186701	0.202605924975983	0.0702678965035361	0.067587034644514	0.110933196027347	0.096203075452903	0.0424333311128397	0.0673213729349297	0.0528349847061541	0.0107762713014758	0.0123057631009852	0.0154248058204649	0.0652811875981523	0.115945746295064	0.241798526202779	0.108780373428127	0.42093416716176	0.129822033034108	0.0642917848492754	0.0699004472192042	0.100284105710912	0.111330092539322	0.0913536712615238	0.0992587167792723	0.0927496753136023	0.0682825414179122	0.0927599924443951	0.0735002000431457	0.0507254806569526	0.0574864593950876	0.179501351913551	0.172029053698593	0.178418965192688	0.129517362702682	0.161656041445109	0.137302201977603
138	437	0.0280143401934005	0.0724579741216787	0.0524561982668848	0.029941019695157	0.0638718370335147	0.0638937674839228	0.0841037128757539	0.0631985060963924	0.0369906779402736	0.659157987215752	0.689960188460851	0.686706245195021	0.107626001621396	0.202197577170277	0.0697502179196621	0.0669807948925009	0.109909445878798	0.0953848840852571	0.0416859472532781	0.0661335265153991	0.051800114032882	0.0106233438538108	0.0123755376031381	0.0153157238140772	0.0652526661531166	0.115705273331066	0.241694316985277	0.108490953516032	0.421013470170165	0.129577070183749	0.0640300209436196	0.0697928947668745	0.100115233089733	0.110726049366443	0.0910848863925407	0.0990346216619972	0.0923660124481596	0.0681893129163851	0.0926916972103649	0.0733470179911909	0.0506281398049997	0.0572889569950869	0.178411540695056	0.171201527426685	0.177782388646164	0.128584014842126	0.160905625094607	0.1364681069644
139	438	0.0276801697977082	0.0723147666235663	0.0526477115031206	0.0296497651676615	0.063730403342013	0.0640642480531438	0.0838677593855395	0.0629438222660837	0.0367079949246094	0.658500073495844	0.68931377293207	0.685715666184276	0.106895572082747	0.201774863420322	0.0691827505062568	0.0663621182037458	0.10886925418438	0.0945325907717505	0.0409396747032743	0.0649045620925564	0.0507575022070373	0.0104599890783338	0.0124481656381173	0.0152056070533505	0.0652031899839886	0.11542600946736	0.241565728981968	0.108190570471695	0.420957616745028	0.129318121674318	0.0637826861345239	0.0696850887562057	0.0999583984471535	0.110162648853318	0.0908187998629028	0.0988246771525123	0.0920073371783306	0.0680937169250929	0.0926410595747819	0.0731770171580472	0.0505217780016671	0.0570844850331471	0.177314838388182	0.170345139717018	0.17711954887652	0.127656961890105	0.160150995600665	0.135625251686511
140	439	0.0273408373731843	0.0721599457344392	0.0528432733931269	0.0293666784175586	0.0635856155407274	0.0642168616886768	0.0836457410761355	0.0627105506512483	0.0364558675394905	0.65782847344627	0.688642276061773	0.684733716283202	0.106160778783464	0.201350946188542	0.0685831540363264	0.0657423892542604	0.107828282585703	0.0936648223793307	0.0402047549824173	0.0636526510301966	0.0497205662566741	0.0102882526962464	0.012523015872901	0.0150950361617004	0.065135351855962	0.115114911867809	0.241417471334494	0.107881824700872	0.420781849527262	0.129047190991878	0.0635515474871464	0.0695815431710163	0.0998143669229346	0.109638722569713	0.0905579104237382	0.0986298466646502	0.0916749197453441	0.0679999713990488	0.092608156728802	0.0729934406301209	0.0504088127811943	0.0568755204161298	0.176224254815414	0.169473996186847	0.176443267180096	0.126749853996829	0.159404711686323	0.134786660206977
141	440	0.0270016824606022	0.072000663389624	0.0530461745794309	0.0290949626265412	0.063443650317958	0.0643582776803432	0.083439087908822	0.0624997382442103	0.0362338755159614	0.657157108524779	0.687960912273938	0.683772622003511	0.105435833936255	0.200938987937358	0.0679690882828773	0.0651329927200568	0.106802192724382	0.092800205774945	0.0394914296102963	0.0623959646921152	0.0487027232098464	0.0101101804287504	0.0125994569744675	0.0149845917625427	0.0650517445342306	0.114778937696275	0.241254253184499	0.107567316609318	0.420501411157782	0.128766281622494	0.063338372066645	0.0694867719951246	0.0996839036568392	0.109153102085398	0.0903047168261751	0.0984510936122434	0.0913700303904291	0.067912294293266	0.0925930658635813	0.0727995314938183	0.0502916616778207	0.0566645400508962	0.175152799799237	0.168602202453429	0.175766364853233	0.125876341312507	0.158679332074622	0.13396535658884
142	441	0.026668044600735	0.0718440715244476	0.0532597057045599	0.0288378209763021	0.0633106843620054	0.0644951653179642	0.083249229844879	0.0623124320372941	0.0360415985850666	0.656499900189117	0.687284895992543	0.682844609856917	0.104734949753828	0.200552151129193	0.0673582130189156	0.0645453132771467	0.105806646242027	0.0919573678255406	0.0388099401065004	0.0611526744421073	0.0477173900946082	0.00992781799704739	0.012676857609795	0.014874854479293	0.0649549607839881	0.114425044116622	0.241080783673625	0.10724964660279	0.420131544277502	0.12847739705223	0.0631449269381776	0.069405289212349	0.0995677737886296	0.108704618970142	0.0900617178213419	0.0982893814091246	0.0910939393548145	0.0678349035627574	0.0925958641702755	0.0725985328355455	0.0501727422257858	0.056454020844308	0.174113483162137	0.167743864134021	0.17510166319227	0.125050073987352	0.157987415488602	0.133174364895141
143	442	0.0263452633343558	0.0716973220742368	0.0534871574110411	0.0285984566485343	0.0631928943611699	0.0646341938913609	0.0830775968455866	0.0621496790228241	0.0358786164778506	0.655870769897032	0.686629441641564	0.681961906355131	0.104072338448894	0.200203598226469	0.0667681880174476	0.0639907356015422	0.104857304780251	0.0911549353980648	0.0381705279906187	0.0599409516439682	0.0467779839390136	0.0097432111223392	0.0127545864458617	0.0147664049353671	0.0648475933704281	0.114060188292709	0.240901771943515	0.106931415087042	0.419687491527334	0.128182540767149	0.0629729791669021	0.0693416088065079	0.0994667424580682	0.108292104793713	0.0898314121603668	0.0981456734691264	0.0908479168797292	0.0677720171625362	0.0926166288400408	0.0723936877417087	0.0500544719593291	0.0562464397032264	0.173119314726599	0.16691308684588	0.174461983493549	0.124284702171573	0.157341520651302	0.132426709188924
144	443	0.0260386782022379	0.0715675669743186	0.0537318203414015	0.0283800728249308	0.0630964570037517	0.0647820326903547	0.0829256188722249	0.0620125261931245	0.0357445089253579	0.655283639106271	0.686009763644977	0.681136738009867	0.10346221223416	0.199906491691608	0.0662166730514797	0.0634806443692551	0.103969829980665	0.0904115353594651	0.0375834347822403	0.0587789676614932	0.0458979217711166	0.00955840552582749	0.0128320121496457	0.0146598237541807	0.0647322350587444	0.113691327388401	0.240721927135812	0.106615222467831	0.419184495548193	0.127883716253317	0.0628242958179766	0.0693002447614197	0.0993815748049174	0.107914391125881	0.089616298594378	0.0980209332060815	0.090633233206402	0.0677278530476156	0.0926554370640329	0.0721882392987144	0.0499392684126901	0.0560442735345129	0.172183304315109	0.166123976206261	0.173860147053409	0.123593876015381	0.156754206285764	0.131735413533228
145	444	0.0257536287451543	0.0714619581600195	0.0539969851381683	0.0281858726871844	0.0630275489780512	0.0649453510047669	0.0827947258860737	0.0619020205405196	0.0356388556586331	0.654752429274583	0.68544107642676	0.680381331332837	0.102918783322335	0.199673993987033	0.0657213278940179	0.0630264242562972	0.103159883484882	0.0897457945766885	0.0370589020009545	0.0576848938584774	0.0450906206189712	0.00937544692871397	0.0129085033881254	0.0145556915591496	0.0646114786141307	0.11332541856756	0.240545958392159	0.106303669150913	0.418637798980992	0.127582926996796	0.0627006439565589	0.0692857110609028	0.0993130359689395	0.107570309536413	0.0894188758745037	0.0979161240338224	0.0904511585760619	0.0677066291730086	0.0927123660334079	0.0719854305929685	0.0498295491201082	0.055849999245029	0.171318461750151	0.165390637832421	0.173308975168193	0.122991245668986	0.156238031115026	0.131113501991097
146	445	0.0254954545038784	0.0713876475666666	0.0542859424438689	0.0280190594169881	0.0629923469723689	0.0651308181244186	0.0826863478484133	0.0618192090573339	0.0355612364087206	0.654291061859713	0.68493859441089	0.679707912835754	0.102456263926129	0.199519267575166	0.0652998123180686	0.0626394599386806	0.102443126934514	0.0891763399166826	0.0366071711663502	0.0566769015987162	0.0443694975106315	0.00919638105220035	0.0129834288282789	0.0144545889736894	0.0644879168017807	0.112969418994047	0.240378574854199	0.105999355542043	0.418062644466645	0.127282176483652	0.062603790647807	0.0693025216887755	0.099261891089897	0.107258691595079	0.0892416427518723	0.0978322093661817	0.0903029632299379	0.0677125634937284	0.0927874929393216	0.0717885047108775	0.049727731615823	0.0556660937416359	0.170537796854212	0.164727177341617	0.172821289134239	0.122490461282599	0.15580555386213	0.130573998625572
147	446	0.0252694950191832	0.0713517871295865	0.0546019829010303	0.0278828361960348	0.0629970276750049	0.065345103339131	0.0826019147205237	0.0617651387358916	0.035511230906665	0.653913458319411	0.684517532021343	0.679128709030332	0.10208886625825	0.19945547491843	0.064969786096638	0.0623311360924171	0.101835221971173	0.0887217982463945	0.0362384837980167	0.0557731622460048	0.0437479694741515	0.00902325361748835	0.0130561571370845	0.0143570966212158	0.0643641423868881	0.112630285831725	0.240224485663575	0.105704882046976	0.417474274646066	0.126983468199948	0.0625355029568788	0.0693551906288562	0.0992289053075521	0.106978368871648	0.089087097977612	0.0977701526169921	0.0901899174092588	0.067749873964788	0.09288089497293	0.0716007047388475	0.0496362334340739	0.0554950339311952	0.169854319449776	0.164147700351104	0.172409910247889	0.12210517300643	0.155469333250115	0.130129927499695
148	447	0.0250810898318419	0.0713615287841061	0.0549483971521796	0.0277804062060175	0.0630477677742597	0.0655948759387256	0.0825428564636849	0.0617408565685169	0.0354884188835108	0.653633540111423	0.684193103682096	0.678655946428281	0.101830802531407	0.199495778479246	0.0647489090027325	0.0621128373935186	0.10135183023647	0.0884007964327717	0.0359630814155431	0.0549918471641383	0.0432394535375852	0.00885811034577966	0.0131260569815202	0.0142637951251446	0.0642427481346466	0.112314976244455	0.24008839996193	0.105422849071469	0.416887932160169	0.126688805631748	0.0624975479489323	0.0694482318649633	0.0992148437616673	0.106728172935887	0.088957740302851	0.0977309172000861	0.0901132913552536	0.0678227785412006	0.0929926493253889	0.0714252737632848	0.0495574721091004	0.0553392967205683	0.16928103935933	0.163666312478141	0.172087659805482	0.121849030990689	0.155241928002023	0.129794312676507
149	448	0.0249355784826278	0.0714240244655523	0.0553284758398442	0.027714972628629	0.0631507439584336	0.0658868052130234	0.082510603039177	0.0617474095475344	0.0354923800703025	0.653465228693497	0.683980523817127	0.678301851541316	0.101696284958308	0.199653340720038	0.0646548408093581	0.0619959485179969	0.101008613372018	0.0882319613427613	0.0357912055385184	0.0543511277169122	0.0428573667289867	0.00870299695827601	0.0131924970285645	0.0141752651088915	0.0641263268102499	0.112030447396102	0.239975026890906	0.105155857021277	0.416318859649866	0.126400192265117	0.0624916926891253	0.0695861593809151	0.0992204715920049	0.106506935357567	0.0888560684787176	0.0977154665292965	0.0900743553091511	0.0679354951779793	0.0931228331878545	0.0712654548705955	0.0494938651751419	0.0552013590166165	0.168830966405357	0.163297119339982	0.171867359103361	0.121735685385588	0.155135896840891	0.129580178219051
150	449	0.0248383005123139	0.0715464261092518	0.0557455096065512	0.0276897386455624	0.063312132915827	0.0662275604518458	0.08250658440828	0.0617858446652682	0.0355226941980846	0.65342244552338	0.683895006850412	0.678078650881149	0.101699525751663	0.199941324103227	0.0647052412895213	0.0619918541418641	0.100821233019429	0.0882339198433108	0.0357330976865318	0.0538691752681216	0.0426151260764101	0.00855995917617909	0.0132548459451954	0.0140920871958723	0.0640174711788917	0.111783656450526	0.239889075592148	0.104906506302156	0.415782299756073	0.126119631586117	0.062519704242616	0.0697734871605302	0.0992465539383274	0.106313487706455	0.08878458125634	0.0977247640184558	0.0900743795121803	0.0680922418301372	0.0932715237514825	0.0711244911471861	0.049447830166438	0.0550836977262013	0.168517110410345	0.163054226553884	0.171761829437864	0.121778786341337	0.155163798489762	0.129500548190368
151	450	0.0247945954616735	0.0717358856505314	0.0562027890948277	0.0277079074385105	0.0635381113347401	0.0666238109450139	0.0825322305322739	0.0618572089140427	0.0355789409979017	0.65351911205882	0.683951767205928	0.677998570959493	0.10185473712418	0.200372891091236	0.0649177702162282	0.062111938941132	0.100805350820315	0.0884252988013673	0.0357989993791725	0.0535641611815617	0.0425261486079093	0.00843104272069061	0.0133124723983912	0.0140148420095025	0.0639187740057657	0.111581560571589	0.239835255207296	0.104677397319861	0.415293495119702	0.125849127080815	0.062583349674562	0.0700147291876267	0.099293855940397	0.106146661552321	0.0887457773868465	0.0977597730813966	0.09011463420557	0.0682972364526874	0.0934387982074289	0.0710056256794625	0.0494217846172282	0.0549887897561842	0.168352481196777	0.162951739737105	0.171783892105333	0.121991984008146	0.155338191671675	0.1295684466535
152	451	0.0248098028714797	0.071999555024718	0.0567036049472009	0.0277726821891662	0.0638348559034734	0.0670822259823492	0.0825889713724389	0.0619625492861822	0.0356607002007983	0.653769149757564	0.684166019307652	0.67807383828806	0.102176131288568	0.200961204146487	0.0653100873624851	0.0623675875918125	0.100976628416288	0.0888247250838783	0.0359991521360296	0.0534542568210278	0.0426038513515383	0.0083182933130123	0.01336474505513	0.013944110173198	0.0638328280560657	0.111431116923155	0.239818274877996	0.104471130480149	0.414867688381668	0.125590682235273	0.0626843960501215	0.0703143994460231	0.0993631427379761	0.106005288464933	0.0887421556213653	0.0978214571319515	0.0901963896305493	0.068554697000643	0.0936247337468497	0.0709121015538312	0.0494181460617518	0.0549191120134264	0.16835008858714	0.1630037645069	0.171946368402109	0.122388928536225	0.155671635109671	0.129796897671488
153	452	0.0248892622825058	0.0723445861671384	0.0572512478061981	0.0278872660792225	0.0642085433103272	0.0676094748536727	0.0826782368900549	0.062102912774011	0.0357675515378188	0.654186480077359	0.684552977579561	0.678316679378564	0.102677920457536	0.201719425731402	0.0658998525012983	0.0627701847699176	0.10135072744896	0.089450825557791	0.0363437974766921	0.0535576335503152	0.0428616513353513	0.00822375667434585	0.0134110325823902	0.0138804723103745	0.0637622260949853	0.111339282669085	0.239842843745888	0.104290306188775	0.414520122182884	0.125346300535556	0.0628246104344524	0.0706770119195379	0.0994551794708272	0.10588820001406	0.0887762147110247	0.0979107795839532	0.0903209160283469	0.0688688414290171	0.0938294075609007	0.0708471618566984	0.0494393320342484	0.0548771414047896	0.168522942403919	0.163224406480526	0.172262079624531	0.122983270075786	0.156176687526788	0.130198925307376
154	453	0.0250383132355247	0.0727781310131194	0.0578490083143463	0.0280548622903723	0.0646653502436017	0.0682122268488057	0.0828014570464021	0.0622793463698535	0.0358990747400078	0.654785024475954	0.685127856445632	0.678739320742717	0.103374316843793	0.202660718308405	0.066704725405674	0.063331115151459	0.101943309559943	0.0903222270900526	0.0368431769207493	0.0538924627332192	0.0433129655874023	0.00814947852589297	0.0134507036471499	0.0138245090444476	0.0637095608877183	0.111313014973242	0.239913670952618	0.104137524851494	0.414266039164263	0.125117985467727	0.0630057598927125	0.0711070805919893	0.0995707312787125	0.105794227769471	0.0888504534069529	0.0980287038512342	0.0904894836401919	0.0692438876928229	0.0940528968407379	0.0708140496744702	0.0494877600689575	0.0548653548371349	0.1688840524696	0.163627771275238	0.17274384706894	0.123788658777038	0.156865907646069	0.130787553624203
155	454	0.0251678112189127	0.0731991379817221	0.0584329100418855	0.0281807887288777	0.0650904304262642	0.0687804348132481	0.0828563458062364	0.0623907285937713	0.0359653646741299	0.655477648693146	0.685800530640648	0.67930092929222	0.104134916079741	0.203665368336271	0.0675463527246399	0.0639308324686005	0.102622555850597	0.0912694993182287	0.0373623627551067	0.05432380559888	0.0438336817780672	0.00808397294893472	0.0134803439037034	0.0137736442789576	0.0636610265151021	0.111317543087085	0.240016032373113	0.103995888422155	0.414013910091604	0.124890930002254	0.0631661046006156	0.071516759887182	0.0996667712182192	0.105655739023075	0.0889224080314134	0.0981300325576963	0.090596234157879	0.069570824545085	0.0942219569067269	0.0707928753346406	0.0495452106041774	0.054881274139571	0.169334808199322	0.164106624979681	0.173263391671262	0.124670955386168	0.157626270135254	0.131457875299553
156	455	0.0251950992919588	0.0735125237053048	0.0589443295264645	0.0281802736747219	0.0653781404213388	0.0692117974185377	0.0827538404502812	0.0623494618737982	0.035890112290457	0.656172961323599	0.686475365450176	0.67995151597247	0.104831151948755	0.204615185265511	0.068251019661028	0.0644535431935543	0.103257000877262	0.0921253233094224	0.0377737496318814	0.0547142888251912	0.0443014866296981	0.00801483886135309	0.0134977656214643	0.0137250349806881	0.0636016984207542	0.111314469271964	0.240131519220849	0.103847686041423	0.41366688975487	0.12465011866291	0.0632508556553606	0.0718256686690885	0.0997056686298715	0.105416378522316	0.0889528108845123	0.0981750864224363	0.090549180222873	0.0697514711556984	0.0942741890950086	0.0707627546536056	0.0495931776094993	0.0549197336934837	0.16977544262009	0.164552391183917	0.173695650032251	0.125499161746679	0.158346138794127	0.132104427036134
157	456	0.0251352483518057	0.0737343924391405	0.0593945868617237	0.0280713858701795	0.0655484611772113	0.069524602693553	0.0825152059137679	0.0621768790642168	0.0356932914452954	0.656878498107362	0.68715931112437	0.680689573345721	0.105479993890002	0.205525616046147	0.0688433438185504	0.0649162611124054	0.103862836464021	0.092911493074888	0.0380985626184797	0.0550784319490775	0.0447324957483129	0.0079427492392512	0.0135041773900902	0.0136788613679199	0.0635324914140376	0.111305310206581	0.240259313645282	0.103694298895276	0.41323224683122	0.124397242265717	0.0632722065043333	0.0720495175817791	0.0996962830793382	0.105091894020261	0.088948954684142	0.0981731060020803	0.0903703985009083	0.0698062911049812	0.0942259396204014	0.0707254389511252	0.0496336489161017	0.0549791792341509	0.170217230972181	0.164977161757333	0.174058266945489	0.126291639654759	0.159040156043787	0.132739398934678
158	457	0.0250033292955963	0.0738808484385021	0.0597950021413036	0.0278721940575254	0.0656213736422676	0.0697371386671724	0.0821617071319277	0.0618943130193096	0.0353948759949509	0.657601794784484	0.687859317913382	0.681513593974225	0.106098411342649	0.2064121076282	0.0693479428009195	0.0653360000112386	0.104456254434959	0.0936498026258797	0.0383580267823079	0.0554307545074636	0.0451428247399293	0.00786837705873218	0.0135007877992384	0.0136353036589341	0.0634543203043156	0.111291582569635	0.240398597795869	0.103537108169694	0.412717249997815	0.124133991626699	0.0632423505949196	0.072204017269324	0.0996474741322877	0.104698033269979	0.0889181321481947	0.098133331853254	0.0900819656577192	0.0697557479732517	0.0940935546977239	0.0706826795469591	0.0496686123551632	0.0550580564968501	0.170671448495872	0.165393028569315	0.174368887204558	0.127066750906594	0.159722964305334	0.133374981095917
159	458	0.0248144130204734	0.0739679959586623	0.0601568954588447	0.0276007669790343	0.0656168587648936	0.0698676933682743	0.081714609039992	0.0615230965933589	0.0350148397957295	0.658350387095013	0.688582336067367	0.682422070420238	0.106703373745864	0.207290106961692	0.0697894342118475	0.0657297736761389	0.105053446614157	0.0943620459736518	0.0385733671907723	0.0557857760372745	0.0455485892105655	0.00779239529589913	0.0134888054385666	0.0135945420720115	0.0633680999009514	0.111274803039826	0.240548553822068	0.103377495050657	0.412129167931816	0.123862057561878	0.0631734813745053	0.0723048783757934	0.0995681013543887	0.104250544024536	0.0888676359945628	0.0980650045325833	0.08970595835904	0.0696203053408281	0.0938933805417949	0.0706362277608673	0.0497000557578624	0.0551548112168593	0.171149370431442	0.165812083489252	0.174645155603039	0.127842857298372	0.160409205999867	0.134023363620584
160	459	0.0245835704235798	0.0740119392548941	0.0604915869079875	0.0272751733769808	0.0655548974934752	0.0699345548257372	0.0811951765731921	0.0610845626406474	0.0345731567039373	0.659131810779	0.689335315836475	0.683413495246013	0.107311850538815	0.208175060996645	0.0701924356550467	0.066114595893191	0.1056706048257	0.0950700171294585	0.0387658089112791	0.0561580160754347	0.0459659047662391	0.00771547692685519	0.013469438897732	0.0135567568254331	0.0632747450133084	0.111256488295854	0.240708363873334	0.103216840724144	0.411475269310381	0.123583130887279	0.0630777922904763	0.0723678115452575	0.0994670243113098	0.103765174037001	0.0888047589411387	0.0979773645966941	0.0892644532706049	0.0694204267880287	0.0936417633674327	0.0705878349126095	0.0497299669553777	0.0552678891294562	0.171662272019169	0.166246418386529	0.174904716934514	0.128638320626281	0.161113523548487	0.13469673660941
161	460	0.0243258724020584	0.0740287825824704	0.0608103965823724	0.0269134819936398	0.0654554707763982	0.0699560110684395	0.0806246746667591	0.0606000440154576	0.0340898005758802	0.659953601576491	0.690125207470861	0.684486361013804	0.107940811160669	0.209082416683081	0.0705815647342292	0.0665074804484798	0.10632392089367	0.095795510104554	0.0389565770112346	0.056561994158869	0.0464108870129681	0.00763829492770347	0.0134438967663922	0.0135221281374797	0.0631751704507496	0.11123815501642	0.240877210099125	0.103056526376133	0.410762822810673	0.123298902418923	0.0629674767902185	0.0724085274217866	0.0993531025687195	0.103257671060442	0.0887367937058146	0.0978796526022122	0.0887795270581483	0.0691765758951716	0.093355049389456	0.0705392523219456	0.0497603337788878	0.0553957359699185	0.17222142849933	0.166708125130534	0.175165215992566	0.129471502686507	0.161850559372292	0.135407290163127
162	461	0.024056389853052	0.0740346301966639	0.0611246445756399	0.0265337615712858	0.0653385595620484	0.0699503501252597	0.0800243682559245	0.0600908735720719	0.0335847452678641	0.660823295227537	0.690958961220677	0.685639160285864	0.108607225050593	0.210027620971022	0.0709814390531076	0.0669254411280903	0.107029586642152	0.0965603189101926	0.0391668965580452	0.0570122298245023	0.0468996515567705	0.00756152227454708	0.0134133876342046	0.0134908362264323	0.0630702910226383	0.111221319880223	0.241054274648899	0.102897933192605	0.40999909710985	0.123011062972835	0.0628547283211177	0.0724427366494509	0.0992351956922863	0.102743782847927	0.0886710330064829	0.0977811091057635	0.0882732563874044	0.0689092162425752	0.0930495848226834	0.0704922313086353	0.0497931440595711	0.0555367974735238	0.172838115112202	0.167209295590654	0.175444297570777	0.130360765275238	0.162634955892383	0.136167214382467
163	462	0.0237901936737033	0.0740455863527476	0.0614456509814305	0.0261540808521937	0.0652241447988118	0.069935860025076	0.0794155222759195	0.0595783841647728	0.0330779646361952	0.661748427472185	0.691843527336077	0.686870385624448	0.109328061647755	0.211026120810489	0.0714166762153938	0.0673854917181073	0.107803793895227	0.0973862375576285	0.039417992619117	0.0575232426092592	0.047448314003664	0.00748583194348916	0.0133791200908267	0.0134630613105718	0.0629610215383378	0.111207499565964	0.241238739672112	0.102742442359539	0.409191360885074	0.122721303365038	0.0627517403305597	0.0724861498723206	0.0991221632476789	0.102239257152523	0.0886147695610358	0.0976909746639738	0.0877677179241075	0.0686388114105576	0.0927417158819334	0.0704485231924386	0.0498303856286064	0.0556895193755501	0.173523607098064	0.167762021636276	0.175759606462728	0.131324470188662	0.163481355529858	0.136988699368164
164	463	0.0235423547611552	0.0740777553059943	0.0617847358933848	0.0257925085786382	0.0651322074350742	0.0699308287967671	0.0788194016619754	0.0590839086478429	0.0325894325371793	0.662736534050485	0.692785856067213	0.688178529591809	0.110120290391322	0.212093363151505	0.0719118938248004	0.0679046460046157	0.10866273447698	0.0982950600581159	0.0397310902618564	0.0581095520500645	0.0480729899596667	0.00741189691063281	0.013342302725916	0.0134389836081792	0.0628482768072112	0.111198210752343	0.241429787318221	0.102591435062915	0.408346882813504	0.122431314411554	0.0626707062659305	0.0725544777344659	0.0990228648005658	0.101759841727298	0.0885752960873657	0.097618489833469	0.0872849883339919	0.0683858249794371	0.0924477887820246	0.0704098792931152	0.049874046317172	0.0558523474112751	0.174289179697194	0.168378395136787	0.176128787462001	0.132380979222966	0.164404400705819	0.137883935220947
165	464	0.0233279440125505	0.074147241311677	0.0621532194051431	0.0254671134928939	0.0650827284192214	0.0699535444692113	0.0782572713493234	0.0586287798755646	0.0321391228271224	0.663795150702485	0.693792897664239	0.689562084750202	0.111000880720462	0.213244794944091	0.0724917094850395	0.0684999177737004	0.109622600211494	0.0993085804229092	0.0401274145536696	0.058785677683843	0.0487897950307963	0.00734039015208117	0.0133041441291298	0.0134187833375352	0.0627329716386219	0.11119497011806	0.241626599736683	0.102446292488711	0.407472931572301	0.122142786928407	0.0626238195746158	0.0726634308799571	0.0989461599166156	0.10132128432532	0.088559905303365	0.097572895170875	0.086847144282792	0.0681707205295319	0.0921841497377756	0.070378050930425	0.0499261139564467	0.0560237273159764	0.175146108149869	0.169070507961574	0.176569485362178	0.133548654174337	0.165418733841363	0.138865112041551
166	465	0.023162032325032	0.0742701486250684	0.062562421610346	0.0251959643372357	0.0650956886996394	0.070022295071287	0.077750396273195	0.0582343307022205	0.0317470093623307	0.664931813168234	0.694871602377306	0.691019543661879	0.111986802074343	0.214495863138269	0.0731807407998233	0.0691883208114462	0.110699582922852	0.100448592663262	0.040628190561963	0.0595661390475194	0.0496148448230707	0.00727198464393734	0.0132658528901257	0.013402640716921	0.062616020841933	0.111199294341815	0.241828359076955	0.102308395822907	0.406576775838625	0.12185741173162	0.0626232737040016	0.0728287199528643	0.0989009081614969	0.100939332699658	0.0885758899269258	0.0975634312328175	0.0864762624362419	0.0680139616411602	0.091967144964005	0.0703547894241278	0.0499885763776089	0.0562021048249319	0.176105667696368	0.169850451980023	0.177099344956841	0.134845856838962	0.166538997357592	0.139944419930706
167	466	0.0230596905957425	0.0744625815014414	0.0630236626026339	0.0249971298539382	0.0651910692247141	0.0701553686318728	0.0773200413688213	0.057921893982093	0.0314330659991099	0.666154057187781	0.696028920456569	0.692549398889096	0.113095023892131	0.215862014684061	0.0740036053728642	0.0699868689039381	0.111909874435137	0.10173689079043	0.0412546433541428	0.0604654556780185	0.050564254942508	0.00720735336230446	0.0132286375985611	0.0133907359646173	0.0624983392265078	0.111212700102307	0.242034247488495	0.102179126251482	0.405665684289637	0.121576879637216	0.0626812621014736	0.0730660555972578	0.0988959691008782	0.100629734603378	0.0886305426759407	0.0975993385759226	0.0861944194600759	0.0679360118946404	0.0918131206755314	0.0703418460939835	0.0500634214118371	0.0563859256734193	0.177179133576967	0.170730319061523	0.177736011039573	0.136290949013029	0.167779833675604	0.141134048989145
168	467	0.0230359897218249	0.0747406441960689	0.0635482624756473	0.0248886787852762	0.0653888509428311	0.0703710531798469	0.0769874715714337	0.0577128025694646	0.0312172665937662	0.667469418501175	0.69727180215218	0.694150142994105	0.114342515612995	0.217358696531489	0.0749849208078744	0.0709125758372608	0.113269666572433	0.103195268815666	0.0420279979976152	0.0614981471122651	0.0516541409951259	0.00714716928328563	0.0131937068440934	0.013383249298905	0.0623808416017094	0.111236704078238	0.242243447120759	0.102059864960416	0.404746925602496	0.121302881461218	0.0628099782144177	0.0733911484572079	0.0989402023004282	0.100408237789549	0.0887311562683018	0.0976898577568159	0.0860236920200284	0.0679573348702905	0.0917384230871733	0.0703409722597518	0.05015263689031	0.0565736355967163	0.178377781031945	0.171722201075459	0.178497128403954	0.137902292492725	0.1691558852165	0.142446189317601
169	468	0.023106000600422	0.0751204409642238	0.0641475413230267	0.0248886798735243	0.0657090148023766	0.070687636744088	0.0767739518162635	0.0576283893186179	0.0311195850026055	0.668885432848464	0.698607197714292	0.69582026853916	0.115746246676101	0.219001355630575	0.0761493047085663	0.0719824553974994	0.114795151158823	0.104845520750225	0.0429694795597866	0.0626787328871839	0.0529006185869423	0.00709210538298398	0.0131622692163802	0.0133803609380652	0.0622644427769012	0.111272822948308	0.242455140123204	0.101951993135689	0.403827768454362	0.12103710801965	0.0630216154902199	0.0738197091767847	0.0990424673258153	0.100290590011238	0.0888850234219015	0.0978442293321234	0.0859861567818337	0.0680983941484289	0.0917593984137492	0.0703539192411927	0.0502582106442061	0.0567636803301007	0.17971288530158	0.172838189891219	0.179400341843568	0.139698249074238	0.170681794401379	0.143893031016804
170	469	0.0232847941286765	0.0756180760611788	0.0648328192384126	0.0250152018609574	0.0661715417517362	0.0711234073534742	0.0767007470385419	0.0576899870838353	0.0311599950819338	0.670409635969697	0.700042057393057	0.697558268086517	0.117323186520617	0.22080543893134	0.077521374678652	0.0732135213707386	0.11650252001839	0.10670944060536	0.0441003131080633	0.0640217325396996	0.0543198033239751	0.00704283463750262	0.0131355333050789	0.0133822511003787	0.0621500575614463	0.111322573391215	0.242668508645288	0.101856891963278	0.402915481522397	0.120781250128534	0.0633283673762658	0.0743674484000584	0.0992116237427082	0.100292539021514	0.0890994368546321	0.0980716938584709	0.0861038904112259	0.0683796533093737	0.0918923928700779	0.0703824383580658	0.050382130504704	0.0569545056088502	0.181195721626149	0.17409037737819	0.180463296151995	0.141697180553754	0.17237220365134	0.145486764187487
171	470	0.0235874412037314	0.0762496537422071	0.0656154163154455	0.0252863134898501	0.0667964127392959	0.0716966530368842	0.0767891221735003	0.0579189287193993	0.0313584706880571	0.672049563604923	0.70158333143863	0.699362634198427	0.119090304585711	0.222786393383807	0.0791257483218438	0.0746227875430633	0.118407964975217	0.108808822392327	0.0454417237098515	0.065541665606737	0.0559278108122423	0.00700003002294469	0.0131147076998469	0.0133891000041265	0.062038600764708	0.111387472085661	0.242882734836467	0.101775942629165	0.402017333483761	0.120536998603894	0.0637424273199415	0.0750500767710994	0.0994565311167754	0.100429832573444	0.089381689284386	0.0983814918924843	0.0863989695739395	0.0688215759334433	0.0921537526709778	0.0704282809301312	0.0505263843029822	0.0571445571682426	0.18283756524593	0.175490855405758	0.181703636122818	0.143917448727462	0.174241755387484	0.147239578930383
172	471	0.0240290127227293	0.0770312782625812	0.0665066526477658	0.0257200835024771	0.0676036087134416	0.0724256618231964	0.0770603421563699	0.0583365470795925	0.0317349856772814	0.673812751494191	0.703237970101163	0.701231859437146	0.121064570310551	0.224959665937996	0.080987043241854	0.0762272677005585	0.120527677853388	0.11116546012238	0.0470149364325575	0.0672530516252209	0.0577407566577617	0.0069643645154133	0.0131010009903417	0.0134010878675894	0.0619309871960495	0.111469035710346	0.243097000846198	0.101710526319328	0.401140593015613	0.120306044261753	0.0642759887686327	0.0758833049339777	0.0997860490136856	0.100718218420096	0.0897390734290555	0.0987828639907895	0.0868934709357087	0.0694446256009559	0.0925598240312676	0.0704931982771485	0.0506929598702192	0.0573322807435557	0.184649691401202	0.177051715843312	0.183139006549619	0.146377415391548	0.176305092030909	0.149163665346222
173	472	0.0246245795828132	0.0779790538775742	0.0675178483290141	0.0263345806411132	0.068613110622559	0.0733287217412891	0.0775356719223819	0.0589641750186973	0.0323095139059127	0.675706735377548	0.705012923630809	0.703164436364927	0.123262953134303	0.227340703543931	0.0831298770423949	0.0780439756293089	0.122877850476986	0.113801147806772	0.0488411763435876	0.0691704101320761	0.0597747564665512	0.00693651109101155	0.0130956217662207	0.0134183949090483	0.061828131664834	0.111568780943969	0.243310488823939	0.101662024219746	0.400292528795113	0.120090077918134	0.0649412451697253	0.0768828435327637	0.100209036999107	0.101173444314538	0.0901788820065328	0.0992850507100123	0.0876094711622678	0.0702692658922296	0.0931269531657658	0.0705789417188777	0.0508838450375937	0.0575161220700671	0.186643375332241	0.178785050560238	0.184787052225979	0.1490954423422	0.178576856002716	0.151271213535738
174	473	0.0253892126811258	0.0791090848424589	0.0686603234528308	0.0271478736480331	0.0698448994150341	0.0744241208200409	0.0782363764067679	0.0598231453909962	0.0331020292302568	0.677739050995046	0.706915142277721	0.705158857544023	0.125702422496135	0.229944953151633	0.0855788673271788	0.0800899251153996	0.125474674670095	0.116737679456758	0.0509416685103481	0.0713082606642272	0.0620459258446287	0.00691714272584259	0.0130997786171415	0.0134412013467843	0.0617309489804248	0.111688224465231	0.243522380919146	0.1016318175164	0.399480409499423	0.11989079038906	0.0657503899706052	0.0780644032115276	0.100734354638709	0.101811258009838	0.0907084077347104	0.0998972926067785	0.0885690469193511	0.0713159603875826	0.0938714862892909	0.0706872625750785	0.0511010276362842	0.0576945268830547	0.188829892279325	0.180702951425922	0.186665417945481	0.152089891375605	0.181071689724005	0.153574413599663
175	474	0.0263379829148099	0.0804374754125081	0.0699453981128563	0.0281780312655115	0.0713189560392528	0.0757301470883301	0.0791837205447589	0.0609347910507718	0.03413250550662	0.679917234086731	0.708951576292052	0.70721361553669	0.128399947835214	0.232787861711124	0.0883586316999178	0.0823821299449152	0.128334342256797	0.119996849083592	0.0533376380002452	0.0736811227585991	0.0645703803980121	0.00690693239600953	0.0131146801327614	0.0134696873990781	0.061640353952185	0.111828882952832	0.243731859281276	0.101621287395268	0.398711503805703	0.119709872490554	0.0667156166186582	0.0794436946143395	0.101370861498159	0.102647407259063	0.0913349433314804	0.100628830237714	0.0897942748726929	0.0726051726673334	0.0948097696166616	0.0708199121655108	0.0513464954974692	0.0578659409177961	0.191220517482734	0.182817510309752	0.188791748501707	0.15537912428795	0.183804235615874	0.156085455638728
176	475	0.0274859611810084	0.0819803298429948	0.0713843924027312	0.0294431222358231	0.0730552614436009	0.0772650885750351	0.0803989692715863	0.0623204448523065	0.0354209165913081	0.682248820392652	0.711129175923954	0.709327202905179	0.131372498590709	0.235884876172425	0.0914937877643243	0.0849376039039409	0.131473045061175	0.123600450698529	0.0560503098806852	0.0763035159521165	0.0673642357327193	0.00690655307761547	0.0131415349027379	0.0135040332842108	0.061557261389478	0.111992273085472	0.243938106059787	0.101631815042329	0.397993080391112	0.11954901503864	0.0678491185612701	0.0810364283852697	0.102127417143127	0.103697639815282	0.0920657815147353	0.101488904159445	0.0913072316880273	0.0741573663118	0.0959581493626965	0.0709786418099344	0.0516222364523273	0.0580288099095692	0.193826526182743	0.185140819081115	0.191183688688238	0.158981502875423	0.186789136099424	0.158816529753666
177	476	0.0287531820295846	0.0836720515897897	0.0729250115424373	0.0308372927098889	0.074963958181709	0.0789482547750814	0.0817377410390459	0.0638430442795844	0.0368457042041261	0.684814478924722	0.713527847309906	0.711620863857957	0.134682635577627	0.239305348332406	0.0950033885765004	0.0877949443548231	0.134962070153029	0.12760971851514	0.059105551508479	0.0792474910957126	0.0704936312797321	0.00691546596173103	0.013158044112312	0.0135249352753284	0.0614393421424448	0.112121374245491	0.244091354013911	0.101615642561052	0.39722161080195	0.119365809883455	0.0690881489345538	0.08278231731698	0.102963262498456	0.104870315693247	0.0928601995380818	0.1024301962241	0.0929883267600775	0.0758722900113009	0.0972252260305883	0.0711680238647848	0.0519356236740259	0.0582022849384597	0.196732401889704	0.187735473272516	0.193873486265805	0.162982355907907	0.190100721456191	0.161848810727791
178	477	0.0300527282515774	0.0854365490229374	0.0745085803532073	0.0322478613679408	0.0769434328102631	0.0806881529640471	0.0830504097533409	0.0653591677160512	0.0382785050373193	0.68767307187304	0.716206712634191	0.714199805141916	0.138361868352676	0.243088544125927	0.0988722772846023	0.0909651811876249	0.138841190242948	0.132048932472733	0.0624983364677358	0.0825557793211946	0.0739942582476596	0.00693241188841613	0.0131436883376582	0.0135156161608652	0.0612492843644687	0.112165794870065	0.244150229822641	0.101530331362862	0.396299693834663	0.11912188364072	0.0703640312833415	0.0846101828996979	0.103832557338501	0.10606779320359	0.0936744075306097	0.103400778295178	0.0947081161484463	0.0776388873417667	0.0985124983031271	0.0713896083458481	0.0522903861213812	0.0584046514303952	0.199995368506005	0.19063910262909	0.19686603450162	0.167430726883796	0.193783399397279	0.165235795035436
179	478	0.0313892431058933	0.0872741837689718	0.0761368483305579	0.03368265574622	0.0789960322822319	0.08248686784179	0.0843503735313137	0.0668806093651821	0.0397290854058544	0.690799424744938	0.719141546218665	0.717038463126952	0.142380589467571	0.247204781709992	0.103073756630423	0.0944239769800056	0.143079325616203	0.136884455171162	0.0662035491668097	0.0861989205867983	0.0778365599089602	0.0069569833072579	0.0131023452548339	0.0134800459320344	0.0609955288197761	0.112136995220145	0.244126506515076	0.101385241595682	0.395243789041631	0.118824979274836	0.0716800646680983	0.0865193988238431	0.104736539503192	0.1072968175432	0.0945110975234365	0.104402975946359	0.0964738965161889	0.0794614142119341	0.0998256596645275	0.0716406130619097	0.0526830453040451	0.0586330566394157	0.203585811859976	0.193826350339171	0.200137946448987	0.172290549692044	0.197806928488134	0.168948155313853
180	479	0.0327673698514387	0.0891853174544268	0.077811564970006	0.0351495033809681	0.081124103550584	0.0843464841081678	0.0856510304898065	0.0684191634304523	0.0412072116246977	0.694168363047749	0.722308122385188	0.720111274182962	0.146709191474028	0.251624379241606	0.107581129355758	0.0981469943096245	0.147645396558063	0.142082649210284	0.070196074014055	0.0901474548507594	0.081990979536092	0.00698877266784348	0.0130378925398968	0.0134221945800493	0.0606865162725936	0.112046435556684	0.244031957120317	0.101189733407432	0.394070355975233	0.118482839750202	0.0730395481492895	0.0885093387798348	0.105676446832459	0.108564133908965	0.0953729615476795	0.105439114751324	0.0982929645263597	0.0813441265305399	0.101170403599004	0.0719182558217553	0.0531101227316695	0.0588846478195611	0.207474117779949	0.197271859591091	0.20366583516121	0.177525758221607	0.202141067294202	0.172956564200298
181	480	0.0341917517471199	0.0911703117058362	0.0795344797670684	0.0366562318084262	0.0833299935682883	0.086269086463038	0.0869657787456617	0.0699866241153368	0.0427226500088159	0.697754712288806	0.725682215455619	0.723392674679841	0.151318066923762	0.256317654877775	0.112367698202398	0.102109895754141	0.1525083233538	0.147609877189953	0.0744507954178257	0.0943719220713138	0.0864279604015134	0.00702737241976003	0.0129542078689045	0.0133460320961229	0.0603306874871477	0.111905576140633	0.243878354667463	0.100953166946033	0.392795854187849	0.118103208031219	0.0744457807873802	0.0905793764580924	0.106653517166234	0.109876487497776	0.096262691634456	0.106511520283751	0.100172616842014	0.0832912802063209	0.102552423590772	0.0722197544341706	0.0535681399139062	0.0591565722248716	0.211630672094255	0.200950273573183	0.207426313691596	0.183100286361439	0.20675557438093	0.177231694332024
182	481	0.0356670320518436	0.0932295281497338	0.0813073422172618	0.0382106685648357	0.0856160492883133	0.0882567596062585	0.0883080164157218	0.0715947856233108	0.0442851668731755	0.70153329797544	0.729239599751814	0.726857100987486	0.156177608368489	0.261254926775503	0.117406765912139	0.106288343891214	0.157637026288683	0.153432501710025	0.078942597786476	0.0988428622066973	0.0911179457776829	0.00707237501259466	0.0128551689179146	0.0132555284714685	0.0599364832276647	0.111725877232944	0.243677472185612	0.100684902359407	0.391436743231858	0.117693827082288	0.0759020616428354	0.0927288855490352	0.107668988344447	0.111240623506519	0.0971829798148833	0.10762251811732	0.102120150126206	0.0853071311480137	0.103977413124044	0.0725423267079409	0.0540536183604072	0.0594459771093872	0.216025860631224	0.204836235473779	0.211395995093448	0.188978068000495	0.211620208313765	0.181744218346286
183	482	0.037197854024516	0.0953633284126534	0.083131901816103	0.039820641186438	0.0879846176636279	0.090311588237687	0.089691141616829	0.0732554421578496	0.0459045285327428	0.705478945614984	0.732956049595634	0.730478989475793	0.161258208359924	0.266406513091796	0.122671635226774	0.110658001298504	0.163000425647983	0.159516885370355	0.08364636552836	0.103530815215146	0.0960313789370587	0.00712337289593452	0.0127446533629847	0.0131546536972993	0.0595123442583713	0.111518799094571	0.243441082703864	0.100394299795474	0.39000948265964	0.117262439867808	0.0774116897761204	0.0949572397430826	0.108724098207029	0.112663287132085	0.0981365181200788	0.108774433825712	0.10414286104199	0.0873959352643552	0.105451065683037	0.072883190451852	0.0545630795808243	0.059750009727148	0.22063006921919	0.208904388481213	0.21555149242007	0.195123037027729	0.216704727658152	0.186464808880338
184	483	0.0387888609240436	0.0975720741211289	0.0850099080591089	0.0414939772094744	0.0904380456472007	0.0924356570571811	0.0911285524658256	0.0749803879224281	0.0475905013024846	0.70956648071477	0.736807339308937	0.734232776514659	0.166530259449784	0.27174273198366	0.128135608888095	0.115194530553669	0.168567441716971	0.165829390770799	0.0885369830518318	0.108406321054894	0.101138703152099	0.00717995851936675	0.0126265388801724	0.0130473777648286	0.0590667113434939	0.111295801986464	0.243180959251319	0.100090719402155	0.388530532023576	0.116816789352179	0.0789779642477003	0.097263812730654	0.10982008459391	0.114151223571361	0.0991259985811598	0.109969592982607	0.106248046252423	0.0895619484640819	0.106979074751964	0.0732395634746894	0.0550930450848093	0.0600658173321939	0.225413683686482	0.213129375783817	0.219869418724769	0.201499127332097	0.221978890979539	0.191364138571434
185	484	0.0404446960093328	0.0998561269016941	0.0869431104417963	0.0432385041701861	0.0929786801920005	0.0946310507645985	0.0926336470795541	0.0767814171205215	0.0493528514973673	0.713770728782131	0.74076924321358	0.738092898473979	0.171964154189782	0.277233901608098	0.133771989637898	0.119873594234368	0.174306994780915	0.172336380511212	0.0935893347652456	0.11343991968418	0.106410361695263	0.00724172433247848	0.0125047031455353	0.0129376706652694	0.058608025247259	0.111068346169575	0.242908874857077	0.0997835213273725	0.387016350876043	0.116364618499802	0.0806041841180403	0.0996479782021688	0.110958185345022	0.115711178021237	0.100154113229244	0.111210321161683	0.108443002420557	0.0918094266559308	0.10856713381504	0.0736086635852387	0.0556400363820142	0.0603905471785651	0.230347089861431	0.217485840569925	0.224326387060847	0.208070272802553	0.227412456843373	0.196412880056828
186	485	0.0421700025392901	0.102215848380883	0.0889332584596819	0.0450620496048147	0.0956088682509958	0.0968998540597969	0.0942198235748568	0.0786703239556051	0.0512013454323574	0.718066515324398	0.744817535631423	0.74203379172365	0.177530285131635	0.282850340122117	0.139554080217975	0.124670854918262	0.180188005125088	0.17900421719145	0.0987783050769555	0.118602151061237	0.111816797839008	0.00730826278485686	0.012383023835131	0.0128295023898351	0.058144726733893	0.110847891904858	0.242636602550235	0.099482065719046	0.385483398769423	0.115913670275078	0.0822936484476054	0.102109109848046	0.112139638300294	0.117349895678601	0.101223554095448	0.112498943936622	0.110735026209448	0.0941426257486384	0.11022093635648	0.0739877085922855	0.0562005749820908	0.0607213465203015	0.235400673572371	0.221948426027868	0.22889901048161	0.214800407328052	0.232975183815099	0.201581705973775
187	486	0.0439694237728218	0.104651600185229	0.0909821016082827	0.0469724410496013	0.0983309567771556	0.099244151642634	0.0959004800685761	0.0806589026311539	0.0531457494224214	0.722428665848906	0.748927990884324	0.746029892633568	0.183199044827059	0.288562365682721	0.14545518337012	0.129561975183009	0.186179393034759	0.185799263411368	0.104078778395316	0.123863555144303	0.117328454855792	0.00737916632608901	0.0122653786250171	0.0127268429297387	0.0576852565676225	0.110645899453263	0.242375915359894	0.0991957127250969	0.383948135256095	0.115471687642405	0.0840496562968609	0.104646581358706	0.113365681299659	0.119074121740343	0.102337013210889	0.113837786881103	0.113131414282152	0.0965658016509417	0.111946175860498	0.0743739163046154	0.056771182394691	0.0610553626114433	0.24054482064763	0.226491775345979	0.233563902040362	0.221653464797549	0.238636830460165	0.206841288959529
188	487	0.0458476029688345	0.107163743941266	0.0930913893831152	0.0489775060407873	0.101147292723448	0.101666028212968	0.0976890146775542	0.082758947350643	0.0551958297825259	0.726832005862985	0.75307638329414	0.75005563757363	0.188940825827768	0.294340296446915	0.151448601836126	0.134522617606269	0.192250078795198	0.192687881770821	0.10946563912868	0.129194671891612	0.122915776018075	0.00745402740576209	0.0121556451912512	0.0126336622761936	0.057238055512674	0.110473829075743	0.242138586315154	0.0989338224934464	0.382427019888438	0.115046413566185	0.0858755067262718	0.107259766424567	0.114637552183046	0.12089060140335	0.103497182606685	0.115229175568805	0.115639463301722	0.0990832102715772	0.113748545811309	0.0747645045310139	0.0573483801294667	0.0613897427060305	0.245749916915542	0.231090531712592	0.238297674790408	0.228593379099997	0.244367155344016	0.212162301651344
189	488	0.0478091833862345	0.109752641275528	0.0952628712796964	0.0510850721146142	0.104060223042843	0.104167568470655	0.0995988255186336	0.0849822523175477	0.0573613528276373	0.731251360873968	0.757238487182732	0.754085462913732	0.194726020685479	0.300154450571706	0.157507638357788	0.139528444765701	0.198368982691677	0.199636434869664	0.114913771685403	0.134566041261401	0.128549204598314	0.00753243847346322	0.0120577012098909	0.0125539304204129	0.0568115643332739	0.11034314103325	0.241936388445112	0.0987057551720154	0.380936512218833	0.114645591010818	0.0877744987963033	0.109948038736049	0.115956488790387	0.122806079864511	0.104706754313954	0.116675435573409	0.118266469931213	0.101699107519282	0.115633739693128	0.0751566910802666	0.0579286896960698	0.061721634058103	0.250986348204436	0.235719338316039	0.243076941785053	0.235584084124354	0.2501359170321	0.217515416686474
190	489	0.0498588082839282	0.112418653814549	0.097498296793543	0.053302966807323	0.107072094688308	0.106750857115555	0.101643310708657	0.087340611735343	0.0596520848727222	0.735661556389187	0.761390076871957	0.758093805023769	0.200525021951906	0.305975146214097	0.163605595676898	0.144555119238964	0.204505025009464	0.206611285307755	0.120398060473839	0.139948203211905	0.134199183868968	0.00761399197877955	0.0119754243569938	0.0124916173536098	0.0564142237936488	0.110265295586736	0.24178109477887	0.098520870908725	0.379493071799658	0.114276962940704	0.0897499315674207	0.112710771983571	0.117323728961612	0.124827302320716	0.105968420363811	0.118178892468595	0.12101973083368	0.104417749302792	0.117607450990168	0.0755476937611592	0.058508632604152	0.062048183921701	0.256224500342645	0.240352838344653	0.247878316077601	0.242589513759572	0.255912874089864	0.222871306702174
191	490	0.0520011209208221	0.115162143184863	0.0997994154201719	0.0556390176551554	0.110185254612813	0.109417978847524	0.103835868364466	0.0898458198075041	0.0620777922327472	0.740037417915975	0.765506926683673	0.762055100273639	0.206308222178766	0.311772701531094	0.169715776535251	0.149578303603718	0.210627126033831	0.213578795684946	0.125893389902342	0.14531169770136	0.139836157102495	0.00769828037129821	0.0119126923086175	0.0124506930669975	0.056054474658025	0.110251752997153	0.241684478345526	0.0983885298514961	0.378113158183294	0.113948272320242	0.0918051041000889	0.115547339857552	0.118740510536651	0.126961013968853	0.107284872787376	0.119741871828042	0.123906542672179	0.107243391530845	0.119675373186646	0.0759347303824771	0.0590847303633654	0.0623665395508645	0.261434759158499	0.244965674986767	0.252678410721357	0.249573601894606	0.261667785082753	0.228200644335698
192	491	0.0542407645558226	0.117983471013003	0.1021679766551	0.0581010521943524	0.113402049769325	0.11217101836642	0.106189896602903	0.0925096707375062	0.0646482412226786	0.744353770961664	0.76956481093974	0.765943785033237	0.212046013917773	0.317517434679702	0.175811483674639	0.154573660437622	0.216704206050048	0.220505328601095	0.131374644379265	0.150627064688002	0.145430567571353	0.00778489610060634	0.0118733827408195	0.0124351275517892	0.0557407576906291	0.110313973525453	0.24165831217418	0.0983180921482498	0.37681323092212	0.113667262113834	0.0939433154547732	0.118457116048413	0.120208071355436	0.12921396000581	0.108658803615765	0.12136669922543	0.126934202109763	0.110180290112177	0.121843199766774	0.076315018753006	0.0596535044833618	0.0626738481996336	0.26658751048033	0.249532491430713	0.257453838769625	0.256500282418412	0.267370408576214	0.2334741022243
193	492	0.0565823824478361	0.120882998925504	0.104605729993844	0.0606968979611556	0.116724827110814	0.115012060372101	0.108718793540811	0.0953439587288244	0.0673731981574832	0.748585441033587	0.773539503962015	0.76973429567246	0.217708789720644	0.323179663816927	0.181866019836857	0.159516852318336	0.222705185343386	0.227357246656056	0.136816708312964	0.155864844130066	0.150952858548001	0.00787343161629108	0.0118613733296576	0.0124488907991982	0.0554815136556877	0.110463417432588	0.24171436929393	0.0983189179469072	0.375609749568515	0.11344167528588	0.0961678646919387	0.121439474246572	0.121727649257898	0.131592885628478	0.110092904880095	0.123055700234439	0.130110005809487	0.113232700955525	0.124116624214768	0.0766857766815315	0.060211476473793	0.0629672571220482	0.271653140136469	0.254027930864824	0.26218121327571	0.263333489219944	0.272990503135695	0.238662353005234
194	493	0.0590306178557691	0.123861088548898	0.10711442493192	0.0634343824918062	0.120155933590248	0.117943189564425	0.111435957295032	0.0983604779849337	0.0702624293521273	0.752707253639076	0.777406780072357	0.773401068561204	0.223266942139094	0.328729707099773	0.187852687763698	0.164383541823517	0.228598984199114	0.234100912449685	0.142194466111792	0.16099557598579	0.156373473304897	0.00796347936793956	0.0118805417511893	0.0124959528004375	0.0552851833174271	0.11071154497951	0.241864422733877	0.0984003673953891	0.374519173674861	0.113279254800779	0.0984820508720505	0.124493788142448	0.123300482083966	0.134104536033743	0.111589868611484	0.124811200428749	0.133441250434407	0.116404879969626	0.126501340014842	0.0770442219768391	0.060755167844311	0.0632439135721485	0.276602033955248	0.258426636477434	0.266837147292917	0.270037156188157	0.27849782732664	0.243736069315755
195	494	0.061590114038528	0.126918101509721	0.109695810964846	0.0663213333225455	0.123697716160596	0.120966490643249	0.114354785982408	0.10157102270931	0.0733257011215774	0.756694034285463	0.781142413592624	0.776918540069365	0.228690863724838	0.334137882685245	0.193744790196956	0.169149391530827	0.234354522902502	0.240702688581837	0.147482802184103	0.165989800213407	0.1616628551145	0.00805463180513893	0.0119347656814722	0.0125802835467205	0.0551602074400739	0.111069816427172	0.24212024552312	0.0985718006416168	0.373557962793535	0.113187743622932	0.100889173055574	0.127619431426461	0.124927807673573	0.136755656418495	0.113152386841048	0.12663552538204	0.136935232647577	0.119701083063216	0.129003040651211	0.0773875724477144	0.0612811001045675	0.0635009648039745	0.281404577764997	0.262703251456874	0.27139825387455	0.276575217212006	0.283862139714498	0.248665923793116
196	495	0.0642655142550191	0.130054399434505	0.112351637588138	0.069365577989615	0.127352521774827	0.124084048308431	0.117488677719782	0.104987387105427	0.0765727797808002	0.76052060848008	0.784722178844676	0.780261146566839	0.233950947029591	0.33937450873035	0.199515629878424	0.173790064017924	0.239940721738822	0.247128937652368	0.152656600938251	0.170818056771154	0.166791447249267	0.00814648137747632	0.0120279227965638	0.0127058530292602	0.0551150267878545	0.111549692036524	0.242493610690757	0.0988425778335111	0.372742576476918	0.113174884716739	0.103392530302974	0.130815777789031	0.126610863866647	0.139552991979623	0.114783151599907	0.128531000667992	0.140599249112052	0.123125566145032	0.13162741960809	0.077713045902943	0.0617857947642146	0.0637355580715662	0.286031157394048	0.266832418991478	0.275841146073914	0.282911606180445	0.289053198864715	0.253422589074573
197	496	0.067061461764149	0.133270343949785	0.115083654297313	0.0725749440292558	0.13112269738591	0.127297947259829	0.120851030623996	0.108621365376761	0.0800134316447621	0.76416180173026	0.78812185015037	0.783403324423523	0.23901758460507	0.344409903392091	0.205138509549895	0.178281221862468	0.245326500993344	0.253346022261133	0.157690746782591	0.175450885617268	0.171729692981658	0.00823862053453887	0.0121638907725219	0.01287663123927	0.0551580821249954	0.11216263206852	0.24299629126589	0.0992220591189931	0.372089474277389	0.113248421046601	0.105995421674716	0.134082200920577	0.128350888503122	0.142503287914016	0.116484854919176	0.130499951860284	0.144440596490886	0.126682585123812	0.134380170369693	0.0780178601513106	0.062265773332904	0.0639448406289637	0.290452158670732	0.270788782269578	0.280142436944314	0.289010256982429	0.294040763342736	0.257976737797378
198	497	0.0699825998248241	0.136566296682095	0.117893610587888	0.0759572589777094	0.135010589946813	0.1306102721973	0.124455242811892	0.112484751726786	0.0836574230284296	0.767592439543336	0.791317201831564	0.786319510009314	0.24386116900299	0.349214384827474	0.210586731953164	0.182598527642117	0.250480780951337	0.259320305007987	0.162560124125477	0.179858826709983	0.17644803558413	0.00833064172591372	0.0123465472854039	0.013096588167963	0.0552978142157232	0.112920096784111	0.243640060277616	0.0997196046459839	0.371615115747329	0.113416095576917	0.108701146231264	0.137418074511517	0.130149119422926	0.145613289418562	0.118260188829973	0.132544704532597	0.148466571447135	0.130376395908291	0.137266986420234	0.0782992330016025	0.0627175573202877	0.0641259597302069	0.29463796742338	0.274546984479507	0.284278739539054	0.294835103506913	0.29879459171401	0.262299042598788
199	498	0.0731085666769289	0.140062297634876	0.1208498487205	0.0796055192920272	0.139154001241985	0.134133357437368	0.128398348112659	0.116691914668897	0.0876120503276452	0.771047301928222	0.794529499271751	0.789206899865807	0.248803629891232	0.35409865071887	0.216201701655446	0.187024483168462	0.255744086220527	0.265445234228442	0.167584417441195	0.184345850768921	0.181268606739588	0.00839530865610528	0.0125117242555121	0.0132986126980179	0.0554291058005412	0.113707708974326	0.24431028915121	0.100220941818138	0.371169573144498	0.113564777855112	0.111591652250958	0.140955369920763	0.132069271483663	0.148980879513012	0.120160924181458	0.134739610286305	0.152824075163123	0.134347875766184	0.140395243282879	0.0785828638590734	0.0631769946264988	0.0642911634615118	0.298887186801208	0.278369963507708	0.288525991402276	0.300781377882023	0.3036387617744	0.266684739070985
200	499	0.0765012013988653	0.143860231345536	0.124008264241584	0.0835888527111328	0.143667436577295	0.137960157581554	0.132745972087209	0.121325244765763	0.0919560972224868	0.774759164706149	0.797978619395602	0.79226619148462	0.254157699970795	0.359365857224279	0.222309026029076	0.191831518836272	0.261447036137411	0.272099761223294	0.173068723656741	0.189209155289144	0.186504291855151	0.00840980562454701	0.012599697926525	0.0134204265955653	0.0554516261327863	0.11441324942299	0.244894224648511	0.100616682419515	0.37060414946438	0.113588153852682	0.114732431997336	0.144807424231551	0.134164078017671	0.15268070262314	0.122227669374935	0.13714506970799	0.1576289375982	0.138711697205667	0.143849305441337	0.0788943515570008	0.0636791226563149	0.0644545021838642	0.303492648892426	0.282514710318239	0.293149710413074	0.307232658125916	0.308888681564823	0.271423360078476
201	500	0.0801384485073149	0.147933226241556	0.127351936575358	0.0878792836940766	0.148518298187838	0.142063687757212	0.137464400449978	0.126348569294774	0.0966565609542739	0.778699847102925	0.801638253836742	0.795477072660682	0.259879976343075	0.364975010214152	0.228858312023528	0.196980190097977	0.267543693080423	0.279228503040329	0.178966045859537	0.194409120392044	0.192111664789602	0.00838035597321959	0.0126210124595645	0.0134732491769963	0.0553809957459354	0.115051415380251	0.24540645280346	0.100923513168642	0.369937150365936	0.113504191170131	0.118102100508662	0.148945659720798	0.136418304576982	0.15668464605487	0.124446372769738	0.139742481849142	0.16284184858096	0.143432808996164	0.147600349820644	0.0792307630462056	0.0642192471763541	0.0646158265634596	0.308416082933858	0.286946947715853	0.298110880127177	0.314135396962594	0.314501105018298	0.276477024166994
202	501	0.0839982525189596	0.152254410750417	0.130863945146039	0.0924488366999084	0.153673988308711	0.146416963091695	0.142519918915399	0.131725715533321	0.101680438764326	0.782841168344354	0.8054820942288	0.798819231188919	0.265927056109464	0.370885115558937	0.235799166588278	0.202431052406006	0.273988119427996	0.286776076727333	0.185229387137005	0.199906126199013	0.198047299401723	0.00831318304410372	0.0125862120157528	0.0134682997587018	0.0552328351734654	0.11563690409626	0.245861559650001	0.101158120784045	0.36918688150813	0.113330857407966	0.121679272823203	0.153341498665418	0.138816716713628	0.160964597114127	0.126802982725204	0.142513245761252	0.168423497939996	0.148476159907102	0.151619553345835	0.0795891652775085	0.0647926739532346	0.0647749872664934	0.313619218162331	0.291632398505305	0.303370484100318	0.321436047116059	0.320432786067848	0.281807849882275
203	502	0.0880585579504812	0.156796913299599	0.134527369377844	0.0972695361876786	0.159101909175009	0.150992998712357	0.147878813197904	0.137420510758795	0.106994727893963	0.787154947656243	0.809483832205401	0.802272354864258	0.272255536371358	0.377055179129085	0.243081196672799	0.208144661212788	0.280734377558565	0.294687099332093	0.191811750576566	0.205660552831444	0.204267769550295	0.00821451017918009	0.012505840756212	0.0134167976570729	0.055022764948853	0.116184412821165	0.246274131222078	0.101337191984252	0.368371648549924	0.113086120166691	0.125442563979221	0.157966363342324	0.141344079979643	0.165492443106835	0.129283447600666	0.145438760495811	0.174334575503903	0.153806698707906	0.155878092941945	0.0799666252017302	0.0653947087535746	0.0649318349591609	0.319063783814668	0.296536785491347	0.308889505888226	0.329081061310311	0.326640478646495	0.287377955770051
204	503	0.0922973093185617	0.161533862316584	0.13832528869499	0.102313406616437	0.164769463021829	0.155764809746552	0.153507369011928	0.143396782248585	0.112566425584505	0.791613004264399	0.813617159400173	0.805816131481628	0.27882201423015	0.383444206795046	0.250654009226567	0.214081571970753	0.287736529850562	0.302906187902394	0.198666139265642	0.211632780410731	0.210729649094099	0.00809056072042939	0.0123904428420642	0.0133299621885007	0.0547664056055752	0.116708638805114	0.246658753553632	0.101477413487789	0.36750975715028	0.112787947046813	0.129370589014984	0.162791676028432	0.143985159927058	0.170240071338918	0.131873715755459	0.148500425104307	0.180535771101273	0.159389374168002	0.160347145534008	0.0803602097696916	0.0660206573439922	0.0650862203076576	0.324711509127696	0.301625831478734	0.314628929046632	0.337016892269353	0.333080936687259	0.293149460376059
205	504	0.0966924511398829	0.166438386228852	0.142240782521694	0.107552472445234	0.170644052084266	0.160705411321634	0.159371872071904	0.149618357280082	0.118362529077271	0.796187157394628	0.817855767446742	0.809430248835956	0.285583086787234	0.390011204427269	0.258467211199054	0.220202340132331	0.294948638682421	0.311377959486021	0.205745556291653	0.217783189058266	0.217389511891919	0.00794755800983232	0.0122505624344313	0.0132190126693761	0.0544793776771087	0.117224279298257	0.247030012678608	0.101595472013183	0.366619512968161	0.112454305648837	0.133441962968755	0.167788859000656	0.146724722107907	0.1751793691163	0.134559735548918	0.151679638638232	0.1869877745607	0.165189135056816	0.16499788804706	0.0807669859322133	0.0666658254911057	0.0652379939781789	0.330524123338239	0.30686525927222	0.320549737131268	0.345189992717187	0.339710914123162	0.299084482246031
206	505	0.101221927931127	0.171483613463885	0.146256930282173	0.112958758133119	0.176693078597417	0.165787818564955	0.165438608092266	0.156049063130676	0.12435003561358	0.800849226272736	0.822173347978735	0.813094394722168	0.292495351144005	0.396715177896204	0.266470409539737	0.226467521149951	0.302324766432574	0.320047031130761	0.213003004742022	0.224072158895441	0.224203931802536	0.00779172538936955	0.0120967436944356	0.0130951684160903	0.0541773016969305	0.117746031550743	0.247402494630947	0.101708054278961	0.365719221662529	0.112103163573268	0.137635300878801	0.17292933453591	0.149547532074222	0.180282223744906	0.137327455340379	0.154957800149075	0.193651275710778	0.171170930143773	0.169801497406135	0.0811840206401161	0.0673255189615332	0.0653870066369202	0.336463355683121	0.312220791676559	0.326612913697863	0.353546815377814	0.346487164887224	0.305145139925704
207	506	0.105863684208975	0.176642672449163	0.150356811400643	0.118504288139143	0.182883944796377	0.17098504660387	0.171673862787447	0.162652727077758	0.130495942434753	0.805571030124529	0.826543592629779	0.816788256935193	0.299515404401856	0.403515133072301	0.274613211198089	0.232837670476042	0.309818975479456	0.3288580198844	0.22039148770417	0.23046007004365	0.231129482684731	0.0076292862010218	0.0119395307831991	0.0129696487450343	0.0538757981985173	0.11828859281272	0.247790785444595	0.10183184700365	0.364827188892346	0.111752488420611	0.141929217783384	0.178184524911109	0.152438355378036	0.18552052253066	0.140162823489175	0.158316308688328	0.2004869643801	0.1772997081983	0.174729150536269	0.0816083808442207	0.0679950435218929	0.0655331089500769	0.342490935399169	0.317658151496505	0.332779442302149	0.362033812975235	0.353366442912469	0.31129355196081
208	507	0.110595664490109	0.181888691612167	0.154523505301322	0.124161086922356	0.189184052916242	0.176270110565732	0.17804392187188	0.169393176398719	0.136767246782108	0.810324388175813	0.830940193033501	0.820491523269957	0.306599843662181	0.41037007582601	0.282845223123584	0.239273343563034	0.3173853282015	0.337755542794723	0.227864008265519	0.236907302624284	0.238122738397286	0.00746646378676974	0.0117894678618438	0.0128536729725991	0.0535904877153461	0.118866660334338	0.248209471153492	0.101983536905777	0.363961720316576	0.111420247791373	0.146302328720772	0.183525852403167	0.15538195757138	0.190866152779486	0.143051788354641	0.16173656330748	0.207455530397259	0.183540417989822	0.179752024362496	0.0820371334953479	0.068669704938803	0.0656761515838444	0.348568591723207	0.323143061536811	0.339010306499856	0.370597438233453	0.360305502131916	0.317491836897085
209	508	0.115395813291211	0.187194799380378	0.158740091408428	0.129901178941808	0.195560805192109	0.181616025577896	0.184515071059999	0.176234238370948	0.143130945896967	0.815081119652396	0.835336840823528	0.824183881521389	0.313705266026376	0.41723901202778	0.291116052265697	0.245735095863356	0.324977886977139	0.346684216909516	0.235373569513489	0.243374236758738	0.245140272798984	0.00730948148859408	0.0116570990914919	0.0127584604151757	0.0533369907808936	0.119494931365745	0.248673137791583	0.102179810703869	0.363141121594181	0.111124409286059	0.150733248729228	0.188924739288999	0.158363104206288	0.196291001797309	0.145980298296113	0.165199963058022	0.21451766359085	0.189858008287765	0.18484129580985	0.0824673455443185	0.0693448089788816	0.065815985204418	0.354658053892059	0.328641244602231	0.345266489846716	0.379184143876469	0.367261096478588	0.323702113280263
210	509	0.120242075128963	0.192534124181277	0.162989649146176	0.135696588656548	0.201981603859074	0.186995806767714	0.191053596066238	0.183139740271836	0.149554037020647	0.819813043780083	0.839707227633485	0.827845019484415	0.320788268595833	0.424080947548061	0.299375305573903	0.252183482829438	0.332550714184807	0.355588659276566	0.242873174535502	0.249821252568404	0.252138659748606	0.00716456264847549	0.0115529686332654	0.0126952303891552	0.0531309279286368	0.12018810315709	0.249196371392811	0.102437355116453	0.362383698384123	0.110882940505174	0.155200592847019	0.194352607845519	0.161366560834793	0.201766956890052	0.148934301672926	0.168687906991444	0.221634053789465	0.196217427861555	0.189968141803368	0.0828960839419531	0.0700156614087469	0.0659524604779933	0.360721051142552	0.33411842349752	0.351508975898458	0.387740382628284	0.374189979885506	0.329886499656078
211	510	0.125112394520047	0.197879794442345	0.167255257938784	0.141519340525628	0.208413851152232	0.19238246926254	0.197625782605029	0.190073509378774	0.156003517394469	0.82449197978468	0.844025045097001	0.831454624953963	0.327805448471947	0.430854888257303	0.307572589997676	0.258579059913709	0.340057872202936	0.364413486943657	0.25031582641898	0.256208730174674	0.259074473104934	0.00703793060839468	0.0114876206482864	0.0126752022109287	0.0529879196920525	0.120960872958523	0.249793757991118	0.102772856862055	0.361707756345364	0.110713809049223	0.159682976112407	0.199780880349641	0.164377093008926	0.20726590536364	0.151899746844413	0.172181794159236	0.228765390821698	0.202583625480618	0.195103739268084	0.0833204156390725	0.0706775679950171	0.0660854280707655	0.36671931271151	0.339540321027431	0.357698748210814	0.396212607212901	0.381048906285691	0.336007114570264
212	511	0.129984715981144	0.203204938591063	0.171519997210469	0.147341459008096	0.214824949306679	0.197749028189728	0.204197916390807	0.196999372969152	0.162446384259753	0.829089746891993	0.848263984847702	0.834992385724961	0.334713402756111	0.437519840025956	0.31565751248649	0.264882382568598	0.347453423409961	0.373103316958577	0.257654528251344	0.262497049698941	0.26590428672675	0.00693580871033234	0.011471599297677	0.0127095951968872	0.0529235866046174	0.121827938020191	0.250479883620449	0.103203002659203	0.361131601136867	0.110634982518713	0.16415901356366	0.20518097907828	0.167379466280721	0.212759734523996	0.15486258216991	0.175663023612889	0.235872364516143	0.208921549914378	0.200219265129032	0.0837374075864975	0.0713258345043103	0.0662147386489302	0.372614567835758	0.344872659996718	0.363796790339514	0.404547270354321	0.387794629612164	0.342026076568557
213	512	0.134836984028937	0.208482685054911	0.175766946385447	0.153134968563004	0.221182300557512	0.203068498676632	0.210736283138005	0.203881158320359	0.168849634857818	0.83357816432783	0.852397738519215	0.838437989592336	0.341468728549721	0.444034808724469	0.32357967998982	0.271054006246535	0.354691430184315	0.38160276636911	0.264842283120016	0.268646591262598	0.272584674472836	0.00686442029626915	0.0115154487425593	0.0128096286634216	0.0529535491998086	0.122803995592244	0.251269334314745	0.103744479226424	0.360673538417595	0.110664428514148	0.168607320239041	0.210524326308351	0.170358446202209	0.218220331677047	0.157808756008751	0.179112994403892	0.242915664701394	0.215196149932263	0.205285896311248	0.0841441267350488	0.0719557667032449	0.0663402428786827	0.378368545752121	0.350081163210135	0.36976408584029	0.412690824776545	0.394383903797947	0.34790550419669
214	513	0.139647143180107	0.213686162261371	0.179979184887937	0.158871893649401	0.227453307139826	0.208313895850606	0.217207168561057	0.210682692709788	0.175180266429984	0.837929051317995	0.856399997745166	0.841771124351014	0.34802802295417	0.450358800223292	0.33128869945714	0.27705448639995	0.36172595490443	0.389856452223043	0.271832094112417	0.274617734987038	0.279072210201973	0.00682998870818582	0.0116297131440553	0.0129865219269231	0.0530934280111027	0.123903742924832	0.25217669610795	0.104413973282244	0.36035187384651	0.110820114636034	0.173006511176817	0.215782344316768	0.173298798325424	0.223619584128714	0.160724216720272	0.182513105583737	0.249855981206043	0.221372374303698	0.210274809739767	0.0845376400355472	0.0725626703584388	0.0664617914262183	0.383942975697424	0.355131553472436	0.375561618268871	0.420589723203576	0.400773482776062	0.353607516000398
215	514	0.144393137951336	0.218788498637924	0.184139792142154	0.164524258726337	0.233605371288718	0.213458234839002	0.223576858374395	0.217367803414827	0.18140527621757	0.842114227088296	0.860244454159183	0.844971477795925	0.354347883070852	0.456450820392876	0.338734177837925	0.282844378481271	0.368511059948741	0.397808991568162	0.278576964315969	0.280370860993653	0.285323467772944	0.00683873728806302	0.0118249366632872	0.0132514943037828	0.0533588435719767	0.125141877268102	0.253216555034006	0.10522817154519	0.360184913082574	0.111120008484878	0.177335201415251	0.220926455380445	0.176185288202399	0.228929379184924	0.163594912663807	0.185844756203912	0.256654003858684	0.227415171798108	0.215157182339623	0.0849150144388134	0.0731418512365104	0.0665792349577326	0.389299586908492	0.359989553588375	0.381150371180989	0.428190418359415	0.406920120479529	0.359094230525416
216	515	0.149052912859306	0.22376282261205	0.188231847572316	0.170064088252863	0.239605895239284	0.218474530769175	0.229811638292454	0.223900317712868	0.187491661461896	0.846105510864539	0.863904799394892	0.848018737721995	0.360384906001162	0.46226987510367	0.345865722081648	0.288384237942929	0.375000807695681	0.405405001452252	0.285029896818092	0.285866349403837	0.29129502104453	0.00689688937788146	0.012111663461377	0.0136157651103915	0.0537654164159075	0.126533095872204	0.254403497126859	0.10620376073379	0.36019096178475	0.111582077661183	0.181572005992608	0.225928081776297	0.179002681385164	0.2341216041516	0.166406792198692	0.18908934531591	0.263270422487911	0.23328949118492	0.219904191035852	0.0852733168956681	0.0736886151040777	0.0666924241394209	0.394400108622151	0.364620886362705	0.386491328132374	0.435439362968063	0.41278057084137	0.364327766317477
217	516	0.153604412420699	0.22858226261123	0.19223843060264	0.175463406688029	0.245422281226619	0.223335798768478	0.235877794029666	0.230244062881301	0.193406419404281	0.849874721872529	0.867354725085919	0.850892591924151	0.366095688846492	0.467774970226123	0.352632939137785	0.293634620237352	0.381149260523683	0.412589098923099	0.291143894706209	0.291064580338982	0.296943443875513	0.00701066831962182	0.0125004376994468	0.0140905536631404	0.0543287670763718	0.128092095987286	0.255752108420449	0.107357427566569	0.360388325612	0.112224289765456	0.185695539947155	0.230758645781237	0.181735743425755	0.239168146334665	0.16914580368426	0.192228271971219	0.269665926922318	0.23896028123356	0.224487012753487	0.0856096143569322	0.074198267727759	0.0668012096374786	0.399206270075224	0.368991274600181	0.391545472678758	0.442283009753523	0.418311587794607	0.369270241922317
218	517	0.158025581152196	0.233219947062945	0.196142620657342	0.180694238490884	0.251021931485819	0.228015053964265	0.241741611300466	0.236362866197515	0.199116547286046	0.853393679338074	0.870567922865893	0.85357272819732	0.371436828708238	0.472925111630685	0.35898543595581	0.298556080816971	0.386910480811181	0.419305901028489	0.296871961067741	0.29592593392048	0.302225310124675	0.0071862974552648	0.0130018035386186	0.0146870792784206	0.0550645160868465	0.129833574863498	0.25727697494872	0.108705858762056	0.360795310223288	0.113064612398202	0.189684418317155	0.235389569672182	0.184369239876201	0.244040893040046	0.171797895479846	0.195242935221331	0.275801206990497	0.244392490713452	0.228876824417565	0.0859209737734263	0.0746661148741725	0.0669054421181011	0.403679800504538	0.373066441105557	0.39627378837587	0.448667811439795	0.423469925272261	0.373883775885669
219	518	0.16229436357048	0.237649004394677	0.199927497160641	0.185728608120479	0.256372248251981	0.23248531148389	0.247369375819287	0.242220554938903	0.204589042348509	0.856634202486979	0.873518084368439	0.856038834336432	0.376364922687794	0.477679305187807	0.364872819485197	0.303109175134214	0.392238530936607	0.425500024816208	0.302167098990109	0.300410790269725	0.307097193650797	0.00743000012679109	0.0136263051400146	0.015416561272623	0.0559882839808084	0.131772229750988	0.258992682745616	0.110265741038777	0.361430221277574	0.114121013159926	0.193517256140874	0.239792275726044	0.186887936288538	0.248711731573665	0.174349015944786	0.198114734117735	0.281636952521043	0.249551068394023	0.23304480295312	0.0862044620959712	0.0750874623099362	0.0670049722474838	0.407782429146917	0.376812108683586	0.400637258779443	0.454540220750882	0.428212337207352	0.378130486753268
220	519	0.166388704192232	0.241842563033906	0.203576139536752	0.190538540035864	0.2614406337602	0.236719586454706	0.252727373300562	0.247780956382853	0.209790901832992	0.859568110545051	0.876178901227185	0.858270598136412	0.380836567886553	0.481996556767938	0.37024469667542	0.307254458641511	0.397087473278396	0.431116087334042	0.306982311560735	0.30447952950811	0.311515668312663	0.00774799967618137	0.0143844866647568	0.0162902189621387	0.0571156912917345	0.133922757899906	0.260913817845079	0.112053761115259	0.362311364433822	0.115411459651135	0.197172668456577	0.243938186219739	0.189276598214796	0.253152549241447	0.176785113438415	0.200825067711922	0.287133853342549	0.254400963044698	0.236962125285187	0.0864571462753875	0.0754576158016685	0.0670996506918222	0.411475885239186	0.380194000139022	0.404596867445205	0.459846690410785	0.432495577532904	0.381972493070848
221	520	0.170523977448749	0.246017523549173	0.207243173104371	0.195398307543357	0.266499859332885	0.240946662168804	0.258155419927382	0.253393996855077	0.215038524459275	0.862288451915117	0.878629510070295	0.860322443389884	0.385040634299838	0.48604563368032	0.375344773982526	0.31117139078108	0.401655100504882	0.436406710215931	0.31154110021179	0.308292454293086	0.315664298389174	0.00801658699911043	0.0151528807906761	0.0171834495645853	0.058307439192072	0.136219048872722	0.262953585671579	0.11390339299392	0.363357469281612	0.116748077895932	0.200843030966491	0.248052763863514	0.19166079908253	0.257625445853953	0.179234743855864	0.203528493221457	0.292641409805509	0.259240293092666	0.240874899447082	0.0866848235363603	0.0757925983068137	0.0671833494910544	0.414901616887673	0.383346009127072	0.408324750142617	0.464815292952216	0.436494565520737	0.385552705303919
222	521	0.174912255293034	0.250393151721878	0.211082280181979	0.200577864047564	0.27182416687566	0.245396211858579	0.263986722255514	0.259404632745818	0.220644315769039	0.864908954829812	0.880969526090515	0.862265479400849	0.389191948707465	0.490021222858379	0.380443743431359	0.315061884468552	0.406166884930789	0.441655990263994	0.316092545990627	0.312035176659405	0.319753288446299	0.00812245237956452	0.0158131114024402	0.0179760288866916	0.059425263933189	0.138586653810774	0.265019982354403	0.11565194042668	0.364476582401328	0.117948321843219	0.204719972000768	0.252364754074897	0.194167136683222	0.26239021342418	0.181825647827522	0.206380684964537	0.298508077584493	0.264368087661681	0.245029956504484	0.0868959682899139	0.0761119124511839	0.0672509526532755	0.418227533359354	0.386424670050296	0.412016226903272	0.46970686060532	0.440411983762781	0.389039712300273
223	522	0.179526528524332	0.254946123798784	0.215075125693476	0.206042754154969	0.277383164498446	0.250042585561843	0.27017765155841	0.265769236429272	0.226569283236444	0.867432458259659	0.883203358768344	0.8641044222313	0.393286043387565	0.493921209608844	0.385531690324587	0.31892017536648	0.410618408404136	0.446855757278285	0.320628021407442	0.315706040794408	0.323779172773417	0.00808741824199162	0.0163833594714268	0.0186857441285156	0.0604863386669431	0.141027762332506	0.26711977998472	0.117321834756312	0.365670984938141	0.119038150980703	0.208780985539559	0.256850503191727	0.196781913114795	0.267415277561706	0.184542550815609	0.209364717643602	0.304692979494207	0.269750661566021	0.249399557930972	0.087091663266379	0.0764160835039482	0.0673038287969165	0.421455055632029	0.389429666834476	0.415667057676102	0.474516985640248	0.444246231172216	0.39243415017907
224	523	0.184339787941885	0.259653116026657	0.219203374562758	0.211758522472053	0.283146460311166	0.254860133316406	0.276684579109522	0.27244418027963	0.232774434335653	0.869861801175178	0.885335417584282	0.865843987943231	0.397318450618273	0.497743479238442	0.390598699964883	0.322740499137417	0.415005252772941	0.451997841058855	0.325138898972429	0.319303390885436	0.327738485659907	0.0079333070108397	0.0168818059690137	0.0193303824901152	0.0615078365451922	0.143544564056363	0.269259750653698	0.118935507325593	0.366942958037223	0.120043524796089	0.213003565563018	0.26148635755184	0.199491430475174	0.27266906387611	0.187370178282345	0.212463665961092	0.311155238349356	0.275354329619966	0.253955965200127	0.0872729911960861	0.0767056367342757	0.0673433465404083	0.424585604683496	0.392360683405395	0.419273002410039	0.479241260327152	0.447995706662221	0.39573665505947
225	524	0.189325024344939	0.264490804652263	0.223448691713726	0.217690713605298	0.289083662423739	0.25982320516008	0.283463876182301	0.279385836671088	0.239220776540827	0.872199822546892	0.887370112018827	0.867488892598637	0.40128470267772	0.501485917053901	0.395634857654916	0.326517091443915	0.419322999885225	0.457074071405761	0.329616551195784	0.322825571119831	0.331627761395149	0.00768194111055673	0.0173266318665786	0.0199277311715485	0.0625069307197939	0.146139248600789	0.271446666452506	0.120515389477298	0.368294782843745	0.120990402777081	0.217365206051297	0.266248663493076	0.202281990862284	0.27811999797697	0.190293255689951	0.215660604619445	0.317853976964646	0.281145406637794	0.258671439785528	0.0874410348093658	0.0769810974113357	0.0673708745021818	0.427620601491556	0.395217403688836	0.422829821054016	0.483875276936185	0.451658809145978	0.398947863060635
226	525	0.194455228532737	0.269435865922366	0.227792742070277	0.223804872161186	0.295164378946088	0.264906151130677	0.290471914050198	0.286550577977838	0.245869317326129	0.874449361345321	0.889311851552477	0.869043852259509	0.405180331844041	0.505146408361948	0.400630248697355	0.330244187948526	0.423567231589005	0.462076278119053	0.334052350587703	0.326270925684934	0.335443534268523	0.00735514296559067	0.0177360181354992	0.0204955773728733	0.0635007943426061	0.14881400558423	0.273687299472313	0.122083912554202	0.369728740502878	0.121904744411385	0.221843400984548	0.27111376735327	0.205139896374048	0.283736505473866	0.193296508500645	0.218938608321101	0.324748318154782	0.287090207433783	0.263518243160754	0.0875968768365485	0.0772429908042973	0.067387781300668	0.430561467034007	0.397999511610581	0.426333273556964	0.488414627737497	0.455233937536667	0.402068410301723
227	526	0.199703391304523	0.274464976083732	0.23221719055631	0.230066542746201	0.301358217988135	0.270083321266007	0.297665063986666	0.293894776574074	0.25268106416572	0.876613256540987	0.891165045665732	0.870513582987842	0.409000870395368	0.50872283846931	0.405574958394873	0.333916024313802	0.427733529732299	0.466996290998787	0.33843766965838	0.329637798768085	0.339182338569406	0.00697473500038948	0.0181281457471531	0.0210517082941477	0.0645066005654864	0.151571024625131	0.275988421804289	0.12366350789908	0.371247112159792	0.122812509186706	0.226415644342923	0.276058015470262	0.208051449108391	0.289487011976375	0.196364662176647	0.222280751768499	0.33179738473447	0.293155046822211	0.268468636799386	0.0877416000079649	0.0774918421823296	0.0673954355542978	0.433409622288648	0.400706691096414	0.429779119867817	0.49285490500124	0.458719490747468	0.405098932901895
228	527	0.205042503459541	0.279554811383126	0.236703702095723	0.236441269966823	0.307634787659799	0.275329065603882	0.304999697265155	0.301374804833989	0.259617024533763	0.878694347104412	0.89293410383909	0.871902800845629	0.412741850609833	0.512213092682716	0.410459072050138	0.337526836202296	0.431817476163128	0.471825939845016	0.342763880918011	0.332924534556627	0.34284070858718	0.00656253963940114	0.0185211956729181	0.0216139111354296	0.0655415225402926	0.154412495341937	0.278356805539602	0.125276606854707	0.372852178959658	0.123739656590749	0.231059430106576	0.281057754181889	0.211002951163236	0.295339943094077	0.199482442180178	0.22567010966408	0.338960299518415	0.299306239617357	0.273494882175002	0.0878762870539454	0.0777281768146019	0.0673952058815021	0.436166488233279	0.403338626072117	0.433163119935506	0.497191700997567	0.462113867691561	0.408040066980311
229	528	0.210445555797034	0.284682048067312	0.241233941612415	0.242894598429535	0.313963696071004	0.280617734182113	0.312432185159117	0.308947035131777	0.266638205904419	0.880695472006116	0.89462343555305	0.873216221894864	0.416398804765572	0.515615056308893	0.415272674965822	0.34107085927656	0.435814652729509	0.476557054457793	0.34702235687679	0.3361294772379	0.346415178611222	0.00614037930707361	0.0189333488841719	0.0221999730967769	0.0666227334188826	0.157340607353093	0.28079922276942	0.12694564076386	0.374546222047648	0.12471214611122	0.235752252255657	0.286089329825988	0.213980704636509	0.30126372443655	0.202634573973456	0.229089756710282	0.346196185321322	0.305510100633499	0.278569240761182	0.0880020207048206	0.0779525199702833	0.0673884609007118	0.438833485845699	0.405895000463472	0.436481033708963	0.501420607996628	0.465415467282126	0.41089244865613
230	529	0.215885539116246	0.289823362383057	0.245789574030284	0.249392072740819	0.32031455133167	0.285923677038512	0.319918898942004	0.316567839841632	0.27370561575185	0.882619470216621	0.896237450288111	0.874458562197541	0.419967265140715	0.518926614654569	0.420005852444594	0.344542329199146	0.439720641279462	0.481181464637172	0.351204470044915	0.339250970999245	0.349902282930912	0.00573007642785486	0.0193827863522922	0.0228276813782477	0.0677674063531139	0.160357550277043	0.283322445584913	0.128693040969312	0.376331522568933	0.125755937235823	0.240471604770319	0.291129088740398	0.216971011626133	0.307226781613372	0.205805783018703	0.232522767609544	0.353464164957898	0.311732944684916	0.283663974031506	0.0881198836909211	0.0781653969185431	0.0673765692303578	0.441412036103707	0.408375498196262	0.439728621137122	0.505537218268576	0.468622688432344	0.413656714048515
231	530	0.221335444216422	0.294955430577126	0.250352264273228	0.255899237507158	0.326656961551718	0.291221244210889	0.327416209887267	0.324193591337747	0.280780261550218	0.884469180706448	0.897780557524773	0.875634537815653	0.423442764013396	0.522145653026471	0.424648689789125	0.347935481632607	0.443531023661004	0.485691000183205	0.355301592932578	0.342287360028003	0.353298555835631	0.00535345342619286	0.0198876890486567	0.0235148231798999	0.0689927144948444	0.163465513732232	0.28593324607725	0.130541238813841	0.378210361668683	0.126896989452264	0.245194981630715	0.296153377262955	0.219960174230032	0.313197540234122	0.208980794778138	0.235952217064307	0.360723361242848	0.317941086585887	0.288751343459554	0.0882309587425774	0.0783673329285503	0.0673608994888711	0.443903559985103	0.41077980319627	0.442901642168914	0.509537124083563	0.471733930055396	0.416333499276623
232	531	0.226768261896804	0.300054928896283	0.254903677265147	0.262381637335033	0.332960534841071	0.296484785737057	0.334880489268357	0.331780661994315	0.287823150773685	0.88624744244612	0.899257166743533	0.876748864811193	0.426820833661749	0.525270056731326	0.429191272302084	0.351244552239496	0.447241381722156	0.490077490895948	0.359305098049977	0.345236988511517	0.356600531614756	0.00503233272653556	0.020466237944643	0.0242791857017914	0.0703158309959318	0.166666687337106	0.288638396337599	0.132512665640219	0.38018502049207	0.128161262248248	0.249899876816997	0.301138541731498	0.222934494546132	0.319144425908379	0.21214433471398	0.239361179777009	0.367932896990877	0.324100841150688	0.293803610518905	0.08833632859012	0.0785588532694741	0.0673428202946827	0.446309478467685	0.413107599389279	0.445995856753272	0.513415917711739	0.474747591064461	0.418923440459616
233	532	0.232156982956638	0.305098533587293	0.259425477929937	0.268804816830927	0.339194879309649	0.301688651654825	0.342268108358726	0.339285424185531	0.294795290896413	0.887957094406156	0.90067168742489	0.877806259246155	0.430097006363906	0.528297711075863	0.433623685286143	0.354463776682363	0.450847297310935	0.494332766575452	0.363206357907305	0.348098200637126	0.359804744557667	0.00478853675333095	0.021136614011629	0.0251385561439802	0.0717539290082339	0.169963260710109	0.291444668457129	0.134629752791224	0.382257780184264	0.12957471511148	0.254563784309317	0.306060928483864	0.225880274672355	0.325035864245721	0.21528112828845	0.24273273045009	0.375051895016691	0.3301785231936	0.298793036683138	0.0884370759638795	0.0787404832104838	0.0673237002662233	0.448631212529252	0.415358570701072	0.449007024839127	0.517169191423258	0.477662070372719	0.421427173716654
234	533	0.237474598195167	0.310062920896923	0.263899331191498	0.275134320601322	0.345329603067374	0.306807192002006	0.349535438431826	0.346664250285587	0.301657689392565	0.889600975557079	0.902028529049344	0.878811437182534	0.433266814398	0.531226501366808	0.437936014043972	0.357587390623762	0.45434435227536	0.498448657021772	0.366996745014759	0.350869340592172	0.362907728953743	0.00464388793102698	0.0219169982209922	0.0261107217065244	0.0733241816836084	0.173357423469687	0.29435883452701	0.13691493160963	0.384430921890436	0.131163307529665	0.259164198087828	0.31089688385789	0.228783816706626	0.330840280855726	0.218375900963766	0.24604994378599	0.382039478134996	0.3361404475289	0.303691883425834	0.0885342835941864	0.0789127480207484	0.067304908021924	0.450870183147605	0.41753240105743	0.451930906375413	0.520792537488269	0.480475766893352	0.423845335166897
235	534	0.242694098411634	0.314924767071937	0.268306901973729	0.2813356932527	0.351334314224167	0.311814756816411	0.356638850761108	0.353873512668677	0.308371353736301	0.891181924869409	0.903332101097392	0.879769114682321	0.436325790042164	0.53405431291089	0.44211834387824	0.360609629726245	0.45772812846345	0.502416992034961	0.370667631882533	0.353548752563996	0.365906019092364	0.00462020868407162	0.0228255715441105	0.0272134695894817	0.0750437621739131	0.176851365234284	0.29738766663841	0.139390633438213	0.386706726755759	0.132952998990508	0.263678612132682	0.315622754191416	0.23163142274687	0.336526101347975	0.22141337820215	0.249295894487147	0.388854769160496	0.341952928970866	0.308472412220571	0.0886290342113712	0.0790761729694373	0.0672878121802156	0.453027811300542	0.419628774384137	0.454763261311061	0.524281548176927	0.483187079539539	0.426178560929504
236	535	0.247788474405284	0.3196607483591	0.272629855200527	0.287374479391543	0.35717862088995	0.316685696135851	0.363534716620023	0.360869583708996	0.314897291401784	0.892702781313669	0.904586813049535	0.880684007807511	0.439269465574531	0.536779031014836	0.446160760091618	0.363524729652365	0.460994207723224	0.506229601415072	0.374210391020823	0.35613478073994	0.36879614926291	0.00473932143691284	0.0238805149523614	0.0284645869929103	0.0769298436310057	0.180447275622345	0.300537936882497	0.142079289619748	0.389087475925401	0.134969748981715	0.268084520424031	0.320214885822278	0.234409394891011	0.342061751332044	0.224378285465821	0.252453657256001	0.395456890907898	0.347582282333778	0.31310688454093	0.0887224105457645	0.0792312833257194	0.0672737813595291	0.455105517965862	0.421647374606976	0.457499849595004	0.527631815759381	0.48579440722446	0.428427487123637
237	536	0.252730716975361	0.324247541005177	0.276849855795791	0.293216223624334	0.362832131174643	0.321394359998137	0.370179407282023	0.367608835780735	0.321196509863176	0.894166383860379	0.90579707438627	0.881560832620098	0.442093373273235	0.539398540985374	0.450053347986777	0.366326926064673	0.464138171902701	0.50987831496216	0.377616394939824	0.358625769307344	0.371574653754759	0.0050230486139986	0.0251000094171228	0.0298818611168681	0.078999599206744	0.184147344252316	0.303816417350441	0.145003331497009	0.391575450544535	0.137239516990991	0.272359416942028	0.324649625088313	0.237104035236973	0.347415656417513	0.227255348216999	0.255506306794993	0.401804966191907	0.352994822431914	0.31756756186049	0.0888154953276969	0.0793786043587641	0.0672641841782955	0.457104724121365	0.423587885651729	0.460136431176174	0.530838932505783	0.488296148861297	0.430592749868454
238	537	0.257493816921107	0.328661821256935	0.28094856868342	0.298826470557554	0.36826445318817	0.32591509844108	0.376529294020559	0.37404764125809	0.327230016594638	0.895575571480061	0.906967294588097	0.882404305182075	0.444793045416408	0.54191072812923	0.453786192866387	0.369010454625722	0.467155602849899	0.513354962476277	0.380877016149732	0.361020062453551	0.37423806685729	0.00549321263977688	0.0265022359097723	0.0314830791614129	0.0812702020529856	0.18795376074264	0.307229880133411	0.148185190412773	0.394172931758332	0.139788262506041	0.276480795666824	0.328903318327361	0.239701645882679	0.35255624221396	0.230029291917903	0.25843691780656	0.407858117827228	0.358156864079551	0.321826705652831	0.0889093712874988	0.0795186613377404	0.0672603892549456	0.45902685074485	0.425449991444179	0.462668766003503	0.533898490686287	0.490690703363229	0.432674985283118
239	538	0.262050765041768	0.332880265361137	0.284907658787312	0.304170764797687	0.37344519504045	0.330222261502493	0.382540748109084	0.380142372515252	0.332958819070333	0.896933183143236	0.908101883135515	0.883219141555436	0.447364014282183	0.544313477753134	0.457349380033117	0.371569550998064	0.470042082412837	0.516651373757477	0.383983627160741	0.363316004365899	0.376782922859883	0.00617163593869564	0.0281053754016876	0.0332860283266029	0.0837588253215884	0.191868714711764	0.310785097322576	0.151647297709815	0.396882200711962	0.142641945014569	0.280426150578573	0.332952311877258	0.242188528926055	0.357451934330964	0.232684842030754	0.261228564993142	0.413575468628568	0.363034722090969	0.325856577391531	0.0890051211555008	0.0796519795318176	0.0672637652079103	0.460873318814116	0.427233375910109	0.465092614025924	0.536806082571042	0.492976469643436	0.434674829486786
240	539	0.266374552136587	0.336879549564549	0.288708791031365	0.309214650951213	0.378343964841405	0.334290199220186	0.388170140821047	0.385849401926417	0.338343924764423	0.898242057820426	0.909205249509021	0.884010057802173	0.449801812148693	0.546604675163812	0.460732994789639	0.373998450844252	0.472793192439534	0.519759378605813	0.386927600483047	0.365511939231732	0.379205756051918	0.00708014093520284	0.0299276088642464	0.035308495812496	0.0864826421644102	0.195894395778132	0.314488841009104	0.15541208473091	0.399705538550596	0.145826524004282	0.284172975657426	0.336772952075841	0.244550986465025	0.362071158378103	0.23520672401777	0.26386432305718	0.418916141410631	0.367594711280445	0.329629438550172	0.0891038276620335	0.0797790842101649	0.0672756806556206	0.462645549306962	0.428937722975301	0.467403735192368	0.539557300430202	0.495151846615099	0.43659291859862
241	540	0.270438169004808	0.340636350113937	0.292333630339477	0.313923673624615	0.382930370700957	0.33809326163197	0.393373843429902	0.391125101865777	0.343346341151069	0.899505034482153	0.910281803189116	0.884781769984282	0.452101971294072	0.548782205667991	0.463927122438623	0.376291389826837	0.475404514778009	0.52267080682134	0.389700308626844	0.367606211238391	0.381503100722773	0.00824055005374646	0.0319871172688264	0.03756826881915	0.0894588257333086	0.200032993560189	0.318347883284164	0.159501982818833	0.402645226419406	0.149367958962884	0.287698764883537	0.34034158526095	0.246775320597512	0.366382339964957	0.237579663341173	0.266327266701111	0.423839258988124	0.371803146462259	0.333117550602332	0.0892065735374274	0.0799005006419513	0.0672975042165075	0.464344963201188	0.430562716565538	0.469597889451769	0.542147736533917	0.497215233191398	0.43842988873778
242	541	0.274214606445674	0.344127343256065	0.295763841635548	0.318263377424376	0.387174020729027	0.341605798775657	0.398108227209099	0.395925844707526	0.347927075704434	0.900724952098936	0.911335953656297	0.885538994163754	0.454260023996452	0.5508439545724	0.466921848282738	0.378442603608373	0.477871631276279	0.52537748820411	0.39229312410233	0.369597164573215	0.383671491161828	0.00967468571877445	0.0343020815868054	0.0400831345466231	0.0927045491801414	0.204286697676379	0.322368996238925	0.16393942331636	0.405703545463562	0.153292209378081	0.290981012237056	0.343634557770421	0.248847833421442	0.370353904701103	0.239788385463182	0.268600470627376	0.428303944175751	0.375626342450688	0.336293175021591	0.089314441512013	0.0800167540963461	0.0673306045090017	0.465972981474592	0.432108040606602	0.471670836753058	0.544572983152339	0.499165028285513	0.440186376023426
243	542	0.277802105981177	0.347409594859204	0.299063940484544	0.322360599747425	0.391157506617211	0.344902910443505	0.402533020624715	0.400398294626339	0.352223884079174	0.90181627190542	0.91228356989903	0.886200235883952	0.456170395211579	0.552681193610016	0.46962871573556	0.38037320056204	0.480092075821313	0.527756136488443	0.394619738835041	0.371390384112159	0.385611407620079	0.0112376472375111	0.0368038208427049	0.0427948480814319	0.0961930870590332	0.208756588230748	0.326625047885991	0.168689304803341	0.408954895476449	0.157540628866531	0.294088820055503	0.346705545587614	0.250805071600881	0.374099917081536	0.241891633897604	0.270729414548543	0.43243451458528	0.379159064452536	0.339230208034781	0.0894196651279803	0.0801104168545214	0.0673709099292965	0.4674233217153	0.433484833351816	0.473546506520994	0.54670336774139	0.500892264384262	0.441766329380381
244	543	0.281317557593542	0.350560150904424	0.302311273718361	0.326365791709776	0.394988397081246	0.348079975555072	0.406838114155687	0.404721079344573	0.356402005925165	0.902702569517666	0.913047466211101	0.886690309653746	0.457748110317296	0.554203353648676	0.471983768418647	0.382022625194386	0.481983491408229	0.529711222780866	0.396616618544997	0.372907109362642	0.387241922811859	0.0127785654018099	0.0394109630917459	0.0456314351159543	0.0998802212535918	0.213526180078191	0.331169737059292	0.173693589936136	0.412459977357132	0.162030652754118	0.297108521881349	0.349629052794286	0.252694826243011	0.377756195161273	0.243958150003423	0.272773410131472	0.436387049516383	0.38252333458584	0.342025437379285	0.089514247539388	0.0801658591890891	0.0674132810770151	0.468603099660279	0.434617289318626	0.475164675188584	0.548433142825932	0.502305468062527	0.443086733525529
245	544	0.284761924772364	0.353585657807688	0.305506753161294	0.330279918496533	0.398673765767269	0.351141762839112	0.411025122094754	0.408898516557945	0.360463674709401	0.903400355478322	0.913642470030991	0.8870233949834	0.459019602224882	0.555435558697401	0.474013841946645	0.383412617368012	0.483571623547278	0.53127621293974	0.398309296434113	0.374169166459203	0.388587459721552	0.0143103098630628	0.0421226528513553	0.0485900887590393	0.1037568859099	0.218571314963431	0.335981082081987	0.178940306172283	0.416200523909305	0.166752363092383	0.300043458502178	0.352412667875872	0.254520266110426	0.381323794889923	0.245987656010622	0.274736280010041	0.440168314315618	0.385726353031729	0.34468546179451	0.0895989258943701	0.0801863033563781	0.0674574848757342	0.469533833510593	0.435524676829007	0.476544873217139	0.549793788279528	0.50342927936559	0.444167778266119
246	545	0.28813617100724	0.356492761984958	0.308651290637636	0.3341039452928	0.402220686321415	0.354093041024384	0.415095658734657	0.412934923962174	0.364411123898875	0.903926140330037	0.914083408797182	0.887213671383177	0.460011303845615	0.55640293276521	0.475745771934199	0.38456491694552	0.484882217748709	0.532484572823426	0.399723305704304	0.375198381536383	0.389672441333538	0.0158457502726618	0.0449380346389599	0.0516680021195361	0.10781401517404	0.22386783463119	0.341037101277237	0.184417480969322	0.420158267936662	0.171695841932866	0.302896970705573	0.355063979317805	0.25628455996572	0.384803772217097	0.247979874149182	0.276621846818129	0.443785074329545	0.388775319971333	0.347216880019863	0.0896744373410602	0.0801749716127173	0.0675032882490303	0.470237041467304	0.436226264204934	0.477706631067967	0.550816783975741	0.504288338338734	0.445029653409402
247	546	0.291441259787763	0.359288109852197	0.311745797971681	0.337838837283684	0.405636232389819	0.356938578839643	0.419051338368136	0.416834619252976	0.368246586960582	0.904296434615459	0.914385109948154	0.88727531836334	0.460749648090774	0.557130599861122	0.477206393995954	0.385501263789512	0.48594101952277	0.533369768290287	0.400884179557485	0.376016580728724	0.390521290632203	0.0173977562819988	0.0478562529719865	0.0548623683062941	0.112042543192096	0.229391580826192	0.346315812968201	0.190113141784791	0.424314942242897	0.17685117132711	0.305672399279118	0.357590575605518	0.257990876571488	0.388197183092405	0.249934526649089	0.278433933189614	0.447244094904724	0.391677435585782	0.349626290794752	0.0897415190275923	0.0801350862144358	0.06755045812048	0.470734241731478	0.436741319768378	0.478669479202376	0.551533609788135	0.504907285027241	0.445692548762625
248	547	0.294678154603531	0.361978347825369	0.314791186987723	0.341485559654289	0.408927477618618	0.359683145013647	0.422893775287933	0.42060192012607	0.371972297361514	0.904527748877236	0.91456240092239	0.887222515434151	0.461261067871635	0.557643683994157	0.478422543746555	0.38624339776259	0.486773774379711	0.533965265198684	0.401817451195571	0.376645590170765	0.391158430601929	0.0189791975424658	0.0508764523678618	0.0581703804281622	0.116433404110149	0.23511839529316	0.35179523547804	0.196015316076229	0.428652279631704	0.182208433326655	0.308373085010395	0.360000045224446	0.259642384690324	0.391505083465457	0.251851335740324	0.280176361758375	0.450552141387715	0.394439900056206	0.351920292858582	0.0898009081021002	0.0800698694178625	0.0675987614136598	0.471046952504177	0.437089111841315	0.479452948081675	0.551975745590274	0.505310759476391	0.446176654133041
249	548	0.297847818944139	0.364570122320437	0.317788369510055	0.34504507758972	0.412101495653948	0.362331508275152	0.426624583786786	0.424241144277173	0.375590488568664	0.904636593658015	0.914630109158369	0.887069442105873	0.461571996099479	0.557967309173334	0.479421056800647	0.386813058727355	0.487406227829783	0.534304529406979	0.402548653820479	0.377107235997047	0.391608284227099	0.0206029437054547	0.0539977773440128	0.0615892315939898	0.120977532074282	0.241024119776815	0.357453387129912	0.202112031301175	0.433152012906776	0.187757709983043	0.311002368686988	0.362299976660022	0.261242253084823	0.394728529285864	0.253730023652871	0.28185295515829	0.453715979125077	0.397069913563734	0.354105484950761	0.0898533417127175	0.0799825434793263	0.0676479650521463	0.471196691986465	0.437288908745719	0.480076568167174	0.55217467125572	0.505523401731468	0.446502159327897
250	549	0.300951216299181	0.367070079753362	0.320738257362972	0.348518356275082	0.415165360141943	0.364888437352916	0.430245378157437	0.427756609402003	0.379103394049027	0.904639479500447	0.914603062094574	0.886830277888769	0.461708865685583	0.558126599407673	0.480228768772875	0.387231986546409	0.487864125383233	0.534421026773534	0.403103320634122	0.37742334434211	0.391895274492095	0.0222818644223575	0.0572193724178661	0.0651161149126261	0.125665861230579	0.247084596021881	0.363268286246978	0.208391314917168	0.437795874871806	0.193489083347816	0.31356359109648	0.36449795839768	0.262793650517578	0.397868576503235	0.255570312616713	0.283467536023237	0.45674237346337	0.399574676289495	0.356188465810697	0.0898995570075782	0.0798763306551562	0.067697835959516	0.471204978379405	0.437359978803562	0.48055986992018	0.552161866658037	0.505569851837754	0.446689254154443
251	550	0.303989310158254	0.369484866540108	0.323641762370767	0.35190636089548	0.418126144728739	0.367358700975694	0.433757772692626	0.431152633196278	0.382513247269595	0.904552916947178	0.914496087169485	0.886519202293101	0.461698109541225	0.558146678706193	0.480872515277884	0.387521921082354	0.488173212550311	0.534348223156709	0.403506984838417	0.377615741340495	0.392043824381302	0.024028829344566	0.0605403821068486	0.0687482234929201	0.130489325725122	0.25327566577308	0.369217951152397	0.214841194381747	0.44256559833049	0.199392635472514	0.316060093026455	0.366601578922854	0.264299745751185	0.400926281067182	0.257371924861832	0.285023926987096	0.459638089749153	0.401961388414619	0.358175834177794	0.0899402911348161	0.0797544532016811	0.0677481410593455	0.471093329884061	0.437321590336819	0.480922383802003	0.551968811670788	0.505474749840529	0.44675812841993
252	551	0.306963064010954	0.371821129096639	0.326499796357734	0.355210056636019	0.420990923060473	0.369747067872244	0.437163381685093	0.434433533355715	0.385822281697363	0.904393416540857	0.914324011821585	0.886150394829133	0.461566160577685	0.558052671077915	0.48137913193032	0.387704602197791	0.488359234841266	0.534119584414868	0.403785179635278	0.377706253126742	0.392078356879102	0.0258567081234724	0.0639599509283872	0.0724827504437212	0.135438859703993	0.259573170775136	0.375280400169329	0.221449697152451	0.44744291608652	0.205458448408679	0.318495215264495	0.368618426720978	0.265763707548237	0.403902698927313	0.259134582618212	0.286525950683744	0.462409893328986	0.404237250120236	0.360074188791462	0.089976281242565	0.0796201333752299	0.0677986472752114	0.470883264701497	0.437193011667464	0.481183640273951	0.551626986167537	0.505262735785076	0.446728971931607
253	552	0.309873441346875	0.374085513838916	0.329313271148167	0.358430408681805	0.423766768783279	0.372058306771322	0.440463819427579	0.437603627576032	0.389032730799322	0.904177488824132	0.914101663489354	0.885738035007127	0.461339451706239	0.557869700531856	0.481775454344828	0.387801769755323	0.488447937766349	0.533768576406371	0.40396343822662	0.377716705835392	0.392023294969878	0.0277783704104684	0.0674772233999085	0.0763168888738785	0.140505397313275	0.26595295277277	0.381433651620934	0.228204850686818	0.452409560943591	0.211676604207852	0.320872298598184	0.370556090277486	0.26718870467133	0.406798886033241	0.260858008115836	0.28797742974706	0.465064549549429	0.406409461587476	0.361890128391106	0.0900082644789586	0.0794765934321317	0.0678491215306901	0.470596301032776	0.436993511117471	0.481363169797333	0.551167870021847	0.504958449716677	0.446621974496723
254	553	0.312721405655613	0.376284667182903	0.332083098566359	0.361568382217942	0.426460755543293	0.374297186401685	0.443660700212824	0.440667233552946	0.392146828042468	0.903921644339652	0.913843869611272	0.885296302337345	0.461044415838167	0.557622891077038	0.482088318136053	0.387835163617551	0.488465066835808	0.533328664989581	0.404067293814359	0.377668925600986	0.391903061638014	0.0298066858569461	0.0710913440388395	0.0802478318922412	0.145679872699051	0.272390853510706	0.387655723830371	0.235094682442387	0.457447265705396	0.218037184921574	0.323194683815105	0.37242215807781	0.268577905883056	0.409615898334573	0.262541923584687	0.289382186810922	0.467608823757041	0.408485222997467	0.363630251716134	0.0900369779921309	0.0793270556287154	0.0678993307493583	0.470253957078961	0.436742357008813	0.481480502833457	0.550622943107281	0.504586531680614	0.446457325922528
255	554	0.315507920426764	0.378425235544563	0.334810190436605	0.364624942429535	0.429079956986652	0.37646847549209	0.446755638333568	0.443628668982176	0.395166806893793	0.903642393630065	0.913565457625823	0.884839376330051	0.460707485884748	0.557337366722478	0.482344558918639	0.387826523647076	0.488436367559892	0.532833316022859	0.40412227960041	0.377584738558064	0.391742079867892	0.0319545241142973	0.074801457362607	0.0842727726076586	0.150953220007404	0.278862714733667	0.393924635120801	0.242107219876698	0.462537763175629	0.224530272601387	0.325465711702841	0.374224218607385	0.269934479946012	0.412354791780922	0.264186051254747	0.290744044509209	0.470049481298382	0.410471734531341	0.365301157505952	0.0900631589302155	0.0791747422213099	0.0679490418547925	0.469877751041117	0.436458817663465	0.481555169843634	0.550023685297404	0.504171621722169	0.446255216016273
256	555	0.318233949149924	0.380513865339859	0.337495458583198	0.367601054501689	0.431631446759491	0.378576942771293	0.449750248082552	0.446492251559439	0.39809490082029	0.903356247238019	0.913281254971486	0.884381436495507	0.460355094757258	0.557038251477198	0.482571012307233	0.387797589706501	0.488387585448851	0.532315995364566	0.404153928786688	0.377485970841165	0.391564772643894	0.0342347548339141	0.0786067078886376	0.0883889041289797	0.156316373384417	0.285344378186375	0.400218403815383	0.249230490447289	0.467662786157984	0.231145949298832	0.327688723048976	0.375969860351646	0.27126159562279	0.415016622321897	0.265790113356	0.292066825475799	0.472393287520012	0.412376196370226	0.366909444499967	0.0900875444413464	0.0790228754662442	0.0679980217705693	0.469489201120307	0.436162161403399	0.48160670128917	0.549401576465777	0.503738359886624	0.446035834585205
257	556	0.320900455314687	0.382557202984753	0.340139814830433	0.37049768361951	0.434122298507944	0.380627356968051	0.452646143752516	0.449262298980452	0.400933343288953	0.903079715706162	0.913006089086743	0.883936662343977	0.460013675366977	0.556750669350216	0.482794513916479	0.387770101658428	0.488344466012934	0.531810168873065	0.404187774575109	0.377394448584832	0.391395562950406	0.0366602476671884	0.0825062401343584	0.0925934195650538	0.161760266976171	0.291811685613553	0.406515048237276	0.256452521611698	0.472804067456154	0.237874297065451	0.329867058641093	0.377666671796024	0.272562421675986	0.417602445907109	0.267353832118429	0.293354352344571	0.47464700776849	0.414205808695252	0.368461711437587	0.0901108716736573	0.0788746776198472	0.0680460374202652	0.469109825517593	0.43587165655059	0.481654627631376	0.548788096485964	0.50331138621926	0.445819371436576
258	557	0.323508402410649	0.384561894895209	0.342744171002602	0.373315794968102	0.436559585878149	0.382624486811122	0.455444939636201	0.451943128940933	0.403684367766776	0.902829309577142	0.912754787410076	0.883519233385722	0.459709660625183	0.556499744350551	0.483041899361023	0.387765799365457	0.48833275476239	0.531349302406718	0.404249350167587	0.377331997923604	0.391258873771808	0.0392438722655121	0.0864991986171959	0.09688351202473	0.167275834928751	0.298240478759924	0.412792586709642	0.263761340827465	0.477943339873834	0.244705397952784	0.332004059266775	0.379322241425956	0.273840126868193	0.420113318486167	0.268876929772017	0.294610447749402	0.476817407390376	0.415967771687549	0.369964557058218	0.0901338777752821	0.0787333709384478	0.0680928557274568	0.468761142434041	0.435606571427012	0.481718479331559	0.54821472523153	0.502915340765359	0.445626016377634
259	558	0.326058753927407	0.386534587487189	0.345309438923999	0.37605635373257	0.438950382516241	0.384573101029261	0.458148250026347	0.4545390591366	0.406350207720752	0.902621539393609	0.912542177379965	0.883143329131006	0.459469483443155	0.556310600487224	0.483340004255509	0.387806422690191	0.488378197207469	0.530966861823885	0.404364188766038	0.377320444992022	0.391179128092486	0.0419984982802772	0.0905847278545772	0.101256374616858	0.172854011388238	0.30460659937021	0.419029037555638	0.271144975552129	0.483062336214716	0.251629334012373	0.334103065713605	0.380944157726873	0.275097879962007	0.422550296008682	0.270359128546747	0.295838934324173	0.478911251732229	0.417669285528246	0.371424580101267	0.0901572998943545	0.0786021776783751	0.0681382436157206	0.468464670070713	0.435386174354639	0.481817786851028	0.547712942576036	0.502574863570204	0.44547595921563
260	559	0.328552473354555	0.388481927176656	0.347836530418919	0.378720325098019	0.441301762068355	0.386477968351225	0.460757689215694	0.457054407263171	0.408933096617874	0.902472915698209	0.912383086434891	0.882823129090092	0.45931957673217	0.556208361769254	0.483715664214583	0.387913711495232	0.488506538858421	0.530696312982929	0.404557823572377	0.377381615924626	0.39118074889682	0.0449369953628757	0.0947619723639289	0.105709200450286	0.178485730500715	0.310885889189135	0.425202419098426	0.278591453243228	0.488142789282496	0.258636187295759	0.336167418769167	0.38254000918421	0.276338849720021	0.424914434424265	0.271800150672601	0.29704363470276	0.48093530614061	0.419317550398472	0.372848379306142	0.0901818751790085	0.078484320095958	0.0681819680086332	0.468241926628673	0.435229733655444	0.481972080651093	0.547314228393048	0.502314594679076	0.445389389757813
261	560	0.330990524181689	0.390410560379574	0.350326357311655	0.381308674249555	0.443620798180627	0.388343857505772	0.463274871496983	0.459493491016363	0.411435267925135	0.902399949033592	0.912292342013337	0.882572812773241	0.459286373403507	0.55621815220566	0.48419571485289	0.388109405643181	0.488743525225493	0.530571121742211	0.404855787788519	0.377537336855958	0.391288159169195	0.0480722331646994	0.0990300766626779	0.110239182633864	0.184161926412265	0.317054189961421	0.431290749661165	0.286088801358302	0.493166431880866	0.265716039854484	0.338200459221044	0.384117384283401	0.277566204904829	0.427206789682524	0.273199718379564	0.298228371519043	0.482896335962077	0.420919766479359	0.374242553412248	0.0902083407773777	0.0783830204475253	0.0682237958297711	0.468114430308984	0.435156517651401	0.482200891193062	0.547050062556127	0.502159174137258	0.445386497811433
262	561	0.333373869898405	0.392327133511904	0.352779831426501	0.383822366372283	0.445914564499192	0.390175537221658	0.465701411162954	0.461860628091894	0.41385895510953	0.902419149942406	0.912284771553783	0.882406559690717	0.459396306368444	0.556365095805462	0.484806991785075	0.38841524499664	0.489114901818937	0.530624753960093	0.405283614616379	0.377809433920556	0.391525781893994	0.0514170813371403	0.103388185268251	0.114843514276441	0.189873533268971	0.32308734343179	0.437272047567014	0.293625047354889	0.498114996813521	0.272858973740088	0.340205527856819	0.385683871509879	0.278783114279028	0.429428417733071	0.274557553897617	0.299396967406899	0.484801106543191	0.422483133952034	0.375613701158993	0.0902374338375959	0.0783015009894062	0.0682634940027109	0.468103699312711	0.435185794664485	0.482523748938244	0.546951924938837	0.502133241990031	0.445487473183739
263	562	0.335703473994298	0.394238292989611	0.355197864587751	0.386262366651306	0.448190134670187	0.391977776227639	0.468038922506347	0.464160136185482	0.416206391638052	0.902547028967298	0.91237520249471	0.882338549352783	0.45967580853826	0.556674316577679	0.485576330625783	0.388852969418211	0.489646414149	0.530890675494937	0.405866837257874	0.378219733252962	0.391918040055599	0.0549844095315904	0.107835442698075	0.119519388486866	0.195611485216916	0.328961191344966	0.443124331139134	0.301188218690528	0.502970216884154	0.280055071004114	0.342185965464075	0.387247059349079	0.279992746605209	0.431580374525517	0.275873379456745	0.300553245000208	0.486656383230511	0.424014852997628	0.376968421285785	0.0902698915077971	0.0782429839779294	0.0683008294510292	0.468231251840916	0.435336833016668	0.482960184347947	0.547051295414742	0.502261438282676	0.445712505681981
264	563	0.337980299958963	0.396150685228657	0.357581368619699	0.388629640271731	0.450454582339747	0.393755343252473	0.470289019819903	0.466396332992843	0.418479810977693	0.902800096650917	0.912578462274601	0.882382961269701	0.460151312824233	0.557170938531331	0.486530566989659	0.389444318770495	0.490363807725933	0.531402352205105	0.406630988914916	0.378790060987717	0.392489356638394	0.0587870873994416	0.112370993469577	0.124263998373988	0.201366716402181	0.334651575445671	0.448825618700683	0.308766342822758	0.507713824896459	0.287294413698102	0.344145112830396	0.388814536286434	0.281198270645969	0.43366371600947	0.277146917286929	0.301701026932847	0.488468931370597	0.425522123797271	0.378313312532029	0.090306450936115	0.0782106916694241	0.0683355690983024	0.468518606094663	0.435628901029925	0.483529727883481	0.547379653857405	0.502568403060477	0.446081785113408
265	564	0.340143323772805	0.397993261149116	0.359901329462532	0.390846304152119	0.452621798217121	0.395434154432718	0.472339913237481	0.468441089465265	0.420586449749689	0.903093176560643	0.912818246168367	0.882451342822376	0.460683200997896	0.557730683981326	0.487536254923128	0.390070908021743	0.491144070423124	0.531974724489863	0.407435819399373	0.379411159191978	0.393108839194252	0.0629090824196392	0.117161191138319	0.129257662177663	0.207364925465123	0.340402209125966	0.454621464151465	0.316658897703396	0.512531775879308	0.294876301290159	0.346022287330712	0.390302699460816	0.282361819745646	0.435617160269922	0.278352695023654	0.30278795447491	0.490108023581993	0.426887495862002	0.379559372787282	0.090350748355536	0.0781899772606048	0.0683700909114586	0.468872432396577	0.435973423269232	0.484145409320033	0.54776692653939	0.502924352324797	0.446494929873748
266	565	0.342139330153993	0.399697301706205	0.362131998513597	0.392844662047664	0.454609582919908	0.396945121388408	0.474094041432439	0.470179613231084	0.422444347105863	0.903333049980963	0.913010993248564	0.882450467480092	0.461119676102348	0.558216485365217	0.488446539213615	0.390604905682968	0.491850461287149	0.532408411750126	0.408130136819562	0.379962796944194	0.393634583139862	0.0674059397725145	0.122349163304249	0.134657921136941	0.21381015564465	0.346451322557489	0.460748981580318	0.325136567653388	0.51760562119797	0.303068728991187	0.347761632190068	0.391630939932063	0.28344725439554	0.437387227545676	0.279469388944618	0.30376475666582	0.491453627406532	0.428001796383522	0.380622559389273	0.0904050483801962	0.0781644068909406	0.068406733928776	0.469186643028549	0.436271146362916	0.484709081112721	0.548029149240101	0.503188199805376	0.446841369707038
267	566	0.343980995698773	0.401272948368599	0.364279185782923	0.394640959398423	0.456430874956769	0.398300506073512	0.475574361506763	0.4716362270016	0.424071940309089	0.903524164030192	0.913160646650138	0.882387353885683	0.461468902956214	0.558634281875994	0.489268141587266	0.391053881930917	0.492488132588041	0.53271539834672	0.408723061822075	0.380450340895842	0.394074493256833	0.0722478956615387	0.127899215551373	0.140427802859465	0.220660857984674	0.352766532654332	0.467173529593954	0.334144189683961	0.52291048816074	0.311814822466921	0.349373726971219	0.392811337067058	0.284460334078688	0.438986677017064	0.280502944243122	0.304639887793454	0.492528550575712	0.428884642063948	0.381516910249664	0.0904680307299538	0.0781345222308916	0.068445206680857	0.469463619130539	0.436525321727979	0.485223507742741	0.548176966093361	0.503367632140055	0.447126011443
268	567	0.345680997003388	0.402730342604974	0.36634870128054	0.396251441644451	0.458098612836366	0.399512570441999	0.476803830562442	0.47283525348811	0.425487666622243	0.903670965826642	0.913271149508033	0.882269020681982	0.461739046378122	0.558990012706646	0.490007783770227	0.391425406942338	0.493062236595831	0.532907668640475	0.409223715053505	0.380879157698397	0.394436474326774	0.0774051862901826	0.133775653463695	0.146530334952881	0.227875483529107	0.359315456330589	0.473860466799086	0.343626600806342	0.528421504075912	0.321057707383096	0.350869151236921	0.393855970232683	0.285406818278126	0.440428267864418	0.281459306112472	0.305421802145687	0.493355600821025	0.4295556496054	0.382256463280121	0.0905383751246671	0.078100864950918	0.068485217698304	0.469705741842508	0.436739200781425	0.485691453691292	0.548221021232992	0.503470335966677	0.447353761911351
269	568	0.347252010664083	0.404079625884006	0.368346355016477	0.397692354225806	0.459625735067361	0.400593576447837	0.477805405701465	0.473801015401911	0.426709963308199	0.903777902488627	0.913346444957193	0.882102486511823	0.461938271186696	0.559289617050164	0.490672187488645	0.391727050893978	0.493577925580549	0.532997206992219	0.409641217160447	0.381254614003337	0.394728431131295	0.0828480478619174	0.139942782625221	0.152928545024831	0.235412483321862	0.36606571050035	0.48077515180243	0.353528638031759	0.534113796251778	0.330740509405448	0.352258484549928	0.39477691879582	0.28629246647689	0.44172475926807	0.282344419745969	0.306118954010395	0.493957585873967	0.430034435709995	0.382855256392307	0.0906147612841946	0.0780639767214799	0.0685264755117193	0.469915392304419	0.436916034940254	0.486115683439571	0.548171958792817	0.503503997923084	0.447529527941812
270	569	0.348706713277103	0.405330939674369	0.370277957000764	0.398979942582544	0.461025180158414	0.401555786044997	0.478602044025818	0.4745578354543	0.427757267629833	0.903849421134459	0.913390476132562	0.881894770018039	0.462074742200565	0.559539034099536	0.491268074468666	0.391966383962585	0.494040351812228	0.532995997762779	0.409984688789493	0.381582076462138	0.394958268452005	0.088546716580214	0.146364908619955	0.15958546068296	0.243230308406851	0.372984912077709	0.487882943210696	0.363795138371439	0.539962491996633	0.340806354199711	0.353552306472996	0.39558626212335	0.287123038158016	0.442888910408351	0.283164230336918	0.306739797675453	0.494357313466033	0.430340617079853	0.383327327497886	0.0906958689283945	0.0780243992130376	0.0685686886517051	0.470094951656233	0.43705907562147	0.486498961468777	0.548040422906659	0.503476304647119	0.447658216364103
271	570	0.350057781438692	0.40649442544474	0.372149317243432	0.40013045215472	0.462309886618187	0.402411461187447	0.479216702637489	0.475130036356577	0.428648016850019	0.903889968882451	0.913407186169086	0.881652889843463	0.462156624238353	0.559744203047752	0.491802166436437	0.392150976324906	0.494454667560899	0.532916025312986	0.410263250587236	0.381866911726276	0.395133891070511	0.0944714286485434	0.153006337031904	0.166464109534911	0.251287409827985	0.380040677976757	0.4951491996306	0.37437093883661	0.54594271861877	0.35119836743162	0.35476119656888	0.396296079582156	0.28790429280454	0.443933480465592	0.283924683078622	0.307292787428738	0.494577591328718	0.430493810417092	0.383686714508522	0.090780377777125	0.0779826740960511	0.0686115656488638	0.470246801037911	0.437171574242074	0.486844052260108	0.54783705770834	0.503394942776625	0.447744734007941
272	571	0.351317891745094	0.407580224663795	0.373966245754509	0.401160128382391	0.463492792955342	0.403172863829156	0.479672338638468	0.475541940820038	0.429400648231632	0.903903992850917	0.913400518201709	0.881383864630929	0.462192082118687	0.559911063087801	0.492281185118103	0.392288398157688	0.494826025096593	0.532769274003666	0.410486023200269	0.382114486447228	0.395263203768424	0.100592420270377	0.159831373445071	0.173527519188328	0.259542238629178	0.387200625111587	0.502539279668855	0.3852008764385	0.552029603426483	0.36185967476691	0.355895734400336	0.39691845053912	0.288641989899499	0.444871228620126	0.284631723164383	0.307786377558125	0.494641227193517	0.430513632423831	0.383947455335879	0.0908669675502446	0.0779393430409807	0.0686548150337978	0.470373321589415	0.43725678221907	0.487153720294761	0.547572507331682	0.503267598949443	0.447793987703048
273	572	0.352499720792554	0.408598478800207	0.375734552544026	0.402085216705613	0.46458683767854	0.403852255924094	0.47999190913074	0.47581787155598	0.430033599037547	0.903895940158169	0.913374415365376	0.881094713023269	0.462189280660193	0.560045553412673	0.492711852239811	0.392386219637679	0.495159576689342	0.532567728195649	0.410662127275186	0.382330167276471	0.395354111327351	0.106879927649185	0.166804323443461	0.180738717250855	0.267953245854341	0.394432370396291	0.510018541932173	0.396229788188336	0.558198273728065	0.372733401871317	0.356966499530118	0.397465454361125	0.289341888925928	0.445714914052283	0.285291295787506	0.30822902235149	0.494571028791925	0.430419699802187	0.384123587891621	0.0909543179676114	0.0778949477182865	0.0686981453371092	0.470476894450705	0.437317950969458	0.487430730053935	0.54725741591051	0.503101959803416	0.447810884279142
274	573	0.353615945177317	0.409559329322655	0.377460047622012	0.402921962564443	0.465604959296442	0.404461899426228	0.480198371216295	0.475982151275703	0.430565306530639	0.90387025792252	0.91333282079503	0.880792453663317	0.462156384681498	0.560153613215358	0.493100889527707	0.392452010941625	0.495460474609177	0.532323372249763	0.41080068345858	0.38251932086548	0.395414518528903	0.113304186988439	0.173889492611081	0.188060731330136	0.276478882547387	0.40170353074496	0.517552345027268	0.407402511097346	0.56442385683181	0.383762674410576	0.357984071520981	0.397949170415052	0.290009749366864	0.446477295942396	0.285909346141293	0.308629176096709	0.494389803855437	0.43023162925428	0.384229150087411	0.0910411087490839	0.0778500297984287	0.0687412650894005	0.470559900761744	0.437358331910241	0.487677846018828	0.546902427578644	0.502905711976387	0.447800330565942
275	574	0.354679241495627	0.410472917699811	0.379148540998497	0.403686611398936	0.466560096317711	0.405014056289528	0.480314681997121	0.476059102690503	0.431014207973783	0.903831393262285	0.913279677625617	0.880484105193908	0.462101559001227	0.560241181688843	0.493455018707939	0.392493342246275	0.49573387112613	0.532048190526836	0.410910812397044	0.382687313865732	0.395452330154688	0.11983543449161	0.181051186531934	0.195456589033815	0.285077599752227	0.408981723071688	0.525106047560854	0.418663882176758	0.570681480046012	0.394890618050421	0.358959029935682	0.398381678067783	0.290651330705342	0.447171133470797	0.286491819419049	0.308995293081657	0.494120360115547	0.429969037482229	0.384278179834915	0.0911260196145203	0.0778051309518675	0.068783882821274	0.470624721662493	0.437381176458422	0.487897832670637	0.546518186469908	0.502686542106199	0.447767233393169
276	575	0.355702286343728	0.411349385400353	0.380805842683511	0.404395408649149	0.467465187251006	0.405520988467964	0.480363798575204	0.476073048511677	0.431398740629854	0.903783793295775	0.913218928992081	0.880176686257873	0.462032968438007	0.56031419802612	0.493780961506651	0.392517783728376	0.495984918510231	0.531754167387696	0.41100163473717	0.382839512928704	0.395475450986314	0.126443906362169	0.188253710790027	0.202889317969535	0.293707848512775	0.416234564290567	0.532645008139643	0.429958738437798	0.576946270678964	0.406060358456587	0.359901954336974	0.3987750566862	0.2912723924244	0.447809185817815	0.287044660814075	0.309335827594211	0.493785505303751	0.429651541188151	0.384284715045796	0.091207730283779	0.077760792849063	0.068825707063332	0.470673738292913	0.437389736031003	0.48809345449056	0.546115336718124	0.502452136830693	0.447716499590542
277	576	0.356697756317865	0.412198873892956	0.382437762687083	0.405064599755139	0.46833317060499	0.405994957915504	0.480368678052534	0.476048311450524	0.431737341761726	0.903731905141304	0.913154518029367	0.879877215498046	0.461958777810464	0.560378601420178	0.49408543964999	0.392532905564675	0.496218769031513	0.531453287193173	0.411082271125553	0.382981284705871	0.395491785805392	0.133099838803586	0.195461370969363	0.21032194574494	0.302328079872942	0.423429671315687	0.54013458537035	0.441231916891695	0.583193356038959	0.41721502129481	0.360823424287614	0.399141385637186	0.291878694007072	0.448404212163785	0.287573815519676	0.309659233922246	0.493408047151544	0.429298757074166	0.384262793631717	0.0912849204767183	0.0777175571604754	0.0688664463461768	0.470709331792965	0.437387262044985	0.488267475959796	0.545704522457116	0.502210182787711	0.447653035987779
278	577	0.357678328014282	0.413031524646295	0.384050111019244	0.405710430156961	0.469176984888324	0.406448226586117	0.480352277531098	0.476009214218341	0.432048448632276	0.903680175917184	0.91309038787242	0.879592711557261	0.461887151937225	0.560440331064005	0.494375174864102	0.392546277931919	0.496440574960006	0.531157534304094	0.411161842208785	0.383117995848712	0.39550923939353	0.139773468019334	0.202638472653948	0.217717499967675	0.31089674487664	0.430534661061143	0.547540137859688	0.452428254549676	0.589397863434292	0.428297732230825	0.361734019350357	0.399492744287623	0.292475994936396	0.448968971689036	0.288085228729154	0.309973966353638	0.49301079339042	0.428930301842391	0.384226453504344	0.0913562699131964	0.0776759655565649	0.0689058092004107	0.470733883302612	0.437377005917372	0.488422661559543	0.545296387820705	0.501968366615098	0.447581749414601
279	578	0.358656678029225	0.413857479129046	0.385648697690022	0.406349145294671	0.47000956860967	0.406893056433772	0.480337554112883	0.475980079526426	0.432350498504376	0.903633052741729	0.913030481656183	0.879330193078351	0.461826255636915	0.560505326150592	0.494656888875135	0.392565471006856	0.496655488565743	0.530878893081287	0.41124946863346	0.383255013008701	0.395535716532336	0.146435030212883	0.209749321427788	0.225039008245382	0.319372294567783	0.437517150441025	0.554827024214369	0.463492588422969	0.595534920173256	0.439251616930367	0.362644319087957	0.399841212004392	0.293070054695407	0.4495162235739	0.288584845635814	0.310288479176263	0.492616551751875	0.428565792194947	0.384189732575339	0.0914204583130717	0.0776365597077916	0.0689435041566361	0.470749773961814	0.437362219065165	0.488561775770998	0.544901576942715	0.501734374950694	0.447507546700727
280	579	0.359645482958936	0.414686878809885	0.387239332709448	0.406996990608326	0.470843860277688	0.407341709412439	0.480347464899878	0.475985230086077	0.432661928640904	0.903594982733252	0.912978742515601	0.879096678704149	0.461784253728161	0.560579525872927	0.494937303409233	0.392598054966233	0.496868662118754	0.530629347885582	0.411354271046171	0.383397702837316	0.39557912200342	0.153054761587704	0.216758222874887	0.232249498185707	0.327713179990281	0.444344756369427	0.561960603041108	0.474369755522802	0.601579653564145	0.450019801059171	0.36356490306317	0.400198868154376	0.293666632767142	0.45005872699871	0.289078611432958	0.310611226677997	0.492248129967403	0.42822484483395	0.384166668756367	0.0914761653962024	0.0775998812846157	0.0689792397454552	0.470759384910532	0.437346152905367	0.48868758307536	0.544530733956968	0.501515894432343	0.447435334675876
281	580	0.360657419399662	0.415529865157487	0.388827826087551	0.407670211537982	0.471692798401041	0.407806447476085	0.480404966994071	0.476048988608591	0.433001176304733	0.903570413010066	0.91293911358562	0.878899187077489	0.461769311029589	0.560668869424001	0.495223140192544	0.392651599986798	0.497085247889071	0.530420883077807	0.41148537009351	0.383551431986033	0.395647360588391	0.159602898347267	0.22362948257925	0.239311997396292	0.335877852188047	0.45098509576044	0.568906232946617	0.485004592860401	0.607507190915252	0.460545410282971	0.364506350838751	0.400577792104458	0.294271488634636	0.450609241143796	0.28957247131389	0.310950663146714	0.491928335768499	0.427927076461519	0.384171299959091	0.091522070882447	0.0775664719574974	0.0690127244974704	0.470765097288729	0.437332058854979	0.488802847953826	0.544194502997286	0.501320611697886	0.447370020169767
282	581	0.361705163947646	0.416396579640527	0.390419987834362	0.408385053523696	0.472569321488389	0.408299532578682	0.480533017497449	0.476195677805265	0.433386678758738	0.903563790690484	0.912915538001183	0.878744736841204	0.461789592359826	0.560779295996803	0.495521120951214	0.392733676245298	0.497310398146725	0.530265483018789	0.411651886422072	0.383721567106328	0.395748337068857	0.166049676695045	0.230327406124882	0.246189533484782	0.343824762204994	0.457405785528156	0.57562927253761	0.495341937446995	0.61329265953487	0.470771570267503	0.365479241977456	0.400990063221518	0.294890381780926	0.451180525189491	0.290072370471912	0.311315242870292	0.491679976886658	0.427692103779774	0.384217664095176	0.0915568544916636	0.0775368733968969	0.069043666943284	0.470769292236366	0.437323188331005	0.488910334887595	0.543903528197493	0.501156213385167	0.447316510012121
283	582	0.362801393199133	0.417297163727681	0.392021627959909	0.409157762005523	0.473486368048395	0.408833226674196	0.480754573512001	0.476449620387398	0.433836873265795	0.903579562892819	0.912911958897235	0.878640346638127	0.461853262537497	0.560916744784321	0.495837967411389	0.392851853918479	0.497549265161748	0.530175132069358	0.411862940678449	0.383913474849678	0.395889956226429	0.172365332834508	0.236816299095788	0.252845134058819	0.351512361085033	0.463574442586668	0.582095080420801	0.505326626293811	0.618911186731294	0.480641406678503	0.366494156042038	0.401447760872439	0.295529071689047	0.451785338316126	0.290584254100329	0.311713420136606	0.491525861053376	0.427539543490833	0.384319799076286	0.0915791959437107	0.0775116272732742	0.0690717756134983	0.470774350893404	0.437322792750446	0.489012808357864	0.543668453691411	0.501030386132028	0.447279711032657
284	583	0.363958783750367	0.418241758887625	0.393638556474223	0.41000458242352	0.474456876589719	0.409419791716598	0.481092592139714	0.476835139066287	0.434370197088777	0.903622176735383	0.912932319408721	0.878593035111092	0.461968486381229	0.561087154979547	0.496180401299215	0.393013703183091	0.497807001204172	0.530161814590342	0.412127653509234	0.384132521867559	0.396080122842713	0.178520102969126	0.243060467075974	0.259241826726049	0.358899099872078	0.469458683850068	0.588269015202903	0.514903496412077	0.624337899812817	0.490098045181704	0.367561672595255	0.401962964424104	0.296193317842037	0.452436439704032	0.291114067392443	0.312153649233531	0.491488796000147	0.427489012296813	0.384491742814085	0.0915877749584465	0.0774912752570897	0.0690967590387157	0.470782654399804	0.437334123530304	0.489113032845831	0.543499923612862	0.500950816576311	0.447264530061093
285	584	0.365190012197593	0.419240506589034	0.395276583387333	0.410941760217743	0.475493785621023	0.410071489659857	0.481570030482576	0.47737655655323	0.435005087490561	0.903696079336491	0.912980562670585	0.878609820902932	0.462143428709647	0.561296465775468	0.496555144340839	0.393226794215879	0.498088758544027	0.530237514942569	0.41245514556102	0.384384074811448	0.396326741699321	0.184484223302372	0.249024215649445	0.265342639094116	0.365943429610039	0.475026126232448	0.594116435490628	0.52401738481302	0.629547926087732	0.499084611442842	0.368692371199861	0.402547753243394	0.296888879722931	0.453146588533542	0.291667755541559	0.312644384448944	0.491591589458466	0.427560126899835	0.384747533220236	0.0915812712557294	0.0774763590188034	0.0691183257495384	0.470796583895528	0.437360432087582	0.489213772832695	0.54340858209567	0.500925191355858	0.44727587392715
286	585	0.366507755137055	0.420303548300584	0.39694151870927	0.411985540828249	0.476610033650969	0.41080058245794	0.482209845642575	0.478098195559524	0.435759981734021	0.903805717814455	0.913060631817772	0.87869772265648	0.462386254341379	0.561550616365075	0.496968918262407	0.393498697193592	0.498399689451344	0.530414217486868	0.412854537480402	0.384673500332821	0.396637717577859	0.190227930037716	0.254671850400205	0.271110598770661	0.372603801342829	0.480244386647901	0.599602699890691	0.532613128507868	0.634516392864334	0.507544231127653	0.369896831418611	0.403214206697192	0.297621516814765	0.453928543984986	0.292251263740978	0.31319408007072	0.491857049159828	0.427772504002016	0.385101208206403	0.0915583645554176	0.0774674202288755	0.0691361842765688	0.470818520520537	0.437404969839282	0.489317792799653	0.543405073273656	0.500961197108513	0.447318649460547
287	586	0.367844304535005	0.421378916520546	0.398601433306964	0.413050483714477	0.477740521858623	0.411539406605153	0.482890033494338	0.478882021644717	0.436530610932328	0.90392652544652	0.913153767118131	0.878827457269333	0.462657927850894	0.561816818723629	0.497383212481884	0.393790679517853	0.498706800837271	0.53064915874082	0.413285593985093	0.384968931621843	0.396973558717071	0.196068036121974	0.260293936243234	0.276843123998346	0.379201172845592	0.485302621473697	0.604937191599218	0.541103372623843	0.639410336441284	0.515896899847725	0.371128024370916	0.4038943754421	0.298364096646225	0.454705956648393	0.292824093416051	0.313761856511007	0.492163561341243	0.428023189432803	0.385481603083902	0.0915189573143949	0.0774632583343264	0.0691461536841139	0.470828061238844	0.437443112156636	0.489402079906932	0.543434428492805	0.501010400278425	0.447362453312471
288	587	0.369126099532959	0.422409639172385	0.400221838196939	0.414043569161364	0.478813682464549	0.412215007005025	0.48347806906489	0.479597160543931	0.437205192581749	0.904031995663618	0.913239045388582	0.878965339488131	0.462914948641191	0.562059672224194	0.497756779327742	0.394060211615388	0.498975463474412	0.530890954708876	0.413702679912638	0.385236479612334	0.397290702923831	0.202312561435587	0.266183347330459	0.282840429141403	0.386061534305059	0.490402683541862	0.610341898161126	0.549909532934078	0.644403297292856	0.524572463320386	0.372332733842055	0.404515260824265	0.299086300304264	0.455397825680505	0.293344312346594	0.314302268068883	0.492379168184536	0.428200009443227	0.385810587854374	0.0914645752585825	0.0774621758622159	0.0691449963527754	0.470804787708024	0.437449708617851	0.489443500237472	0.543436433632994	0.501021837573095	0.447375173157662
289	588	0.370357037490058	0.423398350862568	0.401804703613616	0.414969673847213	0.479832750539656	0.412831708225363	0.483981128184825	0.480248675231825	0.4377908935198	0.904123665814598	0.913317164587678	0.879111784729275	0.463158783773695	0.562281197156465	0.498092234891884	0.394309168200593	0.499208375424989	0.531138658982172	0.414106816089367	0.385478477571251	0.397590949331954	0.208918552582464	0.272307853101302	0.289069735989838	0.393150885382531	0.495531234448616	0.615801084706318	0.558989602418667	0.649480158990764	0.533528822369983	0.373512258393588	0.405081368244888	0.299789107609318	0.456009933111724	0.293815715257607	0.314816919862617	0.492511161338431	0.428308751367779	0.386091752464976	0.0913963330113946	0.0774639691030632	0.0691338357875977	0.470751058108389	0.437427221950392	0.489444636656547	0.543413864628888	0.500999401025394	0.447359152361164
290	589	0.371541015765445	0.42434768619756	0.403351999791413	0.415833674450322	0.480800961154852	0.413393834833977	0.484406386684733	0.480841628683059	0.438294880583998	0.904203073248306	0.913388822673969	0.879267208409166	0.463390900309827	0.562483413810136	0.498392195266214	0.394539423987864	0.499408234751225	0.53139132515184	0.414499023341613	0.385697258765551	0.397876097075252	0.215843056166513	0.278635222995188	0.295498266333656	0.400435225739307	0.500674935790177	0.621299016364694	0.568301574057705	0.654625805106718	0.542723877820859	0.374667896587076	0.405597203105165	0.300473498381823	0.456548060972453	0.294242096874093	0.315307417010482	0.492566832451648	0.428355202540952	0.386328686862863	0.0913153451962454	0.0774684343473876	0.0691137954936255	0.470669230620248	0.437378114881722	0.489408072029426	0.54336949741515	0.500946982668189	0.447316734288024
291	590	0.372681931718263	0.425260279783827	0.404865696964751	0.416640447648995	0.481721549381044	0.413905711398673	0.484761020395206	0.481381083872293	0.43872432061186	0.904271755313589	0.913454717606007	0.879432025944203	0.46361276531101	0.562668342474902	0.498659276542636	0.3947528536916	0.499577739515343	0.531648006809015	0.414880322495709	0.385895156462194	0.398147945287537	0.223043118791643	0.28513322645154	0.302093241962863	0.407880555036686	0.505820449162767	0.626819958266157	0.577803440831285	0.659825119212431	0.55211553049736	0.375800946984076	0.406067270806296	0.301140452442218	0.457017991293093	0.294627251921053	0.315775364630748	0.49255347317291	0.428345150297238	0.386524980995191	0.0912227264365493	0.0774753678857083	0.0690859989759031	0.470561663423912	0.437304850139306	0.489336389221384	0.543306107926445	0.50086847453435	0.447250262303288
292	591	0.373783682707652	0.426138766227837	0.406347765368048	0.417394870121531	0.48259775028914	0.41437166248726	0.485052205146834	0.481872103774185	0.439086380440903	0.904331249359294	0.913515547342343	0.879606652750788	0.463825845838668	0.562838003440457	0.498896094813054	0.394951332026197	0.499719587779563	0.531907757544831	0.415251734377986	0.386074503928135	0.398408293102623	0.230475787061762	0.291769632909783	0.308821884667465	0.415452872935968	0.510954436162604	0.632348175540608	0.587453195719502	0.665062984879615	0.56166168122383	0.37691270814615	0.406496076749478	0.301790949610937	0.457425506104048	0.294974975123488	0.316222367841687	0.492478375150938	0.42828438197113	0.386684224809116	0.0911195913557204	0.0774845660085447	0.069051569739475	0.470430714699691	0.43720989045061	0.489232171097691	0.543226472097436	0.500767768656745	0.447162079772002
293	592	0.374850166092756	0.426985780136054	0.407800175235724	0.418101818546233	0.483432798950049	0.414796012667546	0.485287116770209	0.482319751363396	0.439388226908644	0.90438309273427	0.913572009841529	0.879791504245321	0.464031608954223	0.562994416996495	0.499105266169371	0.395136733706052	0.499836477606109	0.532169630950421	0.415614279814777	0.386237634430332	0.398658939654321	0.238098107580779	0.298512211809339	0.315651416237467	0.423118179098452	0.51606355838591	0.637867933317949	0.59720883170245	0.670324285679982	0.571320230824614	0.378004478634856	0.406888126335912	0.302425969708418	0.457776387435719	0.2952890612064	0.316650031761569	0.492348830034453	0.428178684897119	0.386810008251794	0.091007054577173	0.0774958250064159	0.0690116312893858	0.470278742627896	0.437095698543096	0.489098000523619	0.543133365862787	0.500648757068245	0.447054530059211
294	593	0.375885279232716	0.427803956114945	0.409224896802198	0.418766169601399	0.484229930434677	0.415183086507338	0.485472931095922	0.482729089614585	0.4396370268526	0.904428822787361	0.913624803062116	0.879986995844202	0.464231521719098	0.563139603432711	0.499289406703492	0.395310933445562	0.499931107057202	0.53243268061692	0.415968979632414	0.386386881235744	0.398901684076445	0.245867126952603	0.305328732589632	0.322549058462875	0.430842473185437	0.521134477428903	0.643363496728082	0.607028341760224	0.675593905185245	0.581049080124058	0.379077557011755	0.407247924966794	0.303046492555097	0.45807641731851	0.295573304894791	0.317059961508665	0.492172129472178	0.428033846409697	0.386905921270381	0.0908862307243214	0.0775089411698412	0.0689673071306798	0.470108105388836	0.436964737144231	0.488936460364441	0.543029565157162	0.500515331801717	0.446929956529961
295	594	0.376892919486674	0.428595928770976	0.41062390030189	0.419392799965333	0.484992379813934	0.415537208574446	0.485616823954564	0.483105181502411	0.439839947110287	0.904469976867416	0.913674624962657	0.880193542963831	0.464427051194717	0.563275583038798	0.499451132507321	0.395475805959124	0.500006174195065	0.532695960135461	0.416316854657229	0.386524577611328	0.399138325502808	0.253739891781142	0.312186964690087	0.329482033133695	0.438591754858223	0.526153854887804	0.648819130900907	0.616869718872918	0.680856726967114	0.590806129946505	0.380133241838405	0.407579978043325	0.303653497971411	0.458331377782823	0.295831500913661	0.317453762201247	0.491955565112834	0.427855653843358	0.386975553812032	0.0907582344205797	0.07752371078934	0.0689197207684016	0.469921161162823	0.436819468981478	0.488750133485428	0.542917845915226	0.500371384890031	0.446790702549298
296	595	0.377876984213773	0.429364332710613	0.411999155969219	0.419986586316335	0.485723382158726	0.415862703436676	0.485725971176727	0.483453090001534	0.440004154519223	0.904508092323283	0.9137221735017	0.88041156102061	0.4646196644425	0.563404376104452	0.499593059672761	0.395633225961135	0.50006437708192	0.532958523097178	0.416658925715555	0.386653056824041	0.399370663067221	0.261673448670304	0.319054677550126	0.336417562039932	0.446332023778109	0.531108352358833	0.654219100966328	0.626690956020625	0.686097634597302	0.600549281116301	0.381172831676367	0.407888790966701	0.304247965777796	0.458547050859059	0.296067443988014	0.317833038957584	0.491706428605142	0.427649894532593	0.387022495823904	0.0906241802893624	0.0775399301554313	0.0688699957075957	0.469720268130165	0.436662356782301	0.488541602751852	0.542800984071642	0.500220808366055	0.446639111482268
297	596	0.378841370773155	0.430111802540322	0.413352634038605	0.420552405332705	0.486426172539962	0.416163895661838	0.485807548593001	0.483777878086613	0.440136815916924	0.904544706503807	0.9137681466378	0.880641465430938	0.464810828523873	0.563528002919367	0.499717804291716	0.395785068165992	0.500108413779988	0.533219423093205	0.416996213633723	0.386774652140841	0.399600495903498	0.269624844223998	0.325899640609174	0.343322866971592	0.454029279606395	0.53598463143821	0.659547672054245	0.636450046183442	0.691301511647521	0.61023643445779	0.382197625087199	0.408178869138123	0.304830875794689	0.458729218577622	0.296284928842849	0.318199396895949	0.491432011597825	0.427422355811895	0.387050337253152	0.0904851829540835	0.0775573955586346	0.0688192554533065	0.469507784471174	0.436495863274167	0.488313451028985	0.542681755561075	0.50006749426266	0.446477526693918
298	597	0.379789976523961	0.43084097286657	0.414686304744467	0.421095133692746	0.487103986028549	0.416445109817738	0.485868732033979	0.484084608732308	0.440245098140908	0.904581356757836	0.913813242329507	0.880883671611217	0.465002010500257	0.563648483773237	0.499827982456091	0.395933207288092	0.500140982351493	0.533477713714677	0.417329739238067	0.386891696828686	0.399829623145452	0.277551125046133	0.332689623306654	0.35016516971868	0.461649522004379	0.540769353722154	0.66478910929456	0.646104982341461	0.696453241689484	0.619825490795318	0.383208920632462	0.408454717958788	0.305403207842527	0.458883662968914	0.296487750203169	0.318554441134612	0.491139605739603	0.427178825015755	0.387062668046932	0.0903423570381574	0.077575903289469	0.0687686235105785	0.46928606836616	0.436322451184538	0.488068261182099	0.542562936318188	0.499915334612713	0.446308291549291
299	598	0.380726698825334	0.431554478295822	0.416002138321224	0.421619648074757	0.487760057695395	0.416710670472185	0.48591669733025	0.484378344913279	0.440336168028691	0.904619580434216	0.913858158535372	0.881138594977846	0.465194677433075	0.563767838955756	0.499926210257788	0.396079518041832	0.500164780858656	0.533732448552726	0.417660523354918	0.387006524154532	0.400059843926895	0.285409337740617	0.33939239508199	0.356911692071202	0.469158750633362	0.545449180806885	0.669927677817175	0.655613757474777	0.701537708294902	0.629274350953229	0.384208016873715	0.408720842829896	0.305965941741746	0.459016166063337	0.296679702793976	0.318899776791844	0.4908365026792	0.426925089478667	0.3870630781524	0.0901968171649984	0.0775952496384538	0.0687192233844562	0.469057477995432	0.436144583240879	0.487808616076465	0.542447302277644	0.499768221449084	0.446133749413436
300	599	0.381655435036416	0.432254953434545	0.417302105003297	0.422130825157041	0.488397622611409	0.416964902192988	0.485958620312408	0.484664149604184	0.44041719241779	0.904660914881797	0.913903593213947	0.881406650947226	0.46539029638375	0.563888088756619	0.500015103788713	0.396225875141609	0.5001825073637	0.533982681198487	0.417989586810609	0.387121467385339	0.40029295738164	0.293156528911359	0.345975725374606	0.363529655819163	0.476522965154642	0.550010774288624	0.674947642751991	0.664934364563484	0.706539795035487	0.638540915755868	0.385196212372518	0.408981749152644	0.306520057312782	0.459132509891294	0.29686458134027	0.319237008985917	0.490529994065336	0.426666936535121	0.387055157516713	0.0900496779580206	0.0776152308961083	0.068672178579984	0.468824371539302	0.435964722170655	0.487537098577357	0.54233762937411	0.499630046804642	0.445956243651397
301	600	0.382580082516349	0.432945032889204	0.418588175025104	0.422633541617897	0.489019915847497	0.417212129547953	0.486001676811041	0.484947085779683	0.440495338145722	0.904706897449423	0.913950244323783	0.881688254935758	0.465590334413705	0.56401125346552	0.500097279140768	0.39637415330182	0.500196859928846	0.534227465243094	0.418317950431471	0.387238859788064	0.400530762643499	0.300749745162267	0.352407383623926	0.36998628275257	0.483708165229519	0.55444079576359	0.67983326922891	0.674024796587676	0.711444385482952	0.64758308602758	0.38617480569043	0.409241942328231	0.307066534376073	0.459238476483187	0.297046180567054	0.3195677428351	0.490227371546733	0.426410153519612	0.387042496087025	0.0899020540406383	0.0776356433529517	0.0686286126022065	0.468589107178079	0.435785330701331	0.487256291550045	0.542236693542247	0.499504702712256	0.44577811762822
302	601	0.383504538624275	0.433627351266267	0.419862318621064	0.423132674135628	0.489630172474569	0.417456677104889	0.486053042656743	0.485232216414436	0.440577772050004	0.904759065485942	0.913998809823432	0.881983822359842	0.465796258584363	0.564139353372154	0.500175352405858	0.396526227236862	0.500210536616317	0.53446585427768	0.418646635043838	0.387361034629663	0.400775058846285	0.30814603309725	0.358655139269372	0.376248794661428	0.490680350519293	0.558725906828003	0.684568822377834	0.682843046527448	0.716236363209008	0.656358762592709	0.38714509538901	0.409505927757856	0.307606352752054	0.459339847869419	0.297228295199328	0.319893583457666	0.489935926772112	0.42616052776663	0.387028683810493	0.0897550600362658	0.0776562832995033	0.0685896489561682	0.468354043092074	0.43560887156037	0.486968777859801	0.542147270716721	0.499396081204795	0.445601714708951
303	602	0.384432700719336	0.434304543172198	0.421126506025598	0.423633099388533	0.490231627563531	0.417702869431604	0.486119893680104	0.485524604483103	0.440671660968153	0.904818956340202	0.914049987671445	0.882293768635878	0.466009535957147	0.564274408766214	0.500251939675886	0.396683971661131	0.500226235488335	0.53469690189338	0.418976661474041	0.387490325177095	0.401027645123811	0.315302439320217	0.364686761750369	0.382284413335742	0.497405520685262	0.562852769078083	0.689138567328664	0.691347107362895	0.720900611785367	0.664825846275602	0.388108380029819	0.409778210842717	0.308140492261163	0.459442406080392	0.297414719962095	0.320216135971885	0.489662951390196	0.425923846610669	0.387017310634272	0.0896098105683173	0.0776769470262824	0.0685564111469134	0.468121537461597	0.435437807475237	0.486677140371899	0.542072136832194	0.499308074315128	0.445429378258636
304	603	0.385368466160675	0.434979243213464	0.422382707473125	0.424139694054915	0.490827516185292	0.417955031095906	0.486209405711715	0.485829312960342	0.440784171737686	0.90488810736105	0.914104475826374	0.882618509180268	0.466231633593479	0.564418439937396	0.500329657042757	0.396849261289026	0.500246654607122	0.534919661681327	0.419309050548413	0.387629064697317	0.40129032060989	0.322176010435075	0.370470020506341	0.388060360565518	0.503849675388726	0.56680804411005	0.693526769211303	0.69949497207411	0.725422014783742	0.672942237900601	0.389065958174416	0.410063296984013	0.308669932723836	0.459551933146508	0.297609249580356	0.320537005496028	0.489415737049706	0.42570589738622	0.387011966505519	0.0894674202602072	0.0776974308238081	0.0685300226794868	0.467893948466958	0.435274601173398	0.486383961951608	0.542014067823332	0.499244574076123	0.445263451642322
305	604	0.386315732307433	0.435654085996531	0.423632893198064	0.424657334813075	0.49142107341076	0.418217486665604	0.486328754582168	0.486151404820813	0.440922471196119	0.904968055897332	0.914162972246769	0.88295845940941	0.466464018554783	0.564573467175393	0.500411120598375	0.397023970834943	0.5002744920349	0.535133187232656	0.419644823093285	0.387779586457288	0.401564884438335	0.328723793045734	0.375972684976711	0.393543858140762	0.509978814290985	0.570578393520124	0.697717693155651	0.707244633641187	0.729785455775845	0.680665838292053	0.390019128384361	0.410365691582942	0.30919565396051	0.45967421109817	0.297815678779113	0.320857797148366	0.489201575399364	0.425512467427775	0.387016241371389	0.0893290037353495	0.0777175309825999	0.0685116070589327	0.467673634288467	0.435121715382316	0.486091825464202	0.541975839624798	0.49920947252065	0.445106278225052
306	605	0.387278396518752	0.436331706127866	0.424879033434834	0.425190898341312	0.492015534310842	0.418494560708504	0.486485116122053	0.486495943039177	0.441093726180969	0.905060339297896	0.914226174891183	0.883314034739706	0.46670815790248	0.5647415107699	0.500498946434642	0.397209975013279	0.500312445833891	0.5353365321385	0.419984999934991	0.387944223723964	0.401853135742957	0.334902833756102	0.381162524600903	0.398702127851479	0.515758937053337	0.574150478904524	0.70169560429161	0.714554085044222	0.733975818333386	0.687954548274302	0.390969189221213	0.410689900040704	0.309718635791621	0.459815021965781	0.298037802283366	0.321180116047169	0.489027758087891	0.425349344069828	0.387033725179039	0.0891956756171585	0.0777370437931768	0.0685022877902956	0.467462953106435	0.434981612829455	0.485803313774952	0.541960228171256	0.499206661681579	0.444960201371875
307	606	0.388260356153776	0.437014738213933	0.426123098417855	0.425745261317929	0.492614133956446	0.418790577792415	0.486685666161963	0.486867990590091	0.441305103529754	0.905166494911588	0.914294781718168	0.883685650587557	0.466965518697995	0.564924591010612	0.500595750643464	0.39740914853843	0.500363214066319	0.535528749989993	0.420330601899862	0.388125309764303	0.40215687365757	0.340670179170088	0.386007308818341	0.403502391487676	0.521156043337083	0.577510961859472	0.705444767749082	0.721381319263307	0.73797798602808	0.694766268671693	0.391917439246531	0.411040427758496	0.310239858037605	0.459980147779742	0.298279414818118	0.321505567310711	0.488901576764009	0.42522231464687	0.387068007875623	0.0890685505290487	0.0777557655460582	0.0685031883786201	0.467264263101173	0.434856756242281	0.485521009749129	0.541970009397371	0.499240033591777	0.444827564447835
308	607	0.389265508571644	0.437705816861201	0.427367058381547	0.426325300421226	0.493220107418481	0.419109862485146	0.486937580532488	0.487272610448216	0.441563770079991	0.905288060087256	0.914369490686273	0.884073722369363	0.467237568002749	0.565124728187222	0.500704149316743	0.397623366124795	0.500429494794404	0.535708894378269	0.42068264981423	0.388325177845262	0.402477897315987	0.3459828758916	0.390474807068448	0.407911870839356	0.526136132803521	0.580646503981186	0.708949448657969	0.727684329278538	0.741776842431638	0.70105890030857	0.392865177021876	0.411421780137518	0.3107603005189	0.460175370570456	0.298544311108371	0.321835756057259	0.48883032307644	0.425137166493393	0.387122679408299	0.0889487430944341	0.0777734925317634	0.0685154323289505	0.467079922452989	0.434749608348258	0.485247496252007	0.542007959237805	0.499313480284114	0.444710710817978
309	608	0.390284816262985	0.438394947740519	0.428597299197744	0.426903990565117	0.493813028093906	0.419428244464413	0.487214202570958	0.48769058304346	0.441813323732157	0.905420799326438	0.914445071587068	0.884505155543309	0.467521661683132	0.565330017318442	0.500795798753628	0.397848597828281	0.500487933730503	0.535888624785323	0.42103568347789	0.388532116785157	0.402816480068769	0.351042414874784	0.394671336276293	0.412042838515353	0.530800841458334	0.583543203163778	0.712200587909564	0.733566908333991	0.745414076217952	0.70692968181215	0.393800161090577	0.411811295791435	0.311277296253064	0.46035194581348	0.298803259963396	0.322163747211548	0.488781138109357	0.425068178461357	0.387172559538399	0.0888263144699903	0.0777916901743171	0.0685366267670976	0.466883102421587	0.434642293754794	0.484947022108565	0.542070227364997	0.499414584283291	0.444590609499324
310	609	0.391305683021925	0.439070269360857	0.429799713650979	0.427452112604462	0.494371346677451	0.419719633265034	0.487483747701949	0.488099162832893	0.441996602245775	0.90555916820847	0.914516208995471	0.885002391384529	0.467813730728129	0.565527759755402	0.500843135371167	0.398079058205678	0.500515278952788	0.536079139099784	0.421383682669347	0.388733206942146	0.403170598803321	0.356074030131043	0.39872739351778	0.416031596830298	0.535278950871806	0.586205485787213	0.71520967718802	0.739169344514273	0.748943989652979	0.712513402149912	0.394710252879527	0.412183923388131	0.311787298604247	0.460461006421539	0.299026531366955	0.322481585775975	0.488716734046706	0.424986091908235	0.387191601405994	0.0886913624176466	0.0778118171993747	0.0685633235654871	0.466647863350666	0.43451645907244	0.484585747455511	0.542150028835781	0.49952782976479	0.444448075147658
311	610	0.392326668162859	0.439731615585855	0.430975532344718	0.427971252128979	0.494896614186674	0.419985473240466	0.487745699886919	0.488498123831923	0.442119632246931	0.905702740698898	0.914583473045059	0.885559149034847	0.46811310488306	0.565718785286421	0.500849945438112	0.398313988722709	0.500514382072201	0.536278798522738	0.421726828183002	0.388928968892956	0.403538607958722	0.361070382850171	0.402647018458584	0.419881412132893	0.539577179052131	0.588647506176491	0.717991807812526	0.744504373060275	0.752370386696526	0.717824287656596	0.39559690527563	0.412540583410121	0.312289967912771	0.460508150580784	0.29921717180578	0.322789346985311	0.48863775918687	0.424891387926791	0.387182095026345	0.0885450564686978	0.0778336598499009	0.0685950633490863	0.466377897046533	0.434373850033375	0.48416912212571	0.542245737661418	0.499652461237652	0.444285219586175
312	611	0.393346331000184	0.440378820279154	0.43212598588243	0.428462994728386	0.495390381639136	0.420227208744167	0.487999543087325	0.488887240055954	0.442188440361709	0.905851090763268	0.914647433869411	0.886169147636086	0.468419113893241	0.565903923699821	0.500820015223221	0.398552630845092	0.500488094699687	0.536485964255271	0.422065300813256	0.389119923214314	0.40391886197405	0.366024134221959	0.406434250764381	0.423595550771844	0.543702244007507	0.590883418656613	0.720562071102274	0.749584729212888	0.755697071308401	0.722876564666943	0.39646157116579	0.412882196339926	0.312784964518959	0.460498976477367	0.299378227766604	0.323087106074329	0.488544861828231	0.42478454760979	0.387146330414713	0.0883885661544386	0.0778570043688605	0.0686313867428623	0.466076895315495	0.434216212369777	0.483702595952029	0.542355727853169	0.499787723210919	0.444104154638069
313	612	0.394363230848295	0.441011717304396	0.43325230486758	0.428928925992401	0.495854200052396	0.420446284129594	0.488244761264624	0.489266285520392	0.442209053216193	0.906003792367124	0.914708661602103	0.886826106330069	0.468731087503994	0.566084004783922	0.500757130995246	0.39879422603855	0.500439268446189	0.536698997498469	0.422399281354509	0.389306590482945	0.404309715288382	0.370927945436203	0.410093130100847	0.427177279095854	0.54766086374613	0.592927377552577	0.722935558376453	0.754423148213002	0.758927847448411	0.727684459515692	0.39730570343691	0.413209682660063	0.313271948763134	0.460439082297443	0.29951274573616	0.323374938277798	0.488438690269171	0.424666052049995	0.387086597586358	0.0882230610061639	0.0778816369992185	0.0686718343717826	0.465748549963859	0.434045291813827	0.483191618767331	0.542478373422294	0.499932860193631	0.443906992126534
314	613	0.395375927021586	0.44163014052522	0.434355719903635	0.429370631510744	0.496289620444014	0.420644143750205	0.488480838380275	0.489635034240644	0.442187497436468	0.906160419476013	0.914767726376713	0.887523744258618	0.469048355460636	0.566259858327043	0.500665079022943	0.399038015768803	0.50037075492265	0.536916259453417	0.422728950601163	0.389489491275575	0.404709522340796	0.375774477682694	0.413627696133657	0.430629863453628	0.551459756276198	0.594793537189385	0.725127360954254	0.759032365301508	0.762066519076363	0.732262198537583	0.398130754975895	0.413523962853051	0.313750580985619	0.460334066227162	0.29962377220118	0.323652918830492	0.488319892808071	0.424536382340169	0.387005186556541	0.0880497105551685	0.0779073439839397	0.0687159468608142	0.465396552797932	0.433862834097702	0.482641640404483	0.542612048380053	0.50008711669483	0.443695843874763
315	614	0.396382978834454	0.442233923805267	0.435437461594063	0.429789696873132	0.49669819383155	0.420822231959457	0.488707258395736	0.489993260232115	0.442129799648619	0.90632054605548	0.914825198326818	0.888255780563557	0.469370247508485	0.566432314117507	0.500547645575066	0.399283241501571	0.500285405740014	0.537136111321201	0.423054489347617	0.389669146168931	0.40511663757037	0.380556392151227	0.417041988528487	0.43395657019387	0.555105639605907	0.596496051892036	0.727152570154867	0.763425115719297	0.765116890152064	0.736624008067356	0.398938178669648	0.413825957401409	0.314220521526736	0.460189526452678	0.299714353648397	0.323921122967181	0.488189117743315	0.424396019573077	0.386904387340523	0.0878696843327471	0.0779339115659888	0.0687632648349246	0.46502459562402	0.433670584953582	0.48205811069635	0.542755126737708	0.500249737223558	0.443472821705952
316	615	0.397382945601293	0.442822901008179	0.436498760542329	0.430187707669283	0.497081471232562	0.420981993110806	0.488923505272463	0.49034073751021	0.44204198647873	0.906483746071071	0.914881647585995	0.889015934386708	0.469696093392862	0.566602201943632	0.500408616920369	0.399529144702575	0.500186072509224	0.537356914302907	0.423376078388274	0.38984607573974	0.405529415416181	0.385266350031594	0.420340046951012	0.437160665665284	0.558605231743453	0.598049075985531	0.729026277297482	0.76761413470726	0.768082764635323	0.740784114439752	0.399729427405072	0.414116586787654	0.314681430726809	0.460011061160144	0.299787536564545	0.324179625922637	0.488047013373283	0.424245444841483	0.386786489953564	0.0876841518701945	0.0779611259883308	0.0688133289190808	0.46463637024843	0.433470290113645	0.481446479475797	0.542905982506517	0.500419966288855	0.443240037443295
317	616	0.3983743866365	0.443396905997596	0.437540847351901	0.430566249488917	0.497441003664611	0.421124871557712	0.489129062971915	0.490677240090335	0.441930084552886	0.90664959348833	0.914937644287822	0.889797924869896	0.470025222859084	0.56677035159374	0.500251779327608	0.399774966837535	0.500075606841224	0.53757702959962	0.423693898517533	0.390020800564727	0.405946210317308	0.389897012513589	0.423525911066908	0.440245416216574	0.561965250697033	0.599466763794869	0.730763573701289	0.771612157506287	0.770967946485945	0.74475674398951	0.400505954069073	0.414396771494306	0.315132968926159	0.45980426853571	0.299846367436355	0.32442850293163	0.487894227996359	0.42408513923815	0.386653784410925	0.0874942826988056	0.0779887734939305	0.0688656797382503	0.46423556847747	0.43326369531007	0.480812196575689	0.543062989697743	0.500597048399763	0.442999602909986
318	617	0.399355861254469	0.443955772637159	0.438564952626245	0.430926907921751	0.497778342145256	0.421252311653631	0.489323415455549	0.491002541987897	0.441800120497171	0.906817662272804	0.914993758565876	0.890595471154942	0.47035696565247	0.566937592856151	0.500080919065536	0.400019949372173	0.499956860346958	0.537794818412427	0.424008130529796	0.390193841220618	0.406365376712828	0.394441040787006	0.426603620541851	0.443214088196445	0.565192414474844	0.600763269645051	0.73237955068548	0.77543191935727	0.773776239663738	0.748556123051371	0.401269211548553	0.414667432003882	0.31557479646511	0.459574746765532	0.29989389275056	0.324667829228933	0.487731409910923	0.423915583855843	0.386508560727867	0.0873012463498752	0.0780166403257526	0.0689198579174002	0.463825882117446	0.433052546275037	0.480160711828892	0.543224522322646	0.500780228065323	0.442753629929218
319	618	0.400325928769595	0.444499334790508	0.439572306968829	0.431271268557504	0.498095037692058	0.42136575775202	0.489506046684824	0.4913164172183	0.44165812093767	0.906987526390038	0.915050560553735	0.89140229238367	0.470690651518339	0.567104755519185	0.499899822402909	0.400263333772209	0.499832684637368	0.538008641942413	0.424318955219463	0.39036571828414	0.40678526904182	0.398891096041637	0.429577215041516	0.446069947953599	0.568293441085083	0.601952747861076	0.733889299569243	0.779086155501098	0.77651144812851	0.752196477960074	0.402020652730416	0.414929488798902	0.316006573683984	0.45932809403576	0.299933158993893	0.324897680049317	0.487559207415358	0.423737259787324	0.386353108919651	0.087106212354698	0.0780445127267621	0.0689754040814978	0.463411002974666	0.432838588740724	0.479497475068271	0.543388954392486	0.500968749794577	0.442504230324187
320	619	0.401283148496275	0.445027426321285	0.440564140983119	0.431600916985894	0.498392641322574	0.421466654206337	0.489676440621196	0.491618639796952	0.441510112500467	0.907158759805578	0.915108620384976	0.892212107697902	0.471025610202011	0.567272669371163	0.499712275608481	0.400504361503363	0.499705931323399	0.538216861390664	0.424626553380935	0.39053695233202	0.40720424174336	0.403239839467276	0.432450734231579	0.448816261836743	0.571275048535947	0.603049352767945	0.735307911671769	0.782587601178664	0.779177375840068	0.755692035050361	0.402761730501567	0.415183862361883	0.316427960923104	0.459069908532547	0.299967212653088	0.325118130627554	0.487378268808046	0.423550648125359	0.386189719001537	0.0869103502445689	0.0780721769399239	0.0690318588555104	0.462994622855435	0.43262356843931	0.478827936126691	0.543554659918523	0.501161858096565	0.442253515918086
321	620	0.402226079748904	0.445539881093131	0.441541685272582	0.43191743879664	0.498672704054366	0.421556445370039	0.489834081226124	0.491908983739256	0.441362121811648	0.907330936484969	0.915168508193176	0.893018636239463	0.471361171448802	0.567442164200406	0.499522064951006	0.400742274031357	0.499579452015993	0.538417837958266	0.424931105808612	0.390708063940983	0.407620649256528	0.407479932253716	0.435228217777716	0.451456296194578	0.574143954835631	0.604067238690658	0.73665047831225	0.785948991630857	0.781777826758218	0.759057020656969	0.403493897748909	0.415431473175345	0.316838618522793	0.458805788442047	0.299999100214876	0.325329256198414	0.487189242387369	0.42335622996271	0.386020680988786	0.0867148295507826	0.0780994192082026	0.0690887628644052	0.462580433566061	0.432409231102974	0.478157544837017	0.543720012912019	0.501358797480329	0.44200359853411
322	621	0.403153281841876	0.446036532969685	0.442506170440685	0.43222241957946	0.498936776904993	0.421636575596584	0.489978452461065	0.49218722306062	0.441220175497296	0.907503630393756	0.915230794111912	0.893815597150174	0.471696665004033	0.567614069795233	0.499332976699239	0.400976312821911	0.499456098326094	0.538609932846304	0.425232793296896	0.390879573687755	0.4080328460204	0.41160403559075	0.437913705345603	0.453993317375811	0.576906877992333	0.605020559954216	0.737932090809873	0.789183062098568	0.78431660484277	0.762305661114641	0.404218607359345	0.415673241721805	0.317238206823374	0.458541331950411	0.30003186816599	0.325531131996669	0.48699277645171	0.423154486392142	0.385848284896659	0.0865208198046339	0.0781260257745632	0.0691456567331494	0.462172126912851	0.432197322463895	0.477491751032115	0.543883387384234	0.50155881245491	0.441756589995453
323	622	0.404063314089588	0.44651721581459	0.443458827090894	0.432517444924072	0.499186410892013	0.421708489239429	0.490109038287477	0.492453131776448	0.441090300183496	0.907676415497486	0.915296048274763	0.894596709571859	0.472031420613022	0.567789215943966	0.499148797121935	0.401205719340745	0.499338721864647	0.538791507255864	0.425531796640188	0.391052002149064	0.408439186474054	0.415604810668172	0.440511236600914	0.456430591729145	0.57957053601425	0.605923470883617	0.739167840483831	0.792302547822688	0.786797514053528	0.765452182758115	0.40493731221978	0.415910088483782	0.317626386165169	0.458282137243791	0.300068562993163	0.325723833257091	0.486789519299449	0.422945898506418	0.385674820740416	0.0863294905374177	0.0781517828819705	0.0692020810867104	0.461773394702112	0.431989588254251	0.476836004544849	0.544043157346427	0.50176114752935	0.441514602125309
324	623	0.404954735806434	0.446981763491485	0.444400885826677	0.432804100420194	0.499423157032988	0.421773630652031	0.490225322666818	0.492706483902147	0.440978522496333	0.907848865761704	0.915364840815305	0.895355692646341	0.472364768021088	0.567968432434924	0.498973312487848	0.40142973505358	0.499230174242594	0.538960922388032	0.425828296632887	0.391225869901634	0.408838025056568	0.419474918675775	0.443024851209326	0.458771385603284	0.582141646909578	0.606790125803862	0.740372818653313	0.795320184044108	0.789224358350302	0.768510811922132	0.405651465217118	0.416142933943794	0.318002816888501	0.458033802508342	0.300112231183129	0.325907435214451	0.48658011922897	0.422730947398303	0.385502578535318	0.0861420112804288	0.0781764767733893	0.0692575765500553	0.46138792874015	0.431787774206222	0.476195755208086	0.544197696809861	0.50196504721269	0.441279746746872
325	624	0.405826106306811	0.447430009864012	0.445333577251499	0.433083971657546	0.499648566345477	0.421833444187848	0.490326789560545	0.492947053453123	0.440890869061891	0.908020555151954	0.915437741867116	0.896086265515442	0.47269603697355	0.568152549056428	0.498810309065732	0.401647601426138	0.499133307070878	0.539116539443893	0.426122474069396	0.391401697522193	0.409227716207021	0.423207020803353	0.445458588836514	0.461018965346932	0.584626928686513	0.607634679039951	0.741562116637509	0.798248706003719	0.791600941692898	0.771495774941432	0.406362519238261	0.41637269858436	0.318367159333693	0.457801925930214	0.300165919222619	0.32608201310352	0.486365224538653	0.42251011416056	0.385333848296627	0.0859595515649618	0.0781998936917845	0.0693116837481515	0.461019420833272	0.431593626051987	0.475576452854691	0.544345379785795	0.50216975601397	0.441054135683337
326	625	0.406675984905113	0.447861788795811	0.446258131968829	0.433358644225846	0.499864189847038	0.421889374200338	0.490412922930116	0.49317461444478	0.440833366506256	0.908191057633784	0.915515321563774	0.896782147320987	0.473024557215726	0.568342395596799	0.498663573124344	0.401858559924138	0.499050971960444	0.539256719624534	0.426414509744114	0.391580005587466	0.409606614364489	0.426793778240697	0.447816489148154	0.463176597308793	0.587033099353253	0.608471284916885	0.742750825755611	0.801100848942411	0.793931068041124	0.774421298150755	0.407071927170115	0.416600302887999	0.318719073841068	0.457592105695561	0.300232673598367	0.32624764215907	0.486145483526882	0.422283879885953	0.385170920039601	0.0857832809223117	0.0782218198801209	0.0693639433059661	0.460671562787786	0.431408889523724	0.474983547317528	0.54448458028549	0.502374518442233	0.440839880757898
327	626	0.407502930915735	0.448276934150523	0.447175780582133	0.433629703714811	0.500071578555232	0.421942865042957	0.49048320673699	0.493388940892525	0.440812041455511	0.908359947172737	0.915598150038854	0.897437057204797	0.473349658492935	0.568538801844357	0.498536890932435	0.402061852013302	0.498986020522235	0.539379824131041	0.426704584451443	0.39176131467418	0.409973073968052	0.430227852177603	0.450102591809921	0.465247547837572	0.589366876917995	0.609314097759663	0.743954037326807	0.803889348101075	0.796218541354786	0.777301607884841	0.407781141899582	0.416826667337229	0.319058220750948	0.457409939990535	0.300315540797104	0.326404397615872	0.485921544492038	0.422052725667246	0.385016083779503	0.0856143688837733	0.0782420415813634	0.0694138958484665	0.460348046409998	0.431235310353613	0.474422488429463	0.544613672320206	0.50257857900652	0.440639093793748
328	627	0.408305503653074	0.448675279791789	0.448087753694877	0.43389873571416	0.500272283487619	0.421995361069164	0.490537124942622	0.493589806811764	0.44083292053574	0.908526797734361	0.915686797425936	0.898044714308697	0.473670670550496	0.568742597587422	0.498434048758763	0.402256719159349	0.498941304367193	0.539484214164498	0.426992878985782	0.391946145359061	0.410325449456785	0.433501903803863	0.452320936487491	0.467235083281973	0.591634979388934	0.610177271893285	0.745186842670289	0.806626938720602	0.798467165593692	0.78015093047843	0.408491616313567	0.417052712414567	0.319384260403655	0.457261027001289	0.300417567305565	0.326552354708698	0.485694055732504	0.421817132597202	0.384871629531593	0.0854539849806413	0.0782603450384767	0.0694610820006199	0.460052563506214	0.431074634273831	0.473898726023362	0.544731029901204	0.502781182215871	0.440453886614083
329	628	0.409082262431524	0.449056659583251	0.448995281910529	0.434167325813612	0.500467855661758	0.422048306632414	0.490574161508472	0.493776986217902	0.44090203037303	0.908691183284199	0.915781833858596	0.898598837774508	0.473986923133727	0.568954612614316	0.49835883287208	0.402442402828001	0.498919675106264	0.539568250925992	0.427279574141534	0.392135018218835	0.410662095269768	0.43660859430927	0.454475562846541	0.469142469990699	0.593844124774268	0.611074961642752	0.746464333105246	0.809326356041882	0.80068074471765	0.782983492266262	0.409204803298974	0.417279358602534	0.319696853139514	0.457150964913976	0.300541799610481	0.326691588672319	0.485463665546661	0.421577581768587	0.384739847311132	0.0853032987442105	0.0782765164944258	0.0695050423873935	0.459788805882743	0.430928607016559	0.473417709932089	0.544835027039744	0.502981572579329	0.440286371042096
330	629	0.409831766565481	0.449420907388547	0.449899595832555	0.434437059602885	0.500659846095208	0.422103146086167	0.490593800395997	0.493950253126345	0.441025397593463	0.908852677787799	0.915883829470412	0.899093146744054	0.474297745987948	0.569175676713357	0.498315029541142	0.402618144484978	0.49892398435039	0.539630295616609	0.427564850713099	0.392328453830229	0.410981365846079	0.439540584883618	0.456570510552744	0.470972974312456	0.596001031082193	0.612021321333063	0.747801599950869	0.812000335305807	0.802863082686466	0.785813519583077	0.409922155742706	0.417507526383646	0.319995659298846	0.457085351914747	0.300691284198585	0.326822174741507	0.485231022232891	0.421334554274163	0.38462302713338	0.0851634797057757	0.0782903421921755	0.0695453176337546	0.459560465345891	0.430798974313975	0.47298488998851	0.544924037747088	0.503178994605934	0.440138658900982
331	630	0.410539587891256	0.449743013131341	0.450780056330256	0.434672769256433	0.500799047291944	0.422121643104902	0.490570928876697	0.49408247167379	0.441174259635849	0.909016441358123	0.915993713358809	0.899548322184378	0.47461329802028	0.569408795942669	0.498281242640744	0.402787292832034	0.498936455072061	0.539666027424149	0.42785065006344	0.392525127449234	0.411290439810815	0.442214442796561	0.458484571466978	0.472580835398201	0.597951787569754	0.612849210536657	0.749055812095355	0.814449859709304	0.804946534660959	0.788450562699542	0.410635776778062	0.417731117349668	0.320270809588761	0.457029975665554	0.300853979615217	0.326933237926627	0.484978550592945	0.421064193849975	0.384502032401053	0.0850293686007578	0.0783062395102874	0.069587763718665	0.459356700666213	0.430682328606967	0.472572989579038	0.545019721908445	0.503402811548753	0.440005526783219
332	631	0.411195455544001	0.450002049967344	0.451617610247468	0.434842712593837	0.500841816894117	0.422069594722366	0.490485062393681	0.494151036817141	0.441316575978141	0.909187477415677	0.916111559762983	0.899989976441273	0.474943050951419	0.569655465577589	0.498234589022222	0.402953740707064	0.498938312750869	0.539673759333865	0.42813847739183	0.392723279845251	0.411597544230428	0.44456837816327	0.460109632417814	0.473838167110792	0.599557129488388	0.613398946400824	0.750086707125995	0.816489828939323	0.80686882577269	0.790714864733672	0.41133720398695	0.417943923513812	0.320514452658234	0.45694872476	0.301015798041834	0.327015565397515	0.48469068184017	0.42074584473989	0.384357810412106	0.0848951543047896	0.0783282844534212	0.0696379680841363	0.459163741561763	0.430573601841102	0.472152048880685	0.545142622419605	0.503679012219636	0.439879888981806
333	632	0.41180416478637	0.450203976608275	0.452415867149466	0.434953613672508	0.500798053626552	0.421954495330912	0.490342627165817	0.494162518802117	0.441453456305145	0.909365124887322	0.916236656529161	0.900419225724688	0.475285303747045	0.569914249232266	0.498176624419144	0.403117545780005	0.498930912758409	0.539655803243024	0.428427859247137	0.392922779865124	0.411902606206022	0.446627516441811	0.461469375522472	0.474775047866783	0.600845743837887	0.613695869612843	0.750913229410615	0.818153852971789	0.808641814937575	0.792636691291237	0.412027041929184	0.418146700990769	0.320729275760389	0.45684434878171	0.301176716419348	0.32707172562814	0.484371073890344	0.420384788798406	0.384192777024664	0.0847610285594844	0.0783557512036888	0.0696950685497111	0.458980886260093	0.430472049005578	0.471723492912213	0.545289437807694	0.5040017794658	0.439761063870719
334	633	0.412370510881018	0.450354751765853	0.453178436601521	0.435012196549854	0.500677656214077	0.421783839322895	0.490150049411974	0.494123487874437	0.441586010301665	0.909548722699918	0.916368291503574	0.900837186244573	0.475638355372836	0.570183710520848	0.498108904565078	0.403278765720792	0.498915610466276	0.53961447104889	0.428718322178226	0.393123496355698	0.412205552838702	0.448416983090252	0.462587482898174	0.475421556082726	0.60184631761804	0.613765320859994	0.751554323317042	0.819475541782628	0.810277361071532	0.794246307978001	0.412705895164577	0.418340205895229	0.320917966148349	0.456719597314312	0.301336711688673	0.327104287092473	0.484023384659242	0.41998630788002	0.384009348096851	0.0846271831064551	0.0783879139432023	0.0697582029349314	0.458807432988753	0.430376925089593	0.471288746692386	0.54545686659984	0.504365296134463	0.439648369823933
335	634	0.412899289090599	0.450460334151795	0.453908928168906	0.435025185283283	0.500490523381518	0.421565121090667	0.489913755351022	0.494040514279817	0.441715347652507	0.909737609780324	0.91650575253245	0.901244974210878	0.476000504794472	0.570462413057483	0.498032985193591	0.403437458199361	0.498893761246067	0.539552074648729	0.429009392733962	0.393325298163816	0.412506311229572	0.44996190356666	0.463487636662141	0.475807770175175	0.602587537828639	0.613632640829555	0.752028933213104	0.820488505347764	0.811787323090479	0.795573980399733	0.413374368252946	0.418525194341883	0.321083211075239	0.456577219941432	0.30149576079072	0.327115818264485	0.483651272062643	0.41955568383923	0.383809939486788	0.0844938096873151	0.0784240468540734	0.0698265090593397	0.458642679975296	0.430287485082343	0.470849235239968	0.54564160732317	0.504763745072842	0.439541125215424
336	635	0.413395294677769	0.45052668247782	0.454610951416895	0.434999303930207	0.500246553853701	0.421305835026584	0.489640171201829	0.493920168263978	0.441842578042476	0.9099311250554	0.916648327462019	0.90164370583355	0.476370050977634	0.570748920456319	0.497950422038251	0.403593680885647	0.498866720469376	0.539470925939807	0.429300597463212	0.393528054136322	0.412804808479736	0.451287403329102	0.464193518931593	0.475963768560681	0.603098091469474	0.613323170208808	0.752356003466628	0.821226353643122	0.813183559910333	0.7966499741622	0.414033065754103	0.418702422445422	0.321227697794181	0.456419966246699	0.301653840666403	0.327108887618148	0.483258394016323	0.419098198530534	0.383596967052601	0.0843611000436773	0.0784634241184142	0.0698991247424783	0.458485925447273	0.430202983973026	0.470406383573723	0.54584035850481	0.505191309128155	0.439438648419166
337	636	0.413863322905182	0.450559755455646	0.455288115910759	0.434941276548032	0.499955646355454	0.421013475522999	0.489335723183265	0.493769020072637	0.441968811156377	0.910128607452007	0.91679530413851	0.90203449732254	0.476745292887999	0.571041796331503	0.497862770832627	0.403747491449588	0.498835843507799	0.53937333681939	0.429591462914842	0.39373163312006	0.4131009716903	0.452418607835647	0.464728811823751	0.475919629655797	0.603406665540335	0.612862249685031	0.752554478445441	0.821722696644629	0.814477930447013	0.797504554871169	0.414682592227864	0.418872646320538	0.3213541135583	0.456250585813738	0.301810928256633	0.327086063627431	0.482848408436058	0.418619133808429	0.383372846652414	0.084229245917155	0.0785053199183365	0.0699751878038895	0.458336467632236	0.43012267675084	0.469961616712414	0.546049818671889	0.505642171147619	0.439340257809137
338	637	0.414308169035493	0.450565511796993	0.455944031215773	0.434857827194169	0.4996276996116	0.420695536972266	0.489006837514198	0.493593639951511	0.442095156679015	0.910329395897004	0.916945970408152	0.902418464887797	0.477124529491248	0.571339604297183	0.497771587310284	0.403898947561117	0.498802485732931	0.539261619184741	0.429881515637716	0.393935903961873	0.413394727962367	0.453380642544361	0.465117197455836	0.475705431877078	0.603541947041013	0.612275219945503	0.75264330251737	0.822011144328209	0.815682293616436	0.798167988132405	0.415323552234042	0.419036622081921	0.321465145620719	0.456071828226177	0.301967000502324	0.327049914766306	0.482424973237626	0.418123771527412	0.383139994144348	0.0840984390493611	0.0785490084359524	0.0700538360631155	0.458193604757737	0.430045818404981	0.469516359674804	0.546266686351531	0.506110513978452	0.43924527175931
339	638	0.414734628331357	0.450549910213576	0.456582306897208	0.434755679926027	0.499272612346969	0.420359513766739	0.488659940413497	0.493400598146321	0.442222724295195	0.910532829317252	0.917099614117174	0.902796724739269	0.477506059753059	0.571640907967507	0.497678427204792	0.404048106890172	0.498768002516368	0.539138084933128	0.430170282180703	0.394140735508604	0.413686004397043	0.454198632913311	0.465382357945068	0.475351253641075	0.603532622971298	0.611587421677504	0.752641420050242	0.822125306669787	0.81680850833452	0.798670539551678	0.415956550332452	0.419195105844262	0.321563481234562	0.455886443067643	0.302122034344387	0.327003009508743	0.481991746336804	0.417617393541982	0.382900825386528	0.0839688711819089	0.0785937638533736	0.0701342073396988	0.458056635051327	0.429971663924649	0.469072037479657	0.546487660070866	0.50659052046787	0.439153008643662
340	639	0.415147496055429	0.450518909417117	0.457206552520337	0.434641558801015	0.498900283286386	0.420012900298772	0.488301458100033	0.493196464902783	0.442352623689722	0.91073824663961	0.917255523111806	0.903170393086908	0.477888182639112	0.571944270956624	0.497584846249717	0.404195027106687	0.498733749229706	0.539005045961816	0.430457289092666	0.394345996607099	0.413974728095431	0.454897704400565	0.465547975408669	0.474887173364341	0.603407380330981	0.610824195568314	0.752567775411884	0.822098793645287	0.817868433517182	0.799042474734753	0.416582191082909	0.419348853722252	0.321651807652952	0.455697179921763	0.302276006723736	0.326947916328714	0.481552385649369	0.417105281706636	0.382657756237078	0.0838407340564114	0.0786388603527122	0.0702154394531815	0.457924856740558	0.429899468299039	0.468630075145737	0.546709438357019	0.507076373463092	0.439062786836168
341	640	0.415551567470363	0.450478468119332	0.457820377650434	0.434522187876541	0.498520611154676	0.419663190960719	0.487937816792672	0.492987810466616	0.442485964547402	0.910944986790938	0.917412985238276	0.903540586140661	0.478269197115087	0.572248256878681	0.497492400178628	0.404339765880598	0.49870108124454	0.538864814168069	0.430742062922472	0.3945515561042	0.414260826158637	0.455502982464191	0.465637731963859	0.47434326946343	0.603194906119851	0.610010882305211	0.752441312970124	0.821965215230636	0.81887392808034	0.799314059287398	0.417201079045227	0.419498621830583	0.321732812129014	0.455506788372163	0.302428894581282	0.326887203700188	0.481110549091097	0.416592717875872	0.38241320255412	0.0837142194144818	0.07868357211608	0.0702966702231061	0.457797568052981	0.429828486517349	0.468191897691806	0.546928719737118	0.507562255811335	0.438973924710803
342	641	0.415951637838815	0.450434545031939	0.458427391852771	0.434404291210016	0.498143494676668	0.419317880144934	0.487575442710285	0.492781205083539	0.442623856553039	0.911152388698097	0.917571288342814	0.903908420110478	0.478647402146664	0.572551429347826	0.497402644725091	0.404482380881842	0.498671353932465	0.538719701449154	0.431024130218988	0.394757282846752	0.414544225687765	0.456039592562255	0.465675309727859	0.473749620354894	0.602923887337701	0.609172822575476	0.752280977092789	0.821758181401759	0.819836850939912	0.79951555881538	0.41781381877922	0.419645166283943	0.32180918191587	0.455318018002472	0.302580674857938	0.326823440097138	0.480669894577765	0.416084983904186	0.38216958019578	0.0835895189977332	0.0787271733255891	0.0703770374690149	0.457674067216149	0.429757973568777	0.467758930136629	0.54714220273829	0.508042350359815	0.438885740641544
343	642	0.416352502423438	0.450393098866658	0.45903120469262	0.434294592858848	0.497778832577186	0.418984462243771	0.487220762071741	0.492583218999269	0.442767409391438	0.911359791287946	0.917729720271649	0.904275011206308	0.47902109669952	0.572852351978206	0.497317135622676	0.404622929780354	0.498645922665076	0.538572019702336	0.431303017531079	0.394963045681598	0.414824853783919	0.456532660152824	0.46568439081789	0.473136304455286	0.602623010984319	0.608335357066387	0.752105712147706	0.82151130213458	0.820769061011815	0.799677238924466	0.418421014844702	0.419789243197026	0.321883604266645	0.455133618396315	0.302731324494617	0.326759193993534	0.48023408002515	0.415587361646078	0.381929305020179	0.0834668245477787	0.0787689381633512	0.0704556790104501	0.457553652457612	0.42968718444252	0.467332597498969	0.547346585887661	0.508510839955752	0.438797553002365
344	643	0.416758956486889	0.450360088335207	0.459635425735256	0.434199816880447	0.497436523581058	0.418670431649584	0.486880201095908	0.492400422459526	0.442917732747404	0.911566533487345	0.917887568871011	0.904641475638101	0.479388579739336	0.573149588383971	0.497237428604949	0.40476147024607	0.49862614281397	0.53842408082488	0.43157825140761	0.395168713455581	0.415102637548204	0.457007310693967	0.465688657351172	0.472533400181158	0.602320964059496	0.607523826465224	0.751934462502703	0.821258187405025	0.821682417211968	0.799829365220422	0.419023271801488	0.419931608684522	0.321958766434462	0.454956339137319	0.302880820432231	0.326697033863346	0.47980676334903	0.415105132956043	0.381694792885443	0.0833463278062315	0.0788081408114784	0.070531732666954	0.457435622004923	0.429615374127776	0.46691432479759	0.547538567712359	0.508961907446361	0.438708680167241
345	644	0.41717579529182	0.450341472149303	0.460243664545949	0.434126687332221	0.49712646641311	0.418383282754726	0.486560186001656	0.492239385710026	0.443075936305743	0.911771954223154	0.918044121987127	0.905008929615806	0.479748150231791	0.573441702179267	0.497165079405477	0.404898059948925	0.498613369750741	0.538278196714052	0.431849358397448	0.395374155015546	0.415377504081724	0.457488669643751	0.465711791444926	0.471970985949065	0.602046433563023	0.606763571459267	0.751786172525605	0.821032447189018	0.822588778456287	0.800002203309016	0.419621194209393	0.420073018861121	0.322037355672444	0.454788929809113	0.303029139611693	0.326639528180546	0.479391602465181	0.414643579688581	0.381468459649693	0.0832282205147046	0.0788440554520826	0.0706043362580691	0.457319274085633	0.429541797613742	0.466505537051254	0.547714846739512	0.509389735678861	0.438618440510149
346	645	0.417607814100889	0.450343209020666	0.460859530689974	0.43408192827158	0.496858559798168	0.418130509951553	0.486267143007854	0.492106678996489	0.44324312975126	0.911975392422233	0.918198667466229	0.905378489349372	0.480098107142565	0.573727256978242	0.49710164375783	0.405032756558855	0.498608958846986	0.538136679267117	0.432115865049458	0.395579239208337	0.415649380485584	0.458001862460242	0.465777475216373	0.471479140175558	0.60182810649469	0.606079932735794	0.751679786584242	0.820867691462485	0.823500003660692	0.800226018796016	0.420215386628231	0.420214229841514	0.322122059233716	0.454634139995322	0.303176258973915	0.326589245419104	0.47899225528938	0.414207983698188	0.381252721171055	0.0831126944148112	0.0788759562672756	0.0706726276033375	0.457203906927294	0.429465709889615	0.466107659278726	0.547872121496245	0.509788507500469	0.438526152405064
347	646	0.418059808176748	0.450371257661012	0.461486633732602	0.434072263755932	0.496642702461059	0.417919607632417	0.48600749833337	0.492008872564633	0.44342042276876	0.912176187011442	0.918350493154544	0.905751271048748	0.480436749437337	0.574004816395045	0.497048677395574	0.405165617745796	0.498614265474298	0.538001840381342	0.432377297912508	0.395783834880797	0.415918193860889	0.458572014601508	0.465909390782734	0.47108794127719	0.601694669854288	0.605498250982086	0.751634249046438	0.820797530201352	0.824427951741098	0.800531077287187	0.420806453617816	0.420355997740394	0.322215564371401	0.454494719279575	0.303322155459809	0.326548754052991	0.478612379737404	0.413803626839362	0.381049993307651	0.0829999412481644	0.0789031174391695	0.0707357445223016	0.457088818757457	0.429386365944593	0.465722116498769	0.548007090509686	0.510152405758401	0.438431134225962
348	647	0.418536572782053	0.450431576782062	0.462128583239108	0.434104417842688	0.496488793126609	0.417758070189673	0.485787678197075	0.491952536660176	0.443608925043047	0.912373676917641	0.918498886898302	0.906128390923884	0.480762376081786	0.574272944043823	0.497007736052277	0.405296701179684	0.498630645004276	0.53787599195399	0.432633183535461	0.395987810879769	0.416183871308743	0.459224251525618	0.46613122026123	0.470827467670515	0.601674810641607	0.605043866885422	0.751668504280023	0.820855573381542	0.825384481613425	0.800947644388297	0.421394999737962	0.420499078672449	0.322320558338622	0.454373417245496	0.303466806010289	0.326520622556179	0.478255633725029	0.413435790966601	0.380862691917605	0.0828901527563773	0.0789248131498761	0.0707928248345038	0.456973307803674	0.429303020767874	0.465350333730146	0.548116452306961	0.510475613299877	0.438332704346817
349	648	0.41904290317946	0.450530125095533	0.462788988774763	0.434185114589256	0.496406730519644	0.417653392015674	0.485614108817836	0.491944241528837	0.443809746258927	0.912567201067691	0.918643136543733	0.906510965184729	0.481073286041591	0.574530203538725	0.496980375461506	0.405426064530454	0.498659452808512	0.537761445882328	0.432883048467185	0.396191036052098	0.416446339930251	0.459983698690636	0.466466645769081	0.470727797772084	0.601797215856438	0.604742121133081	0.751801496652823	0.821075430978982	0.826381452193589	0.801505985705113	0.421981629548484	0.420644228752372	0.322439728388504	0.454272983476715	0.303610187566266	0.326507419402637	0.477925675168034	0.413109757934402	0.38069323285904	0.0827835206810631	0.0789403175815074	0.0708430063594862	0.456856672293497	0.429214929348654	0.464993735991622	0.548196905415199	0.510752312972113	0.438230181141605
350	649	0.419583594631621	0.450672861313143	0.46347145990484	0.434321078053045	0.496406413364991	0.417613067502775	0.485493216414522	0.491990557416333	0.444023996101205	0.91275609838845	0.918782529937065	0.906900110041232	0.481367778282433	0.574775158493897	0.49696815135683	0.405553765468043	0.498702044258603	0.537660514063622	0.433126419256545	0.396393379244628	0.416705526826517	0.460875481554632	0.466939349423509	0.470819009998452	0.60209057249857	0.604618354412343	0.752052170532665	0.821490712969596	0.827430722397509	0.802236366843402	0.422566947609197	0.420792204094854	0.322575761774169	0.454196167556858	0.303752277068654	0.326511713066337	0.477626161982194	0.412830809597264	0.380544031990081	0.0826802367638348	0.0789489049161752	0.0708854269167914	0.456738210454478	0.429121346676131	0.464653748301959	0.548245148361526	0.510976687622326	0.438122882984302
351	650	0.420163442401193	0.450865744146611	0.464179606194612	0.434519032291464	0.496497740387476	0.41764459104333	0.485431427206004	0.492098054568383	0.444252784254686	0.912939707806779	0.918916354924527	0.907296941703343	0.48164415176999	0.575006372523489	0.496972619471816	0.405679861662385	0.498759774726145	0.537575508395136	0.433362822452408	0.396594709304202	0.416961359098645	0.461924725575672	0.467573013341733	0.471131182766171	0.602583567567795	0.604697907410487	0.752439470287377	0.82213502932931	0.828544151141101	0.803169053408932	0.423151558479914	0.420943760814584	0.322731345748742	0.454145719069551	0.303893051458364	0.326536072021249	0.477360752083286	0.412604227809682	0.38041750516885	0.0825804927463056	0.0789498493359916	0.0709192243259614	0.456617220514167	0.429021527739503	0.464331795679921	0.548257879673068	0.511142920097734	0.438010128248883
352	651	0.420745977756176	0.451059375909324	0.464885695269112	0.434735627459836	0.496622594377051	0.417696007383071	0.485381367329261	0.492219518545831	0.444502897426389	0.91312215956149	0.91905038900456	0.907690503382007	0.481910239888171	0.5752312922292	0.496994911544179	0.405795906075281	0.498832701456959	0.537485997479542	0.433588832301776	0.396804561557729	0.417212621289222	0.462979165983316	0.468223245689764	0.471477488656854	0.603100843493196	0.604836530549219	0.752864116242391	0.822818814273453	0.82964259237105	0.804143228734092	0.423730869306059	0.421084688511378	0.322881892079785	0.454116116949287	0.304028556612938	0.326558125032976	0.477097115877038	0.412389302791521	0.380291780811229	0.0824861767341892	0.0789445277653935	0.070946070469485	0.456503244486331	0.42891978730906	0.464027984392211	0.548240294544883	0.511269626366532	0.437895960294835
353	652	0.42129406384613	0.451204303824186	0.465561723768537	0.434925622140496	0.496719275357017	0.417713890842861	0.485294660969668	0.492306470326518	0.444778923621845	0.913307714346559	0.919190361781414	0.9080698444734	0.482174783267614	0.575458119684708	0.497034098260728	0.405894506966635	0.498919347737908	0.53737171024485	0.433802066905008	0.397031194911223	0.417458282124587	0.463878179700357	0.468738079432091	0.471661779737991	0.60345778744777	0.604880216984044	0.753218373412709	0.823339392737701	0.830644040761194	0.804984931865163	0.424300164755132	0.421201937388188	0.323003074603002	0.454099405341282	0.304155623670768	0.326555555426424	0.476803171126249	0.412144695205754	0.380145233056394	0.082398640593923	0.0789349506168637	0.0709684427293096	0.456405278070282	0.428820755430808	0.463740674974872	0.548200783278015	0.511379781836316	0.437784685569923
354	653	0.421811493756049	0.45130640396719	0.466210894780909	0.435092903031376	0.496792307902226	0.417703530177753	0.485176231418682	0.492363583281651	0.445078674473623	0.913495906771594	0.919335489260038	0.908436090465322	0.482437441744093	0.575686551712121	0.497088643778669	0.405977304953541	0.499018768002151	0.537235199076336	0.434003618591	0.397272563580185	0.417698544981475	0.464634354724714	0.469129833883657	0.471700153654955	0.603669203547176	0.604839671502936	0.753508503200512	0.823710710778494	0.831556066318189	0.805704711978743	0.424859865670065	0.421298004464411	0.32309797367373	0.454094681645249	0.304275407464039	0.326531013514526	0.476482946782313	0.411874742571546	0.37998064634741	0.0823172717082058	0.0789213423045829	0.0709866871741668	0.456321800021894	0.428724160007518	0.463468673850673	0.548140837058578	0.511474108513404	0.437676017080546
355	654	0.422302060570926	0.451371552414329	0.466836411394248	0.435241356830406	0.496846216587529	0.417670214142798	0.485031001967762	0.492395530782441	0.445399961614295	0.913686271446203	0.919484987445379	0.90879036684557	0.482697875153382	0.57591628513355	0.497157012255207	0.406045940653092	0.499130016682845	0.537079016359276	0.434194579688649	0.397526621780116	0.417933613236619	0.465260279054306	0.469410828359404	0.471608708053114	0.603749895907071	0.604725598893867	0.75374076700798	0.823946714452274	0.832386239048687	0.80631311825143	0.42541039289379	0.421375386759448	0.323169669647307	0.454101043260899	0.304389062824937	0.326487149610212	0.476140471796619	0.411583782408062	0.379800805127345	0.082241457459736	0.0789039272427315	0.0710011498727874	0.456251289097043	0.428629728941962	0.463210787442383	0.548061947072682	0.511553328404116	0.437569667833099
356	655	0.422769557375755	0.451405625241597	0.467441476696575	0.435374870235519	0.496885525987779	0.417619231493046	0.484863895908365	0.492406986200097	0.445740596676432	0.913878342979993	0.919638072342386	0.909133799101943	0.482955743331257	0.576147016771104	0.497237667847547	0.406102054682381	0.49925214821315	0.536905714478945	0.434376042526851	0.397791323726516	0.418163690266754	0.465768540687052	0.469593382174274	0.47140354057784	0.603714668643115	0.604548703944813	0.753921426237294	0.824061349815481	0.833142128959344	0.806820699859824	0.425952167269238	0.421436581292697	0.32322124287907	0.454117587587944	0.304497744585648	0.326426614026413	0.475779775120557	0.411276152234468	0.379608493839264	0.0821705852312124	0.0788829298454902	0.0710121768939028	0.456192224051603	0.428537190136912	0.462965822172772	0.547965604506441	0.511618163514772	0.437465350833981
357	656	0.423217777255532	0.451414498524988	0.468029293775912	0.435497329944645	0.496914760677826	0.417555870983549	0.484679836531949	0.492402622905829	0.446098391292604	0.914071655982572	0.919793959956005	0.909467512722239	0.48321070611349	0.576378443446894	0.497329074712897	0.406147287658502	0.499384217026223	0.536717845820621	0.434549099434503	0.398064623634887	0.418388979448614	0.466171727620872	0.469689814643209	0.471100748874502	0.603578325870966	0.604319691443747	0.754056742290635	0.824068562924556	0.833831306056813	0.807238005980524	0.42648560963934	0.421484085083556	0.323255773724356	0.454143412026096	0.304602607578359	0.326352057076061	0.475404885705519	0.410956189569927	0.379406496926234	0.0821040424053335	0.0788585745270395	0.0710201143062441	0.456143083641448	0.428446271495138	0.46273258446461	0.547853300545966	0.511669335851689	0.437362779089586
358	657	0.423650513295248	0.451404048340493	0.468603065720279	0.435612622655715	0.496938445232522	0.417485421369358	0.484483747129972	0.492387114270845	0.446471157095382	0.914265745063548	0.919951866291185	0.909792633194255	0.483462423335857	0.576610261983029	0.497429697008461	0.406183280198548	0.499525277555223	0.536517962769577	0.434714842740501	0.398344475720729	0.418609684158932	0.466482427853683	0.469712445081152	0.470716430588471	0.603355671706283	0.604049266178643	0.754152976570184	0.823982299835941	0.834461340347749	0.807575585790127	0.427011140847029	0.421520395151424	0.323276342538502	0.454177613975069	0.304704806635255	0.326266129072087	0.475019832502895	0.410628231933606	0.379197598831319	0.082041216364798	0.0788310857015601	0.0710253081785424	0.456102346622452	0.428356700919412	0.462509880740665	0.54772652637737	0.511707567421188	0.437261665606314
359	658	0.424071558579899	0.451380150764108	0.469165995617698	0.43572463506666	0.496961104226719	0.417413171405524	0.484280550993893	0.492365133666356	0.446856705717338	0.914460144832528	0.920111007352873	0.910110286005791	0.483710554834131	0.576842169201618	0.497537998891446	0.406211672919612	0.499674384233308	0.536308617711091	0.434874364773742	0.398628834199543	0.418826007774443	0.466713229383406	0.469673592803044	0.470266683365117	0.603061510264725	0.603748132937474	0.75421639047812	0.823816506606077	0.835039801838805	0.807843988465234	0.427529181735234	0.421548008515699	0.323286029676845	0.454219290834572	0.304805496588522	0.326171480327421	0.474628644464076	0.410296616844668	0.378984583997588	0.0819814944923044	0.0788006877832324	0.071028104579529	0.45606849175049	0.428268206312506	0.462296517423709	0.547586773186764	0.511733580229586	0.437161723390559
360	659	0.424484706194478	0.451348681871824	0.46972128655619	0.435837253875411	0.496987262235269	0.417344409847098	0.484075171415168	0.492341354463571	0.447252848791041	0.914654389899121	0.920270599146017	0.910421596644644	0.483954760444087	0.577073861924773	0.497652444519057	0.406234106438787	0.499830591493636	0.536092363030437	0.435028757863123	0.39891565328683	0.419038153671882	0.46687672020796	0.469585577123828	0.469767604849811	0.60271064566195	0.603426996508216	0.754253245416625	0.823585129291405	0.835574260536635	0.808053763182442	0.428040153146888	0.421569422195781	0.323287915494723	0.45426754000432	0.304905832270347	0.326070761154995	0.474235350540453	0.409965681822278	0.378770236868105	0.0819242641705514	0.0787676051862372	0.071028849577935	0.456039997781437	0.428180515577191	0.46209130093651	0.54743553216026	0.511748096283203	0.437062665448721
361	660	0.424893749223978	0.451315517739636	0.470272141623775	0.4359543657799	0.497021443833023	0.417284425449132	0.483872531685257	0.492320450033699	0.447657397949063	0.914848014872933	0.920429857675565	0.910727690598612	0.4841947000015	0.577305036974602	0.4977714980485	0.406252221373168	0.499992953769366	0.535871751112892	0.435179114337539	0.39920288719809	0.419246325227982	0.466985488325263	0.469460717358447	0.469235292687922	0.602317882013617	0.603096561678842	0.754269802787879	0.823302113948365	0.836072286447895	0.808215459118351	0.428544475924923	0.421587133211067	0.323285080347474	0.454321458884024	0.305006968512916	0.32596662186774	0.473843979683415	0.409639764385603	0.378557341885938	0.0818689127822376	0.078732062324755	0.0710278892424916	0.456015343471166	0.428093356616239	0.461893037701838	0.547274294483972	0.511751837588359	0.436964204787194
362	661	0.425302480753395	0.451286534443537	0.470821763908475	0.436079857478058	0.497068173594833	0.417238506966677	0.483677555095616	0.49230709374795	0.448068164823975	0.915040554363573	0.920587998946464	0.911029693355494	0.484430033342143	0.577535391173215	0.49789362363698	0.406267658339847	0.500160525493655	0.535649334343731	0.435326526525888	0.399488490148826	0.419450725819478	0.467052121733235	0.469311332821841	0.468685844524822	0.601898023435385	0.602767533237325	0.754272323994063	0.8229814066334	0.836541449579237	0.80833962544956	0.429042570912269	0.421603638580957	0.323280604590433	0.454380144873395	0.305110060148414	0.325861712778587	0.473458560844355	0.409323202053806	0.378348683494151	0.0818148277100616	0.0786942836129663	0.0710255696419301	0.455993007575553	0.42800645733242	0.461700534142463	0.54710455134401	0.511745526151372	0.436866054412376
363	662	0.425714693867721	0.45126760805952	0.471373356498311	0.436217615667815	0.49713197609555	0.417211943154784	0.483495164937704	0.492305958977534	0.448482961048347	0.915231542980649	0.920744238963663	0.911328730403088	0.484660420301791	0.577764621342723	0.498017285441705	0.406282057955917	0.500332361099663	0.535427665108231	0.435472086757066	0.399770416354536	0.419651558823104	0.467089208429794	0.469149742828954	0.46813535800588	0.601465874042911	0.602450615971641	0.754267070437357	0.822636953402949	0.836989319937317	0.808436811352666	0.429534858951858	0.42162143532485	0.323277568578939	0.454442695372147	0.305216262009028	0.325758684200467	0.473083122974663	0.409020332346053	0.378147046135812	0.081761396336722	0.0786544934650518	0.0710222368449814	0.45597146885047	0.427919545628508	0.461512596681154	0.546927793926487	0.511729883978561	0.436767927330665
364	663	0.426134181651951	0.451264614663578	0.471930122481304	0.436371527047103	0.497217375910026	0.417210022768505	0.483330284502978	0.492321719093659	0.44889959825475	0.915420515333767	0.920897793732108	0.911625927229191	0.484885520716218	0.577992424305235	0.498140947619879	0.406297060838473	0.500507515020547	0.535209295791666	0.43561688735997	0.400046620030723	0.419849027615593	0.467109336412861	0.468988266694727	0.467599930776467	0.601036237951856	0.602156514669762	0.754260303519943	0.822282700313455	0.837423467528787	0.80851756600427	0.430021760886623	0.421643020462142	0.323279052668329	0.454508207779991	0.305326728926944	0.325660186446311	0.472721695025729	0.408735492781507	0.377955214253986	0.0817080060449175	0.078612916295192	0.0710182369203769	0.455949206051794	0.427832349407272	0.46132803174068	0.546745513417515	0.511705633076246	0.436669536548456
365	664	0.426564737191078	0.451283430331704	0.472495264945475	0.436545478313853	0.497328897613112	0.417238034562889	0.483187837082897	0.492359047467535	0.449315888075755	0.915607006032537	0.921047879256748	0.911922409321603	0.485104994421198	0.57821849688286	0.498263074328708	0.406314307604607	0.500685041689466	0.534996778779313	0.435762020663496	0.400315055392886	0.420043335573681	0.467125093680352	0.468839223734103	0.467095660481954	0.600623919277876	0.601895934119663	0.754258284644	0.821932593421358	0.837851462360302	0.80859243858097	0.430503697559493	0.421670891012235	0.32328813721394	0.454575779496639	0.305442615734347	0.325568869829051	0.472378305948943	0.408473020879336	0.37777597229174	0.0816540442173466	0.0785697765175676	0.0710139159368476	0.455924697935398	0.427744596571485	0.461145645743813	0.546559201003207	0.511673495450745	0.436570595072147
366	665	0.427010153570097	0.451329931139893	0.473071986978845	0.436743356165996	0.497471065779661	0.41730126729299	0.483072745968918	0.492422617470372	0.449729642143934	0.915790549686564	0.92119371154253	0.912219302168121	0.485318501252506	0.578442535897709	0.498382129725398	0.406335438871413	0.500863995539577	0.534792666456447	0.43590857899654	0.400573676656528	0.420234686074101	0.467149068230189	0.468714933262024	0.466638644767709	0.600243722136632	0.601679579109317	0.754267275211709	0.821600578783099	0.838280874438517	0.808671978259364	0.4309810898134	0.421707543994525	0.323307902571109	0.454644507921804	0.305565077263425	0.325487384661617	0.472056984695698	0.408237254158702	0.377612104692139	0.0815988982367079	0.078525298546359	0.0710096199631249	0.455896423257158	0.427656015023917	0.46096424511332	0.546370347869674	0.511634193108378	0.436470815908135
367	666	0.427474223874001	0.451409993164137	0.473663491669434	0.436969047301463	0.497648404984524	0.417405009713857	0.4829899344525	0.492517102473379	0.450138672091855	0.915970680905458	0.921334506594403	0.912517731256543	0.485525701045916	0.578664238171892	0.498496577967155	0.406362095255983	0.50104343100404	0.534599511208345	0.436057654688	0.400820438037148	0.420423282493587	0.46719384806029	0.468627714593432	0.466244981279105	0.599910450643782	0.601518154426699	0.754293536625251	0.82130060245512	0.838719273770086	0.808766734216051	0.431454358491277	0.421755476428412	0.323341429095173	0.454713490455198	0.305695268346362	0.32541838125694	0.471761760217383	0.408032530138772	0.377466395898251	0.0815419554857002	0.0784797067957469	0.0710056950679398	0.455862860772946	0.427566332667342	0.460782636271973	0.546180445203028	0.511588448055463	0.436369912062817
368	667	0.427960741187784	0.45152949248043	0.474272982105265	0.437226438418185	0.497865439802552	0.417554550580542	0.4829443258251	0.492647175847766	0.450540789552091	0.916146934298825	0.921469480417313	0.912818822074667	0.485726253637203	0.578883300527518	0.498604883211185	0.406395917375412	0.501222402516013	0.534419865420281	0.436210340066771	0.401053293750247	0.420609328208874	0.467272021168573	0.468589887043269	0.46593076766151	0.599638908914985	0.601422364859783	0.754343330286807	0.821046610493861	0.839174230361661	0.808887255627632	0.431923924436054	0.421817185333294	0.32339179714147	0.454781824496532	0.305834343815345	0.325364509927952	0.471496661465389	0.40786318633871	0.37734163035314	0.081482603347022	0.0784332256799119	0.0710024873200235	0.455822489238637	0.427475277404528	0.460599625642539	0.545990984189381	0.511536982298319	0.436267596542589
369	668	0.428473498596441	0.451694305164765	0.474903661374358	0.437519416214093	0.498126694808597	0.417755178648096	0.482940843378176	0.492817510964742	0.450933806157213	0.916318844476275	0.92159784901621	0.913123700110293	0.485919818862139	0.579099419786698	0.498705509614693	0.406438545846793	0.501399964508653	0.534256281477533	0.436367727461751	0.401270198011327	0.420793026596695	0.467396175552959	0.468613769926478	0.465712101560296	0.599443901065898	0.601402915196542	0.754422917598557	0.820852548955764	0.839653314219899	0.809044091670703	0.432390208490663	0.421895167728571	0.323462087065338	0.454848607445519	0.30598345850256	0.325328420987584	0.471265717391106	0.407733560277681	0.377240592499873	0.0814202292033719	0.0783860796130346	0.0710003427881072	0.455773787410107	0.427382577138249	0.46041401964779	0.545803456014847	0.511480517843267	0.436163582353848
370	669	0.429016289184964	0.451910307293135	0.475558732564734	0.437851867387119	0.498436694577511	0.418012182671571	0.482984410403186	0.493032781195516	0.45131553353979	0.916485946047413	0.921718828396039	0.913433490851217	0.486106056556501	0.57931229277154	0.498796921334886	0.406491621287219	0.501575171415119	0.534111311765375	0.436530909201835	0.401469105035888	0.420974581033786	0.467578899211366	0.468711682558	0.465605080620833	0.599340231212181	0.60147051022495	0.754538559962682	0.82073236389727	0.840164095351452	0.809247791521864	0.432853631498036	0.42199192063364	0.323555379222112	0.454912936701871	0.306143767240193	0.325312764748766	0.471072956945926	0.407647989474849	0.377166066781517	0.0813542204374486	0.0783384930092954	0.0709996075409221	0.455715234043229	0.427287959771276	0.460224624710494	0.545619351865536	0.511419776696624	0.436057582502992
371	670	0.429592906038348	0.452183374941534	0.476241398764414	0.438227678635193	0.498799963684145	0.418330851406017	0.483079950191589	0.493297659911298	0.451683783332395	0.916647773621848	0.921831634561749	0.913749319785238	0.486284626556061	0.579521616304155	0.498877582528968	0.406556784313783	0.50174707766857	0.533987508669083	0.436700977615921	0.40164796903943	0.421154194896879	0.467832780141712	0.468895944252778	0.465625802488491	0.599342703469492	0.601635854732983	0.754696518781362	0.820700001374819	0.840714143762975	0.809508904357713	0.433314614301103	0.4221099410679	0.323674753967131	0.4549739096653	0.30631642486043	0.32532019152443	0.47092240908124	0.407610811449381	0.377120837641137	0.0812839644319506	0.0782906902828751	0.0710006276471993	0.455645307893878	0.42719115320638	0.460030247253421	0.54544016292756	0.511355480864709	0.435949309996416
372	671	0.430207142241586	0.452519384185955	0.47695486306142	0.438650736656247	0.499221026703351	0.418716473606487	0.483232386034841	0.493616820483298	0.452036367167598	0.916803861809189	0.921935483518288	0.914072312400155	0.486455188696596	0.579727087206652	0.498945957354147	0.406635675543579	0.501914737702163	0.533887424573933	0.436879025032905	0.401804744237456	0.42133207156271	0.468170406341918	0.469178874325754	0.46579036480864	0.59946612195349	0.601909653508612	0.754903055456779	0.820769407444853	0.841311029461122	0.809837979354851	0.433773577742797	0.42225172605075	0.323823291655731	0.455030623735518	0.306502586195457	0.325353351627507	0.470818102748437	0.407626363720441	0.3771076895218	0.0812088485695765	0.0782428958479543	0.0710037491756701	0.455562487717929	0.427091885346333	0.459829693699341	0.545267380387033	0.511288352353843	0.435838477840519
373	672	0.430862790879674	0.452924211102391	0.477702328543772	0.439124928148212	0.499704408209981	0.41917433802803	0.483446641224401	0.493994936282725	0.452371096677969	0.916953745219041	0.922029591270604	0.914403594183765	0.486617402813877	0.579928402301143	0.499000509967627	0.4067299355937	0.502077205949058	0.533813611865201	0.437066143781683	0.401937384845464	0.421508414408012	0.468604365809903	0.46957279209187	0.466114865226651	0.599725290779834	0.602302611339813	0.755164431391112	0.820954528163814	0.841962322452547	0.810245565689874	0.434230942666048	0.422419772601588	0.32400407264325	0.455082176312238	0.306703406077461	0.325414895370928	0.470764066898908	0.407698983807193	0.377129406866572	0.0811282602330251	0.0781953341187133	0.0710093181950655	0.455465252271255	0.426989884093906	0.459621770471024	0.545102495430066	0.511219113170343	0.435724799041697
374	673	0.431556030192187	0.453386108419867	0.47847951841202	0.439655679166595	0.500252515951108	0.419708166213717	0.483722689831945	0.494439541934635	0.452706601515653	0.91710469300183	0.922114422287353	0.914749630284505	0.486769974114228	0.580126690207684	0.499041148344855	0.406834913547022	0.50224192885861	0.53375931131242	0.437258371043805	0.402048109413415	0.421682227156231	0.469075225656483	0.47003635575527	0.466552814310024	0.600068006458601	0.602807056269584	0.755458729707645	0.821198177775304	0.842638131131359	0.810683507292735	0.434686482160062	0.422607798015922	0.324208451821207	0.455134636484768	0.30691511773875	0.325496450174151	0.470750598151537	0.407827549069791	0.377184200866641	0.081044632781329	0.0781427877598223	0.0710152616949279	0.455354962208885	0.426887169754449	0.459409178039477	0.544929804444992	0.511129429366849	0.435612642756238
375	674	0.432278840446424	0.453887573665124	0.47927860164743	0.440242628284347	0.500861610092239	0.42031427671943	0.484054238978073	0.494951218728912	0.453061356198826	0.917263499958678	0.92219148271915	0.915114611838069	0.486912267805091	0.58032317968856	0.499069681036491	0.40694464933457	0.502416330519895	0.533715631658336	0.437450943211139	0.402141409037614	0.421852462693689	0.469516691118075	0.470518780753164	0.467044372409741	0.600431290208278	0.603402991579001	0.755759352461344	0.821434161980546	0.843303516392969	0.811097537312167	0.435139503554752	0.422807187749916	0.324425168325469	0.455194163359024	0.307132822677736	0.325587561807104	0.470764192560075	0.408005631473083	0.377266980211009	0.0809608137143317	0.0780805560517164	0.0710193381560897	0.455234654172175	0.426785742388818	0.459195680336213	0.544734052036886	0.511002676660965	0.4355060868422
376	675	0.433028717768956	0.454425850110732	0.480097450009094	0.440880980975557	0.501526993835876	0.42098685381944	0.484436811527626	0.495524210034007	0.4534329396591	0.917428989175245	0.922261551093876	0.915496253313137	0.487044933723925	0.580517717779218	0.499087423062561	0.40705881984566	0.502599431825647	0.533681927248046	0.43764375142806	0.402218646753083	0.42201924814144	0.469931057380999	0.471018222250094	0.467585611846402	0.600813783207142	0.604082634913152	0.756065539451913	0.821662914022403	0.843958476995986	0.811489038752948	0.435589729054107	0.423016941063961	0.324653378877899	0.455259989359629	0.307355978125761	0.32568775810843	0.470803178228218	0.408229610443278	0.377375575589464	0.0808768116259474	0.0780096383322242	0.0710216408842178	0.45510532089649	0.426685299533046	0.458981678974761	0.544517401716977	0.510842141556464	0.435404407358638
377	676	0.433803158286354	0.454998181029259	0.480933935256107	0.441565942714318	0.502243970384521	0.421720081788014	0.484865930345447	0.496152759218368	0.453818930828089	0.917599983737189	0.922325405939414	0.915892269178387	0.487168621708188	0.580710151515106	0.499095689443088	0.407177101969608	0.502790253668602	0.533657552426647	0.437836686838942	0.402281185594847	0.422182710620535	0.470320619631573	0.471532835410603	0.468172604940603	0.601214126633471	0.604838203917124	0.756376530479054	0.821884867143741	0.844603011699019	0.811859394619854	0.436036880862119	0.423236057218445	0.324892240200358	0.455331346911207	0.307584041314164	0.325796566916769	0.470865883259661	0.408495865406584	0.377507817691789	0.0807926351100907	0.0779310339391742	0.0710222631849791	0.454967955117192	0.426585538723163	0.458767575568649	0.544282016996492	0.510651110557117	0.435306880364604
378	677	0.434599658125191	0.455601809693276	0.481785929147561	0.442292718974722	0.503007842940676	0.422508144899423	0.485337118296376	0.496831109650446	0.454216908637408	0.917775306730168	0.922383825783645	0.916300373902502	0.487283981595337	0.580900327931669	0.499095795198099	0.40729917259573	0.502987816941496	0.533641861539234	0.438029640588161	0.402330388597927	0.422342977252025	0.470687673056115	0.472060775399232	0.468801424012942	0.60163096166554	0.605661916236005	0.756691565342471	0.822100454587425	0.845237119260675	0.812209987917662	0.43648068118278	0.423463535473758	0.325140909014709	0.455407468438378	0.307816469474285	0.325913516070762	0.4709506357581	0.408800775789211	0.377661537207773	0.0807082927606761	0.0778457422103951	0.0710212983640404	0.454823549569646	0.426486157495201	0.458553771731406	0.544030061386659	0.510432870166695	0.435212781919153
379	678	0.435415713412038	0.456233979375353	0.482651303442551	0.44305651523086	0.503813914706842	0.423345227427937	0.485845898245256	0.497553504698691	0.454624452018669	0.917953781239841	0.922437589154453	0.91671828195416	0.48739166322283	0.581088094064355	0.49908905534762	0.407424708613342	0.503191142537062	0.533634208930906	0.438222503820092	0.402367618797348	0.422500175156963	0.471034512840944	0.472600197380524	0.469468141384017	0.602062929481627	0.606545989514884	0.757009883841868	0.82231010959632	0.845860798439564	0.812542201651146	0.436920852220081	0.423698375090288	0.325398542042814	0.455487586365766	0.308052719837466	0.326038133409049	0.471055763827229	0.409140721017366	0.377834564827201	0.0806237931716179	0.0777547624837153	0.0710188397270687	0.454673096989216	0.426386853385192	0.458340669076559	0.543763698398705	0.510190706888972	0.435121388081337
380	679	0.436248820273467	0.456891933348057	0.483527929900169	0.443852536956823	0.504657488885521	0.424225513647825	0.486387793056927	0.498314187731552	0.455039139903487	0.918134230351865	0.922487474579717	0.917143707802042	0.487492316428125	0.581273296948611	0.499076784911674	0.40755338691176	0.503399251348037	0.533633948946758	0.438415167679108	0.402394239228132	0.422654431456399	0.47136343417238	0.473149256519021	0.470168829374425	0.602508671260008	0.607482641398848	0.757330725776947	0.82251426541329	0.846474047994293	0.812857418825086	0.437357116178013	0.423939575328425	0.325664296006534	0.455570933117994	0.308292249635046	0.326169946770272	0.471179595570744	0.40951208051726	0.378024731239858	0.0805391449368306	0.0776590940969634	0.0710149805797306	0.454517590111266	0.426287323929167	0.458128669217638	0.543485091543858	0.509927907227717	0.435031974910209
381	680	0.43709647483605	0.457572914883959	0.484413680279509	0.444675989626704	0.505533868679214	0.425143187833356	0.486958325596233	0.499107402117479	0.455458551223475	0.9183154771519	0.922534260587322	0.917574365914829	0.48758659104868	0.581455783619884	0.499060298910288	0.4076848843803	0.503611164267154	0.533640435931886	0.438607523309586	0.402411612925302	0.422805873271387	0.47167673223674	0.473706107979266	0.470899560304764	0.60296682817896	0.608464089532985	0.757653330947413	0.822713355281201	0.847076866683473	0.813157022444255	0.437789195260567	0.424186135448557	0.325937327627731	0.455656741119683	0.308534516098366	0.326308483993071	0.47132045909234	0.409911233715099	0.378229867135532	0.0804543566502286	0.077559736387968	0.0710098142276931	0.454358021671161	0.426187266663158	0.45791817376817	0.543196404333344	0.509647757686702	0.434943818464823
382	681	0.437956173226358	0.458274167255629	0.485306426339665	0.445522078714595	0.506438357290424	0.4260924342588	0.487553018728015	0.499927391224922	0.455880264910248	0.918496344725604	0.922578725705148	0.918007970761199	0.487675136921954	0.58163540111362	0.499040912363487	0.407818877908278	0.50382590218715	0.533653024231389	0.438799461855899	0.402421102923882	0.422954627722977	0.471976702220344	0.4742689069258	0.471656406495631	0.60343604141676	0.609482551562383	0.757976939152968	0.822907812442917	0.84766925326571	0.813442395513432	0.438216811671735	0.424437054711074	0.326216793628267	0.455744242795457	0.308778976458767	0.326453272916087	0.471476682495712	0.410334560037093	0.378447803204007	0.0803694369057264	0.0774576886945577	0.0710034339766229	0.454195384404262	0.426086379123196	0.457709584341684	0.542899800278393	0.509353544769699	0.434856194804232
383	682	0.438825411570964	0.458992933735635	0.48620403983973	0.446386009694585	0.507366257921652	0.427067437198427	0.488167395317114	0.500768398422331	0.456301859895419	0.918675656158635	0.922621648461078	0.918442236809834	0.487758603885403	0.581811996465268	0.499019940291297	0.40795504438501	0.504042486000759	0.533671068190361	0.438990874462423	0.402424072258893	0.423100821932221	0.47226563930951	0.474835808523166	0.472435440267624	0.603914952151684	0.61053024513213	0.758300790193317	0.823098070141304	0.848251206499614	0.813714921037392	0.438639687615507	0.424691332376365	0.326501850730005	0.455832670569938	0.309025087947588	0.32660384137796	0.471646593884556	0.410778438909451	0.378676370135071	0.0802843942972385	0.0773539503545609	0.070995933132187	0.454030671045936	0.425984358845314	0.457503302551707	0.54259744289023	0.50904855498048	0.43476837998749
384	683	0.439701685996439	0.459726457596547	0.487104392538798	0.447262988040769	0.5083128737754	0.428062380926506	0.488796978228372	0.501624667078156	0.456720915110602	0.918852234536651	0.922663807382994	0.918874878529414	0.487837641776486	0.581985416710274	0.498998697713742	0.408093060699813	0.504259936600717	0.5336939221539	0.439181652273532	0.40242188396536	0.423244583020171	0.472545838690556	0.475404967935907	0.47323273394134	0.604402201562009	0.611599387887313	0.758624123868162	0.823284561619226	0.848822725143793	0.813975982020912	0.439057545295875	0.424947967704819	0.326791655654806	0.455921256867749	0.30927230779617	0.326759717217332	0.471828521362567	0.411239249758381	0.378913398618509	0.0801992374186791	0.0772495207058064	0.0709874050000522	0.453864874331546	0.425880903365541	0.45729973001177	0.542291495680084	0.508736074822816	0.43467965007365
385	684	0.440582492629355	0.460471982110935	0.488005356195962	0.448148219227236	0.50927350805417	0.429071449717307	0.489437290326631	0.502490440560847	0.457135009487411	0.919024902945311	0.922705980998778	0.919303610388618	0.48791290043266	0.582155508884085	0.498978499650847	0.408232603742001	0.504477274879758	0.533720940467102	0.439371686433601	0.402415901078306	0.42338603810788	0.472819595549802	0.475974540328564	0.474044359837377	0.604896430826012	0.61268219747302	0.758946179977206	0.823467720119548	0.849383807956856	0.814226961468768	0.439470106916831	0.425205959956824	0.327085365124532	0.456009234113512	0.309520093235853	0.326920428272844	0.47202079303344	0.411713372010092	0.379156719344107	0.0801139748639629	0.0771453990861226	0.0709779428858854	0.453698986996456	0.425775710219911	0.457099268335398	0.541984122159182	0.508419390800479	0.434589281121765
386	685	0.441465327596284	0.461226750551368	0.488904802570315	0.449036908728079	0.510243463960462	0.430088827845099	0.490083854476732	0.503359962238852	0.45754172195746	0.919192484470274	0.922748947836311	0.919726146856126	0.487985029691384	0.582322120022148	0.498960661122639	0.408373350400892	0.504693521730617	0.533751477475064	0.439560868087006	0.402407486632752	0.423525314316397	0.473089205073566	0.476542680865679	0.474866390276333	0.605396281121969	0.61377089153434	0.759266198320154	0.823647978885136	0.84993445369741	0.814469242385737	0.439877094682365	0.42546430839277	0.327382135861046	0.45609583473185	0.309767901497978	0.327085502383135	0.472221737000871	0.412197185090792	0.379404163001652	0.0800286152270042	0.0770425848333381	0.0709676400953533	0.45353400177603	0.425668476944454	0.456902319136122	0.541677485838752	0.50810178941724	0.434496549190889
387	686	0.442347687023797	0.461988006190415	0.489800603420951	0.44992426201739	0.51121804469678	0.431108699584152	0.490732193543518	0.504227475480623	0.457938631452362	0.919353802197197	0.922793486423477	0.92014020240062	0.488054679390116	0.582485097159911	0.498946497149142	0.408514977565801	0.504907698046031	0.533784887522882	0.43974908837812	0.402398003663724	0.423662538766777	0.473356962448167	0.477107544711795	0.475694897578804	0.605900393628157	0.61485768771636	0.759583418696708	0.823825771158854	0.850474661124066	0.814704207776595	0.440278230796468	0.425722012273046	0.327681124586208	0.456180291147386	0.310015189813885	0.327254467386848	0.472429681368554	0.412687068426691	0.37965356028093	0.0799431671017174	0.0769420772852814	0.0709565899341228	0.453370911405632	0.425558901075202	0.456709284027469	0.541373750230021	0.50778655717687	0.434400730340074
388	687	0.443227067038467	0.462752992300645	0.490690630506964	0.450805484569259	0.512192553465624	0.432125249208735	0.49137783039183	0.505087223654609	0.458323316903731	0.919507679211739	0.922840375288157	0.920543491490779	0.488122499366312	0.582644287332819	0.498937322750382	0.408657162126045	0.505118824718732	0.533820524955653	0.439936238451319	0.402388815206243	0.423797838580069	0.473625162859923	0.477667287031454	0.476525954065389	0.606407409522853	0.615934803664169	0.759897080906573	0.824001530183567	0.85100442899543	0.814933240646118	0.440673237463133	0.425978070858042	0.327981488021882	0.456261835784741	0.310261415414915	0.327426851122622	0.472642954240185	0.413179401443996	0.379902741871726	0.0798576390820171	0.0768448757797812	0.0709448857078608	0.453210708620626	0.425446680148187	0.456520564622968	0.541075078844216	0.507476980583142	0.434301100628375
389	688	0.444100963766865	0.463518952154629	0.491572755587447	0.451675781857779	0.513162293469497	0.433132660993118	0.49201628788651	0.505933450129259	0.458693357243181	0.919652938599559	0.922890392958233	0.920933728595283	0.488189139457432	0.58279953757632	0.498934452946384	0.408799580970939	0.505325922641458	0.533857744118473	0.440122209450977	0.402381284295332	0.423931340877326	0.473896101495154	0.478220062989199	0.477355632056685	0.606915969984333	0.616994457022853	0.760206424749451	0.82417568920214	0.851523756070112	0.815157723999083	0.44106183688635	0.426231483408145	0.328282382889928	0.456339701068539	0.310506035532408	0.327602181429098	0.47285988371946	0.413670563568917	0.380149538463827	0.0797720397618176	0.076751979654666	0.0709326207222341	0.453054386156376	0.425331511699441	0.456336562536147	0.540783635192566	0.507176346139827	0.434196936114843
390	689	0.444966873335563	0.464283129024936	0.492444850421494	0.452530359357041	0.514122567910899	0.43412511921157	0.492643088892399	0.506760398273025	0.459046331402326	0.919788403446314	0.922944317961587	0.921308628182812	0.488255249500933	0.582950694925861	0.498939202757174	0.408941910989799	0.505528012706943	0.53389589935644	0.44030689252147	0.402376773966015	0.4240631727796	0.474172073540177	0.478764027749571	0.47818000387329	0.607424716190874	0.618028865437501	0.760510690025046	0.824348681457438	0.852032641106721	0.815379040840266	0.44144375127011	0.426481249183745	0.328582965912209	0.456413119423402	0.310748507397704	0.327779986144918	0.473078797910072	0.414156934227662	0.380391780747018	0.0796863777350334	0.0766643882477644	0.0709198882829095	0.452902936748246	0.425213093264993	0.456157679380534	0.540501582786298	0.506887940350696	0.434087512858534
391	690	0.445822291871132	0.465042766184135	0.493304786768197	0.453364422541137	0.515068679992334	0.435096808138362	0.49325375627434	0.507562311454354	0.459379818312779	0.919912896837664	0.923002928826102	0.921665904722047	0.488321479334273	0.58309760641689	0.498952887202776	0.409083829071942	0.505724115807922	0.53393434501465	0.440490178807172	0.402376647253315	0.424193461407943	0.474455374181312	0.479297336477113	0.478995141835801	0.607932289320754	0.6190302465532	0.760809116533061	0.824520940192327	0.852531082863864	0.815598574174444	0.441818702818404	0.426726367445232	0.328882393810587	0.456481323273954	0.310988288242143	0.327959793108722	0.473298024915719	0.41463489284644	0.380627299411086	0.0796006615955789	0.0765831008969048	0.070906781695554	0.4527573531316	0.425091122380878	0.455984316769657	0.540231085136638	0.506615049719522	0.4339721069185
392	691	0.446664715500145	0.465795106904795	0.494150436386651	0.454173176884159	0.515995932916302	0.436041912047762	0.493843812897173	0.508333433041699	0.459691396906156	0.920025241859266	0.923067004079659	0.922003272681667	0.48838847879491	0.583240119084853	0.498976821303216	0.409225012106683	0.505913252837129	0.533972435438198	0.440671959452458	0.402382267192254	0.424322333883405	0.474748298604878	0.479818144336367	0.479797118264816	0.608437330552248	0.61999081801504	0.761100944073199	0.82469289864967	0.85301908010015	0.815817707006393	0.442186413735225	0.426965837452993	0.329179823306924	0.456543545044815	0.311224835297067	0.32814113015915	0.473515892840095	0.415100818851459	0.380853925145818	0.0795148999373686	0.0765091169399159	0.0708933942658343	0.452618628041803	0.424965296583125	0.455816876317046	0.539974305754815	0.506360960750074	0.433849994353795
393	692	0.447491640349174	0.466537394459486	0.494979671035949	0.454951827860198	0.516899629885305	0.43695461521404	0.494408781625741	0.509068006403507	0.459978646114068	0.920124261596779	0.92313732225014	0.922318446530353	0.488456897720302	0.583378079965196	0.49901232007852	0.409365136983339	0.506094444687301	0.534009524972183	0.440852125601702	0.402394996817856	0.42444991732704	0.475053141997192	0.480324606491875	0.480582005480931	0.608938481063633	0.620902797468106	0.761385412445165	0.824864990072333	0.853496631574188	0.81603782234089	0.442546606224563	0.427198658467419	0.329474411123082	0.456599017160609	0.311457605793815	0.328323525134844	0.473730729786895	0.415551091668928	0.381069488640998	0.0794291013543169	0.0764434357146263	0.0708798192994172	0.452487754214217	0.424835313407766	0.455655759636227	0.539733408152057	0.506128959946126	0.433720451223471
394	693	0.44830056254479	0.467266872120778	0.495790362475184	0.455695580943346	0.517775074101846	0.437829101911466	0.494944185324886	0.509760274908229	0.46023914486813	0.920208779135862	0.923214661865428	0.922609140736785	0.488527385947906	0.583511336093368	0.499060698548712	0.409503880591225	0.506266712251172	0.5340449679617	0.44103056839928	0.402416199165144	0.424576338859898	0.475372199544573	0.480814878108179	0.481345875804746	0.609434382033186	0.621758402557488	0.761661761448661	0.825037647703181	0.853963736044587	0.81626030318271	0.442899002490409	0.427423829748899	0.329765313980923	0.456646972045959	0.311686056963728	0.328506505874445	0.473940863859814	0.415982090725056	0.381271820586414	0.0793432744403382	0.0763870565588645	0.0708661501019697	0.452365724384207	0.424700870390833	0.455501368340731	0.53951055583959	0.505922333811449	0.433582753586582
395	694	0.449088978213564	0.467980783161239	0.49658038246345	0.456399641607694	0.518617568768424	0.438659556414309	0.495445546859449	0.510404481924315	0.460470472099957	0.920277617562172	0.923299801453403	0.922873069769643	0.488600593315181	0.583639734504816	0.499123271733818	0.409640919819657	0.506429076421478	0.534078118751846	0.441207178989567	0.40244723726914	0.424701725603032	0.475707766433342	0.481287114349823	0.482084801556857	0.609923674639184	0.622549850928273	0.761929230883391	0.825211304785078	0.854420392269955	0.816486532536631	0.443243324736754	0.42764035055782	0.330051688602308	0.456686642125487	0.311909646038146	0.328689600216593	0.474144623162549	0.416390195446052	0.38145875167185	0.079257427789347	0.076340978810459	0.0708524799791586	0.452253531287137	0.424561665068358	0.455354104044084	0.539307912328642	0.505744368849814	0.433436177502181
396	695	0.449896313889695	0.468733626171108	0.497382792079942	0.457117291047696	0.519492652053441	0.439512622237517	0.495971756044431	0.511052188227524	0.460676681315587	0.920326008050253	0.9233935688622	0.923130288840609	0.488671506529267	0.583765567783838	0.499200633172088	0.409784696919941	0.506586500902236	0.534121433975528	0.441386637337249	0.402476445460817	0.424823563336447	0.476059235942765	0.481769911545808	0.48286156678949	0.610439662653048	0.623353726415935	0.762203282348439	0.825391027306851	0.854868932172593	0.816704812714594	0.443583868446373	0.427868737925095	0.330355284078858	0.456722419474073	0.312142585106566	0.328890598351507	0.474378850731007	0.41682867561793	0.381657709405557	0.079168104901423	0.076300641969558	0.0708416589090374	0.452146751438232	0.424421059060875	0.455211421702839	0.539119338249588	0.505580593116812	0.433279570947889
397	696	0.450759585893454	0.469575632860116	0.498228745433976	0.457900321764064	0.520462477252241	0.440452886579025	0.496579023599914	0.51175487724144	0.460864406371567	0.920351371769586	0.923495532837873	0.923400908871287	0.488734934504153	0.583891037765114	0.499291686710442	0.409942788723211	0.506744517083156	0.534186252068206	0.441573066633301	0.402492146478527	0.424939544167892	0.476423290044634	0.482290227311603	0.48373508120324	0.611012593168382	0.624245470712355	0.762498225680762	0.825580699443064	0.855311368703857	0.816903475218091	0.443924636633185	0.428127938923256	0.330695856725914	0.456759183683734	0.312397881835129	0.329125385929558	0.474677421832188	0.417347787834984	0.381894965267977	0.07907237191903	0.0762608863507604	0.0708360335017228	0.452040404078041	0.424282368571497	0.455070705293735	0.538936869066705	0.505414579537358	0.433112863297047
398	697	0.451672675030519	0.470497646180068	0.499113253829822	0.458741706190283	0.521517270257748	0.441471449237582	0.497258853748356	0.512506676306251	0.461035096725267	0.920355816798238	0.923604583255186	0.923682727895244	0.488791260387566	0.584015855359655	0.499395212831914	0.410113573988528	0.50690299738551	0.534270250078801	0.441765522861531	0.402495685968372	0.425050104710035	0.476798156964049	0.482843758741451	0.484695605591259	0.611636522346741	0.625215588247236	0.762811573036867	0.82577898171519	0.855747222165933	0.817083946836224	0.444264912797905	0.428414597875125	0.33106957410092	0.456796898454798	0.312673186820141	0.329390633979613	0.475034212916419	0.417939391735841	0.382166615907186	0.0789710213996589	0.0762218125135715	0.0708349420109763	0.451934646029915	0.42414522301012	0.454932249960583	0.538759930542071	0.505246681919209	0.43293695270229
399	698	0.452629462106572	0.471490509082771	0.500031328571754	0.459634416759836	0.522647256962883	0.442559410011936	0.498002750712217	0.513301712762144	0.46119020183406	0.920341451214276	0.923719609988905	0.923973543946042	0.488840867327236	0.584139731478474	0.499509992019536	0.410295431474953	0.50706181423057	0.534371105056235	0.441963062005743	0.402488409576451	0.425155681575542	0.47718206492611	0.483426202929593	0.485733400746697	0.612305506349677	0.62625458345028	0.763140836573261	0.825984534644701	0.856176012861008	0.817247654358096	0.444603980441245	0.428725359103525	0.331472603761318	0.456835527487594	0.312966150657907	0.329683013530538	0.475443100434028	0.418595346959128	0.382468757971261	0.0788648459008003	0.0761835210174962	0.0708377226905594	0.451829634117203	0.424009251786641	0.454796350847192	0.538587948437767	0.505077254070122	0.432752737316256
400	699	0.453623827927293	0.472545064520032	0.500977980964045	0.460571425906207	0.523842663260571	0.443707868700836	0.498802218713956	0.514134113949307	0.461331171155316	0.920310383095767	0.923839502913796	0.924271155057247	0.488884138470891	0.584262377032582	0.499634804756343	0.410486739941547	0.507220840039606	0.534486494049432	0.442164740049746	0.402471662948865	0.425256711377078	0.477573242155916	0.484033256970271	0.486838727462706	0.613013601338742	0.627352960751188	0.763483528446455	0.826196018753071	0.856597261091268	0.817396024572806	0.444941123063919	0.429056866931278	0.331901113264553	0.456875034482451	0.313274423944735	0.3299991956112	0.475897960835343	0.419307513143472	0.382797488108278	0.0787546379799453	0.0761461124220397	0.0708437137942335	0.451725525163257	0.423874084310957	0.454663303097371	0.538420348515874	0.504906649797854	0.432561115291581
401	700	0.454649653298363	0.473652155443658	0.501948222310965	0.461545706062879	0.525093715043732	0.444907925103031	0.499648761976031	0.514998007207926	0.461459454146408	0.920264720520776	0.923963151904623	0.924573359262424	0.488921456966261	0.584383502932994	0.499768431525366	0.410685878147372	0.507379947233891	0.534614094107313	0.442369612977344	0.402446791731713	0.425353630727312	0.477969916878567	0.484660617957727	0.488001846532438	0.61375486347549	0.628501224579663	0.763837160812954	0.826412094561772	0.857010487158901	0.817530484269458	0.445275624166641	0.429405765681207	0.332351270168068	0.456915383139697	0.313595657276929	0.330335851250466	0.476392670570692	0.420067749927499	0.383148902966314	0.0786411901945843	0.0761096872867072	0.0708522535757601	0.451622475991427	0.423739349992964	0.454533401854931	0.53825655653847	0.504735222910163	0.4323629847809
402	701	0.45570081902546	0.474802624805456	0.502937063916787	0.462550229663335	0.52639063820529	0.446150679017269	0.500533884720903	0.515887519878189	0.461576500264706	0.92020657156737	0.924089446836152	0.924877954595136	0.488953205961073	0.584502820090721	0.49990965280964	0.410891224851486	0.507539008234696	0.534751582278802	0.442576736772345	0.402415141571095	0.425446876238908	0.478370317319164	0.485303982986202	0.489213018749042	0.614523348921472	0.629689879365406	0.764199245829269	0.826631422592277	0.857415211366092	0.817652460237153	0.445606767250123	0.429768699676134	0.332819242029306	0.456956537159661	0.313927501250796	0.330689651477202	0.476921106090404	0.420867916949837	0.383519099193446	0.0785252951022084	0.0760743461710036	0.0708626802889006	0.451520643425062	0.423604678242559	0.454406942263681	0.538095998267635	0.504563327214805	0.432159243936851
403	702	0.456771205914267	0.475987315557231	0.503939517085784	0.463577969141059	0.527723658638166	0.447427230242299	0.501449091171031	0.516796779300283	0.461683758967582	0.920138044313617	0.924217277583148	0.92518273908895	0.488979768603057	0.584620039416775	0.500057249092196	0.411101158812954	0.507697895463292	0.53489663561282	0.442785167418555	0.402378058113112	0.425536884524535	0.478772671702806	0.485959049149939	0.490462504905672	0.615313113838243	0.63090942953812	0.764567295651906	0.826852663366059	0.857810954015029	0.817763379264992	0.445933835815079	0.430142313238882	0.333301196405711	0.456998460242672	0.314267606462642	0.331057267320276	0.477477143844805	0.421699873849112	0.38390417343775	0.0784077452603082	0.0760401896344341	0.0708743321874166	0.451420184287515	0.423469698469639	0.454284219467431	0.53793809946545	0.504391316519538	0.431950790912068
404	703	0.457854694770463	0.477197070650791	0.504950593122227	0.464621896929534	0.529083002235285	0.448728678576871	0.502385885548873	0.517719912814396	0.461782679712407	0.920061246837582	0.924345534020377	0.925485510777429	0.489001528039941	0.58473487182217	0.500210000856069	0.411314058790834	0.507856481340951	0.53504693115829	0.44299396089978	0.402336887003862	0.425624092196857	0.479175208254594	0.486621513543179	0.491740565795477	0.616118214387354	0.632150379527505	0.764938822437374	0.827074477404591	0.858197235407898	0.817864668142077	0.446256113362223	0.430523250692273	0.333793300854726	0.457041116089058	0.314613623508773	0.331435369808554	0.478054660284225	0.422555480263952	0.384300222347302	0.0782893332263746	0.0760073182365037	0.0708865475250695	0.451321255402135	0.4233340400841	0.454165528609991	0.537782285893994	0.504219544632119	0.43173852385919
405	704	0.458945166399728	0.478422733037942	0.505965303330389	0.465674985462245	0.530458894889568	0.450046123819732	0.50333577207689	0.518651047760715	0.461874711956554	0.919978287217333	0.924473106022602	0.925784067694138	0.489018867419455	0.584847028217917	0.50036668858429	0.411528303544188	0.508014638288945	0.535200145964134	0.443202173199827	0.402292973889447	0.425708935868543	0.479576155199627	0.487287073260163	0.49303746221161	0.616932706730358	0.633403233763265	0.765311338342181	0.827295525229345	0.858573575846886	0.81795775365751	0.446572883392268	0.43090815635913	0.334291722933795	0.457084468399147	0.314963202985495	0.331820629970902	0.478647531858991	0.423426595832984	0.384703342570179	0.0781708515578983	0.0759758325367176	0.0708986645556208	0.451224013592273	0.423197332495839	0.45405116483517	0.537627983315348	0.504048365360306	0.431523340930852
406	705	0.460036501607742	0.479655145670492	0.506978659014543	0.466730207172674	0.531841562493938	0.451370665769632	0.50429025497754	0.519584311479428	0.461961305157393	0.919891273530936	0.924598883464591	0.926076207872642	0.489032169889326	0.584956219515029	0.500526092759894	0.411742271832077	0.508172238728545	0.535353957079276	0.443408860302501	0.402247664415965	0.425791852152258	0.479973740763005	0.487951425395135	0.494343454947222	0.617750647028809	0.6346584966751	0.765682355522835	0.827514467361795	0.85893949563418	0.818044062600392	0.446883429405926	0.431293674562275	0.334792630200361	0.457128480873269	0.315313995489114	0.332209718836188	0.47924963501943	0.424305080194833	0.385109630754458	0.0780530928123701	0.075945833094581	0.070910021532832	0.45112861568128	0.423059205114753	0.453941423286778	0.53747461749159	0.503878132511854	0.43130614027969
407	706	0.461122581200187	0.480885151500246	0.50798567147896	0.467780534494304	0.533221230941317	0.452693404225319	0.505240838473283	0.520513831310721	0.462043908772295	0.919802313856457	0.924721756221107	0.926359729346505	0.489041818597284	0.585062156624518	0.500686993865913	0.411954342413562	0.508329155081022	0.535506041552636	0.44361307819161	0.402202304229518	0.42587327766067	0.480366193169829	0.488610267042335	0.495648804795463	0.618566091444258	0.635906672692714	0.766049386135844	0.827729964323413	0.859294515071965	0.818125021759826	0.447187034903913	0.431676449624531	0.335292190211867	0.457173117211752	0.315663651615936	0.332599307433279	0.479854846215872	0.425182792988128	0.385515183548215	0.0779368495472807	0.0759174204695987	0.0709199567104645	0.451035218492505	0.422919287350739	0.453836599108625	0.537321614184802	0.503709199894522	0.431087820058341
408	707	0.462197285982742	0.482103593479011	0.508981352027913	0.46881893986062	0.534588126124628	0.454005438985543	0.506179026786577	0.521433734594783	0.462123972258633	0.919713516271964	0.924840614166917	0.926632430149292	0.489048196691057	0.585164550457397	0.50084817238538	0.412162894047705	0.508485259767649	0.535654076433138	0.44381388285096	0.402158238976204	0.425953649006443	0.480751740645197	0.489259295296005	0.496943772549485	0.619373096138259	0.637138266245807	0.766409942337717	0.827940676635672	0.85963815446243	0.818202057924913	0.44748298338694	0.43205312586872	0.335786570525757	0.457218341114925	0.316009821962267	0.332986066791041	0.480457041898645	0.426051593851495	0.385916097599526	0.0778229143201211	0.0758906952212761	0.0709278083422799	0.450943978849299	0.422777208613693	0.45373698744452	0.537168399157061	0.503541921316067	0.43086927841944
409	708	0.463254496761088	0.483301314558595	0.509960711965673	0.469838395705105	0.535932473936794	0.455297869849051	0.507096324139883	0.5223381486718	0.462202945073778	0.919626988855522	0.924954347176785	0.926892108314569	0.489051687318374	0.585263111924678	0.501008408801328	0.412366305493565	0.508640425209697	0.535795738769705	0.444010330264357	0.402116814302125	0.426033402802246	0.481128611414211	0.489894207250387	0.49821861900244	0.620165717272365	0.638343781764081	0.766761536284961	0.828145264820045	0.85996993410776	0.818276597884754	0.447770558355721	0.432420347617664	0.336271938699474	0.457264116283115	0.316350157124413	0.33336666793834	0.481050098518075	0.426903342423561	0.386308469556469	0.0777120796883819	0.075865757909118	0.0709329146820395	0.450855053575013	0.422632598313511	0.453642883438274	0.53701439817045	0.503376650584245	0.430651413515625
410	709	0.464288094340905	0.484469157690803	0.510918762596514	0.470831874461242	0.537244500270737	0.456561796614593	0.507984234755658	0.523221200881959	0.462282276675101	0.919544839685199	0.925061845125477	0.927136561875898	0.489052673626964	0.585357551937375	0.501166483596791	0.412562955510204	0.508794523828436	0.535928705611258	0.444201476415607	0.402079375853378	0.426112975660745	0.48149503370197	0.490510699999723	0.499463604947478	0.620938011008128	0.639513723677239	0.767101680134085	0.828342389398004	0.860289374310143	0.818350068428452	0.44804904331097	0.432774759194187	0.336744462290463	0.457310406416653	0.31668230769868	0.333737781904044	0.481627892524491	0.427729898342953	0.386688396067119	0.0776051382095539	0.0758427090926298	0.0709346139835049	0.450768599492998	0.422485085860092	0.453554582233695	0.536859036987047	0.503213741506814	0.430435123499531
411	710	0.465291959527873	0.485597965827443	0.511850515224707	0.471792348562515	0.538514431019379	0.457788319080917	0.508834262856364	0.524077018565449	0.462363416519974	0.91946917683906	0.925161997887758	0.927363588866846	0.489051538764555	0.585447581406498	0.5013211772548	0.412751222856683	0.50894742804514	0.53605065400672	0.444386377288517	0.402047269276066	0.426192804194606	0.481849235733574	0.491104470638254	0.500668991177751	0.621684033507101	0.640638596414983	0.767427886041597	0.828530710891024	0.860595995371765	0.818423896345108	0.4483177217534	0.43311300492111	0.337200308856165	0.457357175215866	0.317003924281374	0.33409607971702	0.482184300368222	0.428523121248298	0.387051973779553	0.077502882441128	0.0758216493313163	0.0709322445004375	0.450684773426603	0.422334300663331	0.453472378974595	0.536701741368933	0.503053547891531	0.430221306523795
412	711	0.466259973127672	0.48667858192032	0.512750981154525	0.472712790442408	0.539732492075644	0.458968537046773	0.509637912664458	0.524899729062457	0.462447814065768	0.919402108395174	0.925253695338392	0.927570987320977	0.489048665878877	0.585532911243061	0.501471270258391	0.412929486292064	0.509099010281079	0.536159261005013	0.444564088866894	0.402021840216288	0.426273325016495	0.482189445734122	0.491671216260223	0.50182503848641	0.622397840930837	0.641708904407013	0.767737666164004	0.828708889820576	0.860889317594812	0.818499508423823	0.448575877183724	0.433431729121256	0.337635645954026	0.457404386381084	0.317312657468801	0.334438232406134	0.482713198499594	0.429274870778223	0.387395299341848	0.0774061049405948	0.0758026791846829	0.0709251444865989	0.45060373219918	0.422179872133125	0.453396568804781	0.536541937078186	0.502896423546154	0.430010860741053
413	712	0.467186015945984	0.487701848921243	0.51361517169024	0.473586172534403	0.540888909332454	0.460093550310908	0.510386688402401	0.525683459713169	0.462536918769854	0.919345742431605	0.925335827352147	0.927756555271855	0.489044438117657	0.585613252358076	0.501615543090594	0.413096124575406	0.509249142957524	0.536252203655061	0.444733667134543	0.402004434320143	0.42635497473908	0.482513891928716	0.492206633959871	0.502922007666607	0.623073489440888	0.642715152083033	0.768028532657816	0.828875586708133	0.861168861281472	0.8185783314537	0.448822793102655	0.433727576117448	0.338046641141487	0.457452003612634	0.317606157857267	0.334760911000253	0.483208463368937	0.429977006571354	0.38771446940208	0.0773155982654452	0.0757858992122344	0.0709126521957504	0.450525632634078	0.422021429679371	0.453327446868065	0.536379049876888	0.502742722278439	0.429804684303941
414	713	0.468063968788487	0.488658609782017	0.514438098136124	0.474405467271984	0.541973908682731	0.461154458672072	0.511072094292651	0.526422337857773	0.462632180089604	0.919302187026422	0.925407283803786	0.927918090753045	0.489039238628626	0.585688315662556	0.501752776234445	0.413249516465772	0.509397698495748	0.536327159005784	0.444894168075271	0.401996397233731	0.426438189975027	0.482820802542455	0.492706420831439	0.503950159511493	0.623705035198808	0.643647843872744	0.76829799767954	0.829029462075168	0.86143414673393	0.81866179222384	0.449057753010908	0.433997190232507	0.338429461975993	0.457499990610845	0.317882076043078	0.335060786528243	0.483663971426578	0.43062138826632	0.388005580608325	0.07723215497317	0.0757714099734761	0.0708941058816536	0.450450631554648	0.421858602711965	0.453265308308255	0.536212505527118	0.502592797896143	0.429603675365096
415	714	0.468887712460863	0.489539707454449	0.515214771796449	0.475163647088635	0.542977716019397	0.462142361929013	0.511685634557668	0.527110490836457	0.46273504748239	0.91927355025769	0.925466954568074	0.928053391798112	0.48903345055951	0.585757812067513	0.501881750172975	0.413388040722221	0.509544549317022	0.536381804106107	0.445044647672885	0.401999074603154	0.426523407337002	0.483108405800438	0.493166273969171	0.504899754814218	0.624286534366148	0.644497484205848	0.768543573385684	0.829169176443154	0.861684694254375	0.818751317523344	0.449280040409195	0.434237215789257	0.338780276014987	0.457548311076047	0.318138062622541	0.335334530018972	0.484073599122845	0.431199875501745	0.388264729608661	0.07715656762126	0.075759312027913	0.0708688437980699	0.450378885784241	0.421691020640804	0.453210448269162	0.536041729790955	0.502447004207025	0.429408732077154
416	715	0.469651127768792	0.490335984890346	0.515940203975488	0.475853684417839	0.543890557235377	0.46304835988048	0.51221881341991	0.527742045989408	0.462846970405583	0.919261940203476	0.925513729519778	0.928160256440621	0.48902745705804	0.585821452483959	0.502001245389217	0.413510076103816	0.509689567842618	0.536413816004951	0.44518416191119	0.402013812074509	0.426611063437672	0.483374929927767	0.493581890467307	0.505761054367935	0.624812043104463	0.645254577512047	0.768762771932756	0.829293390333564	0.861920024144992	0.818848334141315	0.44948893879823	0.43444429711052	0.339095250815912	0.457596928708567	0.31837176819196	0.335578812501306	0.484431222908066	0.431704327916258	0.388488013051164	0.0770896287672059	0.0757497059350503	0.0708362041987608	0.450310552146208	0.421518312875786	0.453163161894596	0.53586614843048	0.50230569501884	0.429220752592751
417	716	0.470348095517954	0.491038285041514	0.516609405977512	0.47646855169308	0.544702658223591	0.463863552325223	0.512663135101838	0.528311130656812	0.462969398316554	0.919269464941847	0.925546498533662	0.928236482714135	0.489021641271944	0.585878947822908	0.502110042366205	0.413614001369617	0.509832626493807	0.536420871751238	0.445311766773994	0.402041955293898	0.426701594889703	0.48361860314954	0.493948967420089	0.506524318965794	0.625275617575304	0.645909628221042	0.768953105477265	0.829400764267871	0.862139656707968	0.818954268866853	0.449683731678726	0.434615078519119	0.339370553936213	0.457645807208734	0.318580843347643	0.335790305004112	0.48473071923257	0.432126605148486	0.388671527583909	0.0770321309684984	0.075742692254393	0.0707955253374878	0.450245787463898	0.421340108826806	0.453123744328365	0.535685187207773	0.502169224139346	0.429040635064523
418	717	0.470994330857737	0.491675342036665	0.51723803712703	0.477021852154805	0.545438957726739	0.464612778048386	0.513040492836663	0.528827492102337	0.463085830613794	0.91928325469446	0.925575104534583	0.928272459696463	0.489016122665207	0.585926017167079	0.502217814879504	0.413700385911456	0.509977324535911	0.536407754370372	0.445431189148084	0.402073869934397	0.426794572907071	0.48383821825918	0.494275395727508	0.507222892900168	0.62570122181425	0.64648551273355	0.769118543090351	0.829486624355064	0.862332799861059	0.819052846469604	0.449858477369732	0.434756986780346	0.339616701387569	0.457692996846455	0.318776044183728	0.335975651245566	0.484996654920964	0.432490798702114	0.388829797588065	0.0769810837931374	0.0757430871889578	0.0707474271338236	0.450188106087778	0.421148125236183	0.453095023360649	0.535501097642599	0.50203805382201	0.428860725849724
419	718	0.471610615934223	0.492282932821156	0.51784547332954	0.477533654683676	0.54613259808742	0.46532796455568	0.513379821370937	0.529306415585663	0.463180230023012	0.919289658674217	0.925609470175784	0.928262543412852	0.489010627914081	0.585959368079156	0.502334242376483	0.413771793623639	0.510126822544924	0.536381611409048	0.445546855012883	0.402099637225538	0.426889072170893	0.484034801359383	0.494573115510425	0.507896943197443	0.62611659467049	0.647013204341041	0.7692653631637	0.829548585896659	0.862490944134433	0.819128340451316	0.450009003321781	0.434880410677081	0.339847312529287	0.457736670357453	0.318969415211784	0.336144513574414	0.485257346981055	0.432827326516751	0.388979994404358	0.0769328971064793	0.0757548858700315	0.0706932639562643	0.450140242536639	0.420935689446509	0.453078918709559	0.535316594498621	0.501912215473506	0.428673356574089
420	719	0.472198432048138	0.492862464571763	0.518432300760797	0.478006630173496	0.546786110598408	0.466010844726698	0.513683187197131	0.529750335441007	0.463254740992412	0.91928961344605	0.925648604924614	0.92821048231803	0.489004950984692	0.585980194190093	0.502458113847878	0.413829595018936	0.510280334908126	0.536343666698129	0.44565886899115	0.402120176148101	0.426984784494544	0.484209930639157	0.494843897694388	0.508546964751795	0.62652145452599	0.647495352809349	0.769394541834642	0.829588743202923	0.862617033748897	0.819183000699251	0.450137246732806	0.43498643755852	0.340063209940245	0.457776975140776	0.319160539654265	0.336298090965375	0.485512297137964	0.433137537884908	0.389122185120208	0.0768874639120502	0.0757769572495238	0.0706334757319563	0.450101183886317	0.420704846768086	0.4530743634108	0.535131798403763	0.501791416631406	0.428479403292981
421	720	0.472759260500205	0.493415344465258	0.518999105596558	0.478443449518066	0.547402026552478	0.466663151441032	0.513952656807712	0.530161686002583	0.463311507970195	0.919284055574892	0.92569151824842	0.928120024866727	0.488998885843167	0.585989689130846	0.502588218284426	0.413875160610119	0.510437076012794	0.536295144068474	0.445767335705646	0.402136405682869	0.427081401691404	0.484365184287511	0.495089513204944	0.5091734524574	0.62691551976272	0.647934607904307	0.769507055240503	0.829609190584118	0.862714012925256	0.819219077100671	0.450245144800743	0.435076154773861	0.340265216199321	0.457814058595475	0.319349000733622	0.336437582393172	0.485761007116815	0.433422782099092	0.389256436823032	0.0768446772133761	0.0758081702793446	0.070568502388046	0.450069917212649	0.420457642511219	0.453080290500078	0.53494682998595	0.501675364833279	0.428279742061763
422	721	0.473294582591148	0.493942979678417	0.519546474012581	0.478846783611192	0.547982877242404	0.467286617578275	0.51419029669515	0.530542901604606	0.463352675404564	0.919273921625675	0.925737219614551	0.927994919513669	0.488992226455633	0.585989046532369	0.502723344676865	0.413909860909958	0.510596260246208	0.536237267350946	0.44587235977913	0.402149244810623	0.427178615574851	0.484502140493451	0.495311732967643	0.509776901208431	0.627298508762648	0.648333619391751	0.769603879518614	0.82961202235051	0.862784825884317	0.819238819542835	0.450334634723528	0.435150649672301	0.340454153885393	0.457848068120601	0.319534381672308	0.336564186832526	0.48600297864273	0.433684408451815	0.38938281660025	0.0768044300139831	0.0758473939114039	0.0704987838516799	0.450045429591471	0.42019612198621	0.453095633013102	0.534761809873107	0.501563767616696	0.428075248935796
423	722	0.47380587962169	0.494446777388013	0.520074992184623	0.479219303346674	0.54853119396096	0.467882976018022	0.514398173351914	0.53089641658129	0.46338038774372	0.919260148163332	0.925784718490355	0.927838914713586	0.488984766788217	0.585979460025617	0.50286228201593	0.413935066431224	0.510757101995647	0.536171260376407	0.44597404583436	0.402159612512144	0.427276117958261	0.484622377445987	0.495512327908032	0.510357805899066	0.627670139907742	0.648695037037513	0.769685990806301	0.829599332812362	0.862832416846885	0.819244477913006	0.450407653699094	0.435211009603039	0.340630845577339	0.457879151115204	0.319716265692776	0.336679103258157	0.486237713440832	0.433923766235586	0.389501391539279	0.0767666153173972	0.0758934970976113	0.0704247600500045	0.450026708098619	0.419922330503365	0.453119323985576	0.534576858693158	0.501456332519228	0.427866799970442
424	723	0.474294632892556	0.494928144770823	0.520585246288439	0.479563679618316	0.549049508000921	0.468453959639863	0.514578353270474	0.531224665266851	0.463396789435866	0.919243671752794	0.92583302434318	0.927655758921203	0.488976300807046	0.585962123241545	0.50300381929236	0.413952147686687	0.51091881564839	0.536098346975717	0.446072498494097	0.402168427768215	0.427373600655013	0.484727473334127	0.49569306895166	0.510916661423477	0.628030131579969	0.649021510607428	0.769754365240895	0.82957321627994	0.862859730033767	0.819238302098445	0.450466138925379	0.435258321915271	0.340796113854039	0.457907454978334	0.319894236017476	0.336783530644787	0.486464713236242	0.434142204742914	0.389612228727539	0.0767311261271445	0.075945348789877	0.0703468709101661	0.450012739809929	0.419638313372986	0.453150296453207	0.534392097074027	0.501352767078446	0.427655271221064
425	724	0.474762323704469	0.495388489003619	0.521077822499788	0.479882583319921	0.54954035065506	0.469001301323393	0.514732902943298	0.531530081995502	0.463404024929205	0.919225428958996	0.925881146640373	0.927449200591251	0.488966622478246	0.585938229811107	0.50314674549689	0.413962475189119	0.511080615591715	0.536019750979738	0.4461678223811	0.402176609559615	0.427470755478485	0.48481900634688	0.495855727024074	0.511453962675842	0.628378202161299	0.64931568986733	0.769809978959723	0.829535767063508	0.862869709665769	0.819222541986412	0.450512027600316	0.435293673958196	0.34095078129437	0.45793312710904	0.320067875868863	0.336878667967137	0.486683479754084	0.434341073266308	0.389715395252447	0.0766978554467511	0.0760018179401106	0.0702655563593112	0.450002511801238	0.419346115905378	0.453187483451702	0.53420764564364	0.501252778831919	0.427441538743024
426	725	0.475210433358152	0.495829217263177	0.521553306994424	0.480178685345292	0.550006253216152	0.469526733948205	0.514863888862856	0.531815101101459	0.463404238671938	0.919206356346868	0.925928094849283	0.927222988178455	0.488955525767945	0.585908973365258	0.503289849620257	0.413967419451291	0.511241716212901	0.535936696219331	0.446260122118129	0.402185076867128	0.427567274242054	0.484898554673252	0.496002073050822	0.511970204550334	0.628714070033699	0.649580224583052	0.769853808100114	0.829489079473331	0.862865299963696	0.819199447464169	0.45054725692184	0.435318153081011	0.341095670477212	0.457956314906375	0.320236768469388	0.336965714199927	0.48689351471948	0.43452172109828	0.389810958201423	0.0766666962797429	0.076061773500222	0.0701812563245862	0.449995011148383	0.419047783410843	0.453229818016767	0.534023625029921	0.501156075317219	0.427226478591683
427	726	0.475640443154331	0.496251736726271	0.522012285948107	0.480454656588231	0.550449746976971	0.470031990393891	0.514973377521616	0.532082156918937	0.463399575112268	0.919187390481343	0.925972878437257	0.926980870137546	0.488942804642269	0.585875547534953	0.503431920653199	0.413968350985972	0.511401331899227	0.535850406525358	0.446349502327942	0.402194748671535	0.427662848759097	0.484967696502253	0.496133877957452	0.51246588194113	0.629037453579138	0.649817764520429	0.769886828799395	0.829435247819671	0.862849445148354	0.819171268418977	0.450573764087888	0.435332846632913	0.341231603981441	0.457977165769387	0.320400497041504	0.337045868317879	0.487094319857552	0.434685497531338	0.389898984661885	0.0766375416296462	0.0761240844221212	0.0700944107331376	0.449989224927199	0.418745361199687	0.453276233184108	0.533840155860794	0.501062364071915	0.427010966822405
428	727	0.476053834393729	0.496657454569675	0.522455345536591	0.480713167942542	0.550873363230292	0.470518803540045	0.515063435412049	0.53233368378215	0.463392178698397	0.919169467927355	0.926014506871644	0.92672659492325	0.488928253067345	0.585839145951147	0.503571747586453	0.413966640305934	0.511558677037972	0.53576210572868	0.446436067633299	0.402206543953616	0.427757170842994	0.485028010022892	0.496252912669513	0.512941489742403	0.629348071179583	0.650030959445294	0.769910017194897	0.829376366412796	0.86282508944055	0.819140254738098	0.450593486296394	0.435338841963101	0.341359404385936	0.457995827097127	0.320558644807662	0.337120329295714	0.487285396893424	0.434833751857991	0.389979541721251	0.0766102844999868	0.0761876196577179	0.0700054595121118	0.449984140213523	0.418440894582212	0.453325661989433	0.533657358764185	0.500971352633579	0.426795879490551
429	728	0.476452088377068	0.497047777970164	0.522883071935635	0.480956890302027	0.551279633268888	0.470988906266259	0.515136129026622	0.532572116025313	0.463384193878527	0.919153525249835	0.926051989619792	0.926463910990295	0.4889116650093	0.585800962244794	0.503708119410755	0.413963657923948	0.511712966016415	0.535673017660159	0.44651992265696	0.402221381694154	0.427849932307121	0.485081073424175	0.496360948112553	0.51339752284833	0.629645641217004	0.650222459123483	0.769924349423946	0.829314529562968	0.86279517706109	0.819108656308791	0.450608360745293	0.435337226420771	0.341479894269577	0.458012446288646	0.320710794990316	0.337190296108153	0.487466247552217	0.43496783337075	0.39005269646694	0.076584817894291	0.0762512481589221	0.0699148425886553	0.449978744083191	0.418136428868722	0.453377037468446	0.533475354368017	0.500882748539781	0.426582092651484
430	729	0.476836686405075	0.497424114104513	0.523296051320995	0.481188494560489	0.551671088385535	0.471444031452127	0.515193524857806	0.53279988798264	0.463377765100861	0.919140499013715	0.926084336149048	0.92619656679341	0.488892834434261	0.58576219004685	0.503839825116841	0.413960774352784	0.511863413221834	0.535584366150656	0.446601172021685	0.40224018087393	0.427940824964856	0.485128464895112	0.49645975521212	0.513834476153086	0.629929882073367	0.650394913320827	0.769930801623872	0.829251831580452	0.862762652230779	0.819078723018319	0.45062032463252	0.435329087355122	0.341593896211241	0.458027170742993	0.320856530811918	0.337256967729917	0.487636373559053	0.435089091362125	0.39011851598637	0.0765610348160846	0.0763138388776436	0.0698229998899144	0.44997202361204	0.417834009369521	0.453429292656856	0.533294263300215	0.500796259328091	0.426370482360565
431	730	0.477209109778471	0.497787870149496	0.523694869868427	0.481410651611732	0.552050259873006	0.471885911977241	0.515237689398069	0.533019433988347	0.4633750368136	0.919131325783929	0.926110555926761	0.925928310787322	0.488871555308354	0.585724022988269	0.50396565369545	0.413959360105214	0.512009233041509	0.535497375031033	0.446679920350232	0.402263860473725	0.428029540629578	0.48517176262471	0.496551104893762	0.514252844550845	0.630200512130642	0.650550971803162	0.769930349932003	0.829190366775512	0.862730459170424	0.819052704753943	0.450631315156012	0.43531551211535	0.341702232789807	0.458040147859219	0.32099543549492	0.337321543135728	0.487795276639057	0.435198875124624	0.390177067366961	0.0765388282688938	0.0763742607657923	0.0697303713430357	0.449962965875906	0.417535681394914	0.453481360590367	0.533114206188705	0.50071159253608	0.426161924673157
432	731	0.477570839797981	0.498140453281887	0.524080113753689	0.481626032349557	0.552419679024075	0.472316280721196	0.515270689139881	0.533233188376648	0.463378153464947	0.919126942125408	0.926129658420278	0.925662891426759	0.488847621597707	0.585687654700005	0.504084394137318	0.413960785694007	0.512149639862719	0.53541326813215	0.446756272265361	0.402293339474322	0.428115771114663	0.485212544801979	0.496636768083026	0.514653122935783	0.630457249770796	0.650693284336322	0.769923970485667	0.829132229458414	0.86270154210083	0.819032851402923	0.450643269513701	0.435297588050654	0.341805726584152	0.458051525036374	0.321127092261774	0.337385221300305	0.487942458517349	0.435298533950758	0.39022841769613	0.0765180912562447	0.0764313827752781	0.0696373968751655	0.449950557950625	0.417243490255202	0.453532174304688	0.53293530366141	0.500628455701318	0.425957295644622
433	732	0.477923357764329	0.498483270678461	0.524452369152537	0.481837307667768	0.552781877131517	0.472736870563582	0.515294590575711	0.533443585481758	0.463389259503104	0.919128284603085	0.926140653096948	0.92540405716645	0.488820827268447	0.585654278813014	0.504194835433181	0.413966421631935	0.512283848072741	0.53533326928487	0.446830332389831	0.402329536856501	0.42819920823349	0.485252389615925	0.496718515705461	0.515035806202075	0.630699813375797	0.65082450068614	0.769912639422193	0.829079513939421	0.862678845242804	0.819021412852522	0.450658124903525	0.435276402510232	0.341905200173156	0.458061449673508	0.321251084334933	0.337449201198371	0.488077420919053	0.435389417133035	0.390272634061295	0.0764987167816633	0.0764840738580108	0.0695445164134502	0.449933786912033	0.416959481260691	0.453580666835523	0.532757676346254	0.500546556361376	0.425757471330322
434	733	0.478268144978239	0.498817729515992	0.524812222240728	0.482047148460167	0.553139385488106	0.473149414383995	0.515311460198027	0.533653059637891	0.463410499376273	0.919136289781893	0.926142549424118	0.925155556461122	0.4887909662867	0.585625088958251	0.504295766573777	0.413977638431769	0.512411072058855	0.535258602320054	0.446902205346403	0.402373371601044	0.428279543799437	0.485292875255558	0.496798118686616	0.515401389243896	0.630927921327614	0.650947270618451	0.769897332878909	0.829034314528798	0.862665312817151	0.819020638989999	0.450677818523418	0.43525304284328	0.342001476135697	0.458070069169672	0.321366994936849	0.337514681804647	0.488199665569291	0.435472873963967	0.390309783549876	0.0764805978486756	0.0765312029659002	0.0694521698850364	0.449911639835968	0.416685699721685	0.45362577121858	0.532581444871164	0.500465602053825	0.42556332778562
435	734	0.478606682740435	0.499145236971255	0.525160259194019	0.482258225620558	0.553494735386617	0.473555645062026	0.5153233644993	0.533864045179263	0.463444017532657	0.919151894226763	0.926134356869137	0.924921137765503	0.488757832618593	0.58560127876667	0.504385976549843	0.413995806606279	0.51253052620834	0.535190491068563	0.446971995757835	0.402425762688732	0.42835646962588	0.485335579909886	0.496877347952037	0.515750366955421	0.631141292008215	0.651064243899088	0.769879026993145	0.82899872553681	0.862663889044678	0.819032779702617	0.450704287571314	0.435228596398996	0.342095377050653	0.458077530923916	0.321474407289974	0.337582862093852	0.488308694193186	0.435550253736062	0.390339933249292	0.0764636274608077	0.0765716390508563	0.0693607972170705	0.449883103798265	0.416424190948485	0.453666420489565	0.532406729864062	0.500385300316235	0.425375741065877
436	735	0.478940452351639	0.499467200221025	0.525497066188166	0.482473210042744	0.553850458119823	0.473957295477269	0.515332369971997	0.534078976440088	0.463491958420458	0.91917603450263	0.926115084899352	0.924704549534322	0.488721220230253	0.585584041869226	0.504464254352115	0.414022296668237	0.512641424908475	0.535130159361259	0.447039808246887	0.402487629100348	0.428429677526199	0.485382081767917	0.496957974427274	0.516083234230826	0.631339643799569	0.651178070293885	0.769858697902227	0.828974841273721	0.862677518146191	0.819060084877636	0.450739469245151	0.435204150526578	0.342187725496902	0.45808398233529	0.321572904616762	0.33765494104071	0.488404008515859	0.43562290574183	0.390363150246959	0.0764476986215857	0.0766042510647889	0.0692708383366989	0.449847165874761	0.416177000251398	0.453701547684184	0.532233651952875	0.500305358686176	0.425195587226455
437	736	0.479270935112577	0.499785026442075	0.525823229398927	0.482694772620527	0.554209084980498	0.474356098509316	0.515340543108589	0.534300287754581	0.463556466487878	0.919209647174424	0.926083742982112	0.924509540222305	0.488680923087807	0.585574571896873	0.50452938897133	0.414058479130412	0.512742982546539	0.535078831029002	0.447105747436318	0.402559889816672	0.42849885931377	0.485433959018659	0.497041769037874	0.516400485964285	0.631522695083642	0.651291399568676	0.769837321743485	0.828964756049795	0.862709144342495	0.819104804402318	0.450785300742861	0.435180792575224	0.342279344053323	0.458089570802844	0.321662070139663	0.33773211761994	0.488485110262434	0.43569217927378	0.390379501630298	0.0764327043345356	0.0766279079596078	0.069182733171068	0.449802813141291	0.415946172940725	0.453730085838143	0.532062331765526	0.500225484701219	0.425023742322717
438	737	0.479599612323972	0.500100122811181	0.526139335002059	0.48292558424771	0.554573147261418	0.474753787037762	0.515349950401545	0.534530413456956	0.463639686183119	0.919253668807078	0.926039340584764	0.924339858284182	0.488636735157381	0.585574062480567	0.504580169398226	0.414105724505575	0.51283441350981	0.535037729902655	0.447169917948888	0.402643463818487	0.428563706801972	0.48549278985112	0.497130502709386	0.516702617049975	0.631690164242404	0.651406881489296	0.769815874654247	0.828970564175296	0.862761711854397	0.819169188163923	0.450843719262382	0.435159609894131	0.342371055298795	0.458094443725629	0.321741487081131	0.337815590806263	0.488551501158033	0.435759423624423	0.390389054486727	0.0764185376031834	0.076641478687223	0.0690969216473243	0.449749032673693	0.415733754326772	0.45375096798715	0.53189288992994	0.500145385898935	0.424861082410025
439	738	0.479927965286547	0.500413896505116	0.526445969173317	0.483168315818095	0.554945176255357	0.475152093942198	0.515362658343333	0.534771787881429	0.463743761954383	0.919309035965525	0.925980887174657	0.92419925217468	0.488588450405103	0.585583707251263	0.504615384623538	0.414165403306499	0.512914932185566	0.53500807981308	0.447232424407356	0.402739270086573	0.428623911804182	0.48556015245431	0.497225946367357	0.516990122382069	0.631841769657822	0.651527165821578	0.769795332771842	0.82899435996049	0.862838164902703	0.819255486049713	0.450916662001647	0.435141689832497	0.342463681812195	0.458098748502694	0.321810738663618	0.337906559574402	0.488602682927779	0.435825988086268	0.390391875903663	0.0764050914310553	0.0766438321995443	0.0690138436926142	0.449684811547803	0.415541789719841	0.453763127166911	0.531725447074041	0.500064769816894	0.424708483543742
440	739	0.480251214363235	0.50070017538649	0.52673197598059	0.483406144595049	0.555304967573991	0.475535770122849	0.515356400425361	0.535004386591112	0.463867285723468	0.919382188074308	0.925893745406032	0.924075511365515	0.488525234726775	0.58559338901196	0.504644539200158	0.414235884539866	0.512981922456235	0.534985089106341	0.447276863716877	0.402862641283179	0.428679272805419	0.485626938253172	0.497305283734605	0.517236602056162	0.631955388058729	0.651618054334226	0.769755089083895	0.829030241266835	0.862921798284772	0.819353202438447	0.450992485449112	0.435115651531523	0.342544424957744	0.458104617339974	0.321865210009639	0.337996448150908	0.488629909584768	0.435873379256082	0.390378128413973	0.0763940734218559	0.0766414126043765	0.0689259111782653	0.449616388440371	0.415356499850849	0.453778281637705	0.531547260983474	0.499978531099741	0.424565492310763
441	740	0.480563539372199	0.50093485515472	0.526987141730954	0.483621423249742	0.555632248443502	0.475889629226131	0.515309687700758	0.535208253528461	0.46400638302146	0.919477403590568	0.925766641468411	0.923953569923957	0.488438072632308	0.585592916977119	0.504677394417973	0.414313942920671	0.513034154050176	0.534962965859201	0.447288959521993	0.403025514600388	0.428729986975951	0.485683627429698	0.497346816434819	0.517419090973634	0.632012527426277	0.651647191718373	0.769676534475383	0.829070514679701	0.862994493475881	0.819450576618013	0.45105882989348	0.435070414039081	0.342601390747792	0.45811382349299	0.321901390355885	0.338076574844272	0.488626454146045	0.435884246351799	0.390339335365091	0.0763870878688502	0.0766411307194321	0.0688260720871456	0.449550440491889	0.41516361756417	0.453807861073786	0.531347260720355	0.499882619951722	0.424430563005469
442	741	0.480864860797014	0.501122444741799	0.527213465958954	0.483815585787689	0.555929447578422	0.476215498250927	0.515225753004574	0.535385925596705	0.464159498710497	0.919592377628135	0.925603630132065	0.923832893198066	0.488329486008991	0.585583374394883	0.504713124373212	0.414398557524146	0.513072920123574	0.534941433498567	0.447272006554544	0.40322371581373	0.428776344157031	0.485731181308467	0.497353992244852	0.517543236237334	0.632018353020921	0.651619992123501	0.769563641929661	0.829114587595221	0.863057074713711	0.81954796083937	0.451116558233058	0.435007514564374	0.342636758733411	0.458125975935176	0.321920519096071	0.338147979752124	0.488594846842653	0.435861652597674	0.390277605066284	0.0763838728099045	0.0766425555614825	0.0687155705137121	0.449486612473808	0.414964456340303	0.453850365631815	0.531128073827316	0.499778327249812	0.424302933244451
443	742	0.481155099121253	0.501267453079716	0.527412948199132	0.483990066214406	0.556198993693279	0.476515204196116	0.51510782917186	0.535539939699072	0.464325077652715	0.919724805300839	0.925408766167265	0.923712946535899	0.488201996744112	0.585565844513396	0.504750903162107	0.414488707425524	0.513099513832613	0.534920215451342	0.44722929954637	0.403453070698736	0.42881863418991	0.485770561214056	0.497330258941558	0.517614684950112	0.63197803010311	0.651541869699092	0.769420384430082	0.829161867409525	0.863110366235943	0.819645707353478	0.451166533366153	0.434928490316602	0.342652708465671	0.458140683639966	0.321923835623913	0.33821170297209	0.488537617905635	0.435808661217965	0.390195045826821	0.0763841662828852	0.0766452561472989	0.068595650552422	0.449424549157574	0.414760329659742	0.453904295468455	0.530892327846989	0.499666943870982	0.424181840644296
444	743	0.48143417482849	0.501374389100463	0.527587587986032	0.484146298535406	0.556443315502605	0.47679057406058	0.514959149037667	0.535672832738791	0.464501564710254	0.91987238172251	0.925186104344281	0.923593195285516	0.488058126724961	0.585541410580803	0.504789904880887	0.414583371700039	0.513115228333475	0.534899035144433	0.44716413322931	0.403709405030937	0.428857146915839	0.485802728471044	0.497279064301789	0.517639084214821	0.631896723933297	0.651418238594625	0.769250734960001	0.829211761518748	0.863155192280257	0.819744168411295	0.451209618191072	0.434834878504967	0.342651419495644	0.458157555580793	0.321912579333126	0.338268784601798	0.488457297566036	0.43572833543693	0.390093765955973	0.0763877063256585	0.0766488014936528	0.0684675562977324	0.449363895314639	0.414552551002985	0.453968150740369	0.530642650322008	0.499549760692206	0.424066522821594
445	744	0.481702008402299	0.50144776173603	0.527739384854197	0.484285716756206	0.55666484172093	0.477043434843201	0.514782945437045	0.53578714161909	0.46468740474525	0.920032802006978	0.924939699433384	0.923473104794976	0.487900397838826	0.585511155845245	0.504829303625783	0.414681529422924	0.513121356782347	0.534877616004744	0.447079802335205	0.403988544585864	0.428892172176071	0.485828644404009	0.4972038561024	0.517622081134309	0.631779599771934	0.651254512959582	0.769058666502773	0.829263677319021	0.863192377084336	0.819843696263779	0.451246675606122	0.434728216338672	0.342635071374402	0.45817620073109	0.321887989617427	0.338320264738876	0.4883564160549	0.435623738478824	0.389975873763007	0.0763942309760908	0.0766527606173155	0.0683325318441002	0.449304295716451	0.414342433850527	0.454040431604219	0.530381668795006	0.499428068590456	0.423956217392933
446	745	0.481958520326252	0.501492079918408	0.527870338338171	0.484409754882319	0.556866001062784	0.47727561354286	0.514582451205046	0.535885403243199	0.464881042619841	0.920203761268072	0.924673606204843	0.923352140412338	0.487731331972997	0.585476163554869	0.504868273493027	0.414782159669411	0.51311919233541	0.534855681459182	0.446979601595895	0.404286315139047	0.428923999811856	0.485849270337529	0.497108082120244	0.517569322811428	0.631631822879473	0.651056106943443	0.76884815204175	0.829317022206476	0.863222744885859	0.819944643161891	0.451278568509609	0.434610041026918	0.342605843653016	0.458196228064291	0.321851305870531	0.338367183480953	0.488237503603269	0.435497933567906	0.389843477557192	0.0764034782720484	0.0766567025350583	0.0681918212859826	0.44924539513446	0.414131291682865	0.454119638216669	0.530112010808614	0.499303158442706	0.423850161974903
447	746	0.482203631083925	0.501511852579588	0.527982447972496	0.48451984691926	0.557049222242697	0.477488937158437	0.514360899176718	0.535970154514345	0.465080923196164	0.920382954619622	0.924391879428929	0.92322976748566	0.487553451014761	0.585437516957816	0.504905988578847	0.414884241514735	0.513110028148849	0.53483295493465	0.44686682574322	0.404598542466019	0.428952919664446	0.485865567596181	0.496995190132174	0.517486456349028	0.631458558516365	0.650828434695691	0.76862316456029	0.829371203577246	0.863247119922507	0.820047361356587	0.451306159799842	0.434481889778906	0.342565915882557	0.458217246553829	0.321803767486154	0.338410580925656	0.488103090442189	0.435353983928431	0.389698685647798	0.0764151862513977	0.0766601962636526	0.0680466687178368	0.449186838340113	0.413920437980494	0.454204270734381	0.529836303905465	0.499176321125928	0.423747594184093
448	747	0.48243726115889	0.50151158865156	0.528077713291716	0.484617426872544	0.557216933975201	0.477685232688815	0.514121522187115	0.536043932335758	0.465285491336358	0.920568077175459	0.924098573875914	0.923105451363	0.487369276851409	0.58539629930223	0.504941622979475	0.414986754034128	0.513095157378848	0.534809159858056	0.446744769509019	0.404921052342309	0.428979221575093	0.485878497504544	0.496868627915043	0.51737912884996	0.631264971943063	0.650576910365804	0.768387677041744	0.829425628827461	0.863266326431962	0.820152203098827	0.451330312375126	0.43434529980384	0.342517467614097	0.458238865173138	0.321746613858011	0.338451497170613	0.487955706802701	0.435194952784657	0.389543606344093	0.076429092952005	0.0766628108198697	0.0678983182341196	0.449128270104862	0.413711186223911	0.454292829314017	0.529557175628192	0.499048847517095	0.423647751637091
449	748	0.482659331034721	0.501495797066314	0.528158133830375	0.484703928747686	0.557371564974824	0.477866327132874	0.513867553071285	0.536109273610665	0.465493191902558	0.920756824049412	0.923797744316066	0.922978657392419	0.487181331370229	0.585353593836256	0.504974350791141	0.415088676302822	0.513075873181591	0.534784019656304	0.446616727625132	0.405249670543448	0.429003195385049	0.485889021387196	0.496731843245706	0.517252987417074	0.631056228420018	0.650306948103266	0.768145662469469	0.829479705353256	0.863281188651905	0.82025952063957	0.451351889133768	0.43420180831092	0.342462678398706	0.458260692895652	0.321681084379817	0.338490972313453	0.487797882915851	0.435023903360842	0.389380347955346	0.0764449364117367	0.0766641152204809	0.0677480139292883	0.449069335200154	0.413504849893613	0.454383814112241	0.529277253519428	0.498922028493181	0.423549871950487
[truncated: 252 more rows]
[truncated: 12 more columns]
