# Supplementary material for: Stacked scattering: The key to bright flowers lies in the mesophyll
Source: Am J Bot. 2025 Sep 25;113(1):e70104. doi: 10.1002/ajb2.70104 (PMC12816439; doi:10.1002/ajb2.70104)
Supplement: Supplementary file 3 — Appendix S3. Absorbance spectra measured with the microspectrophotometer. [file AJB2-113-e70104-s001.csv]

	wl	Hyp_abs_epi_1	Hyp_abs_epi_2	Hyp_abs_epi_3	Hyp_abs_meso_1	Hyp_abs_meso_2	Hyp_abs_meso_3	Hyp_abs_noepi_1	Hyp_abs_noepi_2	Hyp_abs_noepi_3	Hyp_abs_full_1	Hyp_abs_full_2	Hyp_abs_full_3	Oen_abs_epi_1	Oen_abs_epi_2	Oen_abs_epi_3	Oen_abs_meso_1	Oen_abs_meso_2	Oen_abs_meso_3	Oen_abs_noepi_1	Oen_abs_noepi_2	Oen_abs_noepi_3	Oen_abs_full_1	Oen_abs_full_2	Oen_abs_full_3	Trop_abs_epi_1	Trop_abs_epi_2	Trop_abs_epi_3	Trop_abs_noepi_1	Trop_abs_noepi_2	Trop_abs_noepi_3	Trop_abs_full_1	Trop_abs_full_2	Trop_abs_full_3
1	350	0.214080701	0.149865636	0.106497681	0.366874011	0.806186155	1.572374969	2.347234408	2.274036576	2.207965506	2.408821859	2.337012339	2.193521338	0.05768997	0.15902106	0.153073411	0.056027905	0.241765285	0.255566386	0.093552481	0.367096746	0.485127679	1.027392022	0.261967389	0.26774468	0.932834503	1.077696465	1.51027573	0.578196759	0.458744794	0.473760933	0.895746761	0.927044337	2.92355648
2	351	0.212818469	0.144564537	0.104613427	0.360865173	0.796490755	1.472663257	2.301122708	2.193617931	2.136621862	2.406321582	2.236306561	2.107972807	0.056744071	0.156965374	0.15387029	0.057188819	0.240221761	0.244662157	0.089507737	0.379084794	0.47911927	0.974882352	0.265488603	0.272476641	0.901165942	1.075600881	1.451516779	0.54220143	0.451271235	0.466698349	0.900248001	0.931702851	2.943686483
3	352	0.211489366	0.139107274	0.102908327	0.356568218	0.789910259	1.362897063	2.250084135	2.104505851	2.05267094	2.402474156	2.124213025	2.01578453	0.0555949	0.15474472	0.154718394	0.059948765	0.238357406	0.232283857	0.085565119	0.391924229	0.471281403	0.919797385	0.272826887	0.279117013	0.864212916	1.072189936	1.384779899	0.511297696	0.443195026	0.460633599	0.90477186	0.936384775	2.961028801
4	353	0.210370898	0.134042708	0.101395488	0.353010923	0.78275132	1.258903216	2.195828622	2.015929563	1.968305622	2.392387625	2.013541667	1.92373497	0.054420906	0.152581421	0.155597688	0.062683531	0.236678582	0.220351372	0.08226591	0.403747145	0.462897629	0.869831124	0.279754071	0.28548634	0.830412097	1.067870197	1.321755477	0.48371961	0.43535959	0.45424478	0.909318452	0.941090226	2.969932935
5	354	0.209740573	0.129919701	0.100088015	0.349221063	0.771320594	1.176508546	2.140066101	1.937118292	1.895718789	2.37117003	1.917102423	1.838602589	0.05340054	0.150697801	0.15648814	0.063768903	0.235691654	0.210784589	0.080151393	0.412685635	0.455251502	0.832677571	0.282041981	0.289405168	0.808200152	1.063048229	1.2741339	0.457701224	0.428608347	0.446209987	0.913887892	0.945819323	2.964748387
6	355	0.209332826	0.12637983	0.099045271	0.347274469	0.752210772	1.097009002	2.066904411	1.849863143	1.807827552	2.327506539	1.808916097	1.741740377	0.052501586	0.148749171	0.157548133	0.063878894	0.234810043	0.201459112	0.078582637	0.420696839	0.445395724	0.806788156	0.28143057	0.291581227	0.7942889	1.054155318	1.231272615	0.441251768	0.422316369	0.436020039	0.918480293	0.950572184	2.940523268
7	356	0.208791876	0.12279931	0.098283474	0.348949156	0.726790409	0.998273786	1.96733083	1.737850945	1.68154061	2.260125354	1.665903643	1.618692023	0.051558546	0.146393579	0.158868042	0.064670631	0.233346086	0.189772802	0.076801694	0.430255618	0.430925809	0.78501406	0.282186374	0.294131755	0.780160931	1.039153915	1.178395553	0.439506308	0.415487116	0.424558603	0.923095772	0.955348928	2.899774952
8	357	0.208259909	0.119328955	0.097751015	0.352826173	0.698529947	0.890989599	1.853374449	1.613154517	1.535038226	2.179199071	1.505225223	1.482522041	0.050549949	0.14385746	0.16032582	0.065994564	0.231654516	0.176928926	0.075171315	0.440270642	0.413939523	0.766648912	0.283871092	0.296991552	0.766409069	1.020747336	1.120992821	0.446387649	0.408406584	0.412593043	0.927734444	0.960149677	2.848056832
9	358	0.207879113	0.116119579	0.097396287	0.35748657	0.670899831	0.785843142	1.737064358	1.487846676	1.386500666	2.094900285	1.344041001	1.346294944	0.049454325	0.141367246	0.161799419	0.067701146	0.230090065	0.164130756	0.074054252	0.44965058	0.396534632	0.750986339	0.286046426	0.300095422	0.753626143	1.001638898	1.064554527	0.455818596	0.401360771	0.400890726	0.932396426	0.96497455	2.7909223
10	359	0.207791673	0.113321996	0.097167681	0.361511394	0.647370503	0.693521117	1.630429647	1.374000242	1.254108193	2.01740159	1.199511139	1.223075246	0.048250204	0.13914937	0.163166794	0.069640827	0.229007467	0.15258156	0.073813259	0.457304104	0.380808901	0.737319971	0.288274075	0.303378167	0.742404979	0.984531919	1.014570781	0.461721953	0.394635677	0.390219017	0.937081835	0.969823668	2.733924747
11	360	0.208139775	0.111087021	0.097013588	0.363481695	0.631412408	0.624710226	1.545499406	1.283688032	1.156041072	1.956875583	1.0887958	1.12592746	0.046916114	0.137430267	0.164305897	0.071664061	0.228761454	0.143484607	0.074811087	0.462139883	0.368860097	0.724943437	0.29011574	0.306774587	0.733338403	0.972129715	0.97653169	0.458020525	0.388517298	0.381345282	0.941790789	0.974697154	2.682617567
12	361	0.208949221	0.109363379	0.096975794	0.364723663	0.623888017	0.575411664	1.460994317	1.201838036	1.074170579	1.896980488	0.99267998	1.039558437	0.045358065	0.135854756	0.165610402	0.074545308	0.229372095	0.135750288	0.077134578	0.465553532	0.35676957	0.720984362	0.292666486	0.310776094	0.729572697	0.963681245	0.949490442	0.448202655	0.38283213	0.37404383	0.946523406	0.979595129	2.626596616
13	362	0.210088252	0.107973734	0.097122276	0.367131309	0.621763137	0.533521106	1.357431258	1.111003097	0.983911044	1.8217198	0.887151084	0.945416472	0.043577288	0.134063345	0.167329844	0.078715552	0.230471992	0.127770238	0.080441512	0.469125463	0.341046202	0.72866335	0.296776384	0.315625957	0.731625722	0.956286521	0.92764882	0.439610811	0.377245753	0.367475612	0.951279805	0.984517718	2.556785692
14	363	0.211462721	0.106879808	0.097440712	0.370137409	0.622663217	0.49756697	1.249533611	1.019693309	0.893757314	1.741784013	0.782172886	0.851678244	0.041695146	0.132275993	0.169125963	0.083510028	0.231834674	0.119969591	0.084451051	0.472041537	0.324429058	0.741413492	0.301639645	0.320886771	0.736147677	0.949425449	0.909219823	0.431948987	0.371802789	0.361487952	0.956060106	0.989465043	2.480730103
15	364	0.21297848	0.106043325	0.097918779	0.373174741	0.624213704	0.466077675	1.15202476	0.936418769	0.812204234	1.667863623	0.687709157	0.766520435	0.039832998	0.130712659	0.170660503	0.088263974	0.233233668	0.112773483	0.088882358	0.473487617	0.309657201	0.752667884	0.306450475	0.326121129	0.739788761	0.942577932	0.892416454	0.424921174	0.366547862	0.355928174	0.960864428	0.994437229	2.405975157
16	365	0.21454138	0.105426007	0.098544155	0.375676082	0.624040045	0.437581638	1.079628087	0.869689573	0.747746649	1.610649126	0.613723673	0.698119726	0.038112209	0.129593303	0.171595205	0.092312625	0.234442504	0.106607048	0.093454594	0.472649565	0.299469697	0.755859618	0.310403083	0.330891624	0.739199171	0.935223871	0.875451713	0.418231366	0.361525596	0.350643602	0.965692893	0.999434401	2.340066162
17	366	0.216261739	0.105240651	0.099418742	0.378157681	0.625274726	0.421439306	1.029644138	0.820970808	0.705982357	1.568600509	0.566008297	0.648195464	0.036325722	0.128737098	0.172200551	0.096204031	0.235867559	0.101917772	0.098803625	0.469099533	0.292462695	0.754350715	0.313888996	0.335309614	0.735377152	0.927893701	0.86431539	0.412433286	0.356423668	0.34606776	0.970545621	1.004456685	2.274980988
18	367	0.218268016	0.105621037	0.100601651	0.381327198	0.631311232	0.42330111	0.98857673	0.783888855	0.682536819	1.532036237	0.539074668	0.610752439	0.034275794	0.127877842	0.172888813	0.10075087	0.237882101	0.098562195	0.105453184	0.463334203	0.285650798	0.755215307	0.317768454	0.339798207	0.731582438	0.921257185	0.863293339	0.408020201	0.351069335	0.34253335	0.975422734	1.009504206	2.200816979
19	368	0.220493282	0.106410356	0.102016371	0.384904525	0.640166502	0.436130447	0.954954159	0.755195749	0.670946379	1.499434526	0.525966215	0.582395491	0.032097753	0.127107435	0.173534418	0.10568532	0.240209993	0.096079034	0.112954235	0.455926235	0.279400748	0.757454662	0.321938734	0.344387621	0.727857469	0.915003223	0.868042655	0.404605418	0.345716586	0.339736466	0.980324356	1.014577091	2.122298658
20	369	0.222870605	0.107451803	0.103586392	0.388609551	0.649857477	0.452890715	0.927304718	0.731643523	0.664747384	1.469273591	0.519726367	0.559729462	0.029926924	0.126517774	0.17401179	0.110739558	0.242575096	0.094007006	0.120857744	0.447448287	0.274079288	0.760070046	0.326297116	0.349108073	0.724244682	0.908820716	0.874220435	0.401802244	0.34061941	0.3373732	0.985250609	1.019675469	2.044150546
21	370	0.225333053	0.108588572	0.105235203	0.392162168	0.658401097	0.466545311	0.904156704	0.709984213	0.657476178	1.440031647	0.513398552	0.539359194	0.027898635	0.126200756	0.174195356	0.115645763	0.244701272	0.091884829	0.128714673	0.438473017	0.270053162	0.762062725	0.330740879	0.353989778	0.720786516	0.902398563	0.877483773	0.399223985	0.336031798	0.335139644	0.990201617	1.024799466	1.971097164
22	371	0.227813697	0.109663854	0.106886294	0.395282266	0.663814301	0.470057635	0.88403841	0.686969853	0.642669106	1.41018691	0.500026202	0.517889526	0.026148213	0.126248279	0.173959541	0.120136112	0.246312384	0.08925122	0.136075987	0.429573085	0.267689113	0.762433964	0.3351673	0.359062956	0.717525411	0.895425665	0.873489767	0.396483947	0.33220774	0.332731892	0.995177505	1.029949212	1.907863035
23	372	0.230486067	0.110874513	0.108598752	0.398336066	0.667550148	0.471615861	0.876089362	0.669643948	0.628969148	1.382625319	0.489885097	0.502970489	0.024456109	0.126700484	0.173095701	0.124517172	0.247994378	0.087108132	0.143991875	0.41847756	0.268571553	0.761503951	0.339294831	0.363876401	0.714172055	0.887464413	0.864670866	0.393855772	0.328455237	0.330224635	1.000178397	1.035124836	1.843400557
24	373	0.233476831	0.11244787	0.1104636	0.401731767	0.672105139	0.481043119	0.884542438	0.663583257	0.625727166	1.359857601	0.493337831	0.500549948	0.022598383	0.127482025	0.171674561	0.1291596	0.250243467	0.086277388	0.15328443	0.403860018	0.272885463	0.760388772	0.34312893	0.368252026	0.710579216	0.8786703	0.856216821	0.391828213	0.324273717	0.327940482	1.005204419	1.040326468	1.768791311
25	374	0.23664876	0.114272814	0.112452233	0.405252224	0.677061382	0.493755231	0.900565958	0.663339697	0.627541327	1.339799152	0.503558052	0.504679501	0.020703769	0.128511569	0.1699896	0.133891704	0.252648914	0.086027509	0.163162479	0.387709877	0.278898436	0.759283548	0.346997383	0.372629723	0.707002451	0.869621878	0.847920684	0.390337246	0.320204308	0.325947404	1.010255697	1.04555424	1.691953582
26	375	0.239864624	0.116238231	0.114536045	0.408680295	0.682000983	0.505168023	0.915328244	0.663465183	0.629009799	1.320365369	0.513719409	0.509410747	0.018901006	0.129707785	0.168334295	0.138541795	0.254799984	0.085627017	0.172834849	0.372016554	0.284878066	0.758383397	0.351227979	0.377449383	0.703697313	0.860897699	0.839575502	0.389318849	0.316788136	0.324313369	1.015332359	1.050808281	1.620805659
27	376	0.242987194	0.118233009	0.11668643	0.411798835	0.68650605	0.51069732	0.919997617	0.658511631	0.624730749	1.299471649	0.516995549	0.508795284	0.017318829	0.130989343	0.167002126	0.142938182	0.256285941	0.084344431	0.181510364	0.358769467	0.289091947	0.757883437	0.356148505	0.383150898	0.70091936	0.853076315	0.830974327	0.388708998	0.314566329	0.323106347	1.020434532	1.056088725	1.563265828
28	377	0.246140561	0.120295732	0.118950217	0.414774257	0.691058448	0.511986415	0.926251089	0.654583279	0.618455712	1.280690057	0.519314307	0.510015167	0.015853649	0.132666054	0.165487096	0.147318471	0.257365551	0.082644086	0.190137474	0.345611639	0.293860584	0.757466817	0.36173123	0.389543985	0.698659646	0.845622486	0.82193655	0.388666353	0.313210617	0.322428711	1.025562344	1.061395703	1.518463378
29	378	0.249497781	0.122536264	0.121374914	0.417867107	0.696239576	0.513656666	0.947082842	0.659105068	0.616458143	1.267554727	0.529155788	0.521440418	0.014356554	0.134940884	0.163304871	0.151931382	0.258501594	0.081344653	0.199809657	0.329780021	0.301725779	0.756796899	0.367673799	0.396158132	0.69669962	0.837812319	0.812567371	0.38931446	0.31210524	0.32227491	1.030715923	1.06672935	1.479429086
30	379	0.252995072	0.124950407	0.123932941	0.421001444	0.701780838	0.515590988	0.975636947	0.668609974	0.617119089	1.257924158	0.543522051	0.538904589	0.012888297	0.137572233	0.160781424	0.156621902	0.259589357	0.080246157	0.209953278	0.31265492	0.311287069	0.75603913	0.373892062	0.40301289	0.69498043	0.829941388	0.80308855	0.390536622	0.311360087	0.322551021	1.0358954	1.072089799	1.444933475
31	380	0.256568649	0.127533967	0.126596717	0.424101328	0.707413641	0.517672297	1.005057478	0.679630974	0.6188196	1.249656846	0.559415152	0.558241233	0.011509634	0.140318501	0.158242726	0.161235015	0.260524127	0.079148623	0.219994706	0.295616644	0.32114399	0.755358957	0.38030187	0.410127807	0.693443224	0.822305263	0.793721843	0.392216142	0.311085048	0.323163126	1.041100905	1.077477185	1.413747067
32	381	0.260154732	0.130282747	0.12933866	0.42709082	0.71286939	0.519783508	1.028488509	0.688701043	0.619940723	1.240611289	0.573837149	0.5752839	0.010281318	0.142938089	0.156014751	0.165615706	0.261201188	0.077852078	0.229360307	0.2800455	0.329896079	0.754921827	0.386819073	0.417522431	0.69202915	0.815199517	0.784689011	0.394236325	0.311390012	0.324017301	1.046332567	1.082891643	1.384640385
33	382	0.263689535	0.133192551	0.132131189	0.429893979	0.717879489	0.521807537	1.039074112	0.692353159	0.618863506	1.228645985	0.583790099	0.585866143	0.009264103	0.145189397	0.154423469	0.169608961	0.261515829	0.076156546	0.237476448	0.267321796	0.336142874	0.754893185	0.393359521	0.425216313	0.690679356	0.808919723	0.776211811	0.396480472	0.312384869	0.325019628	1.05159052	1.08833331	1.356383952
34	383	0.267242995	0.136217522	0.134927924	0.432542131	0.722813008	0.523914003	1.041277903	0.693544547	0.617467822	1.211541542	0.592768061	0.592505056	0.008544445	0.147527496	0.15301776	0.173276568	0.261141949	0.074160531	0.244953875	0.255573874	0.341497214	0.755520218	0.400519369	0.433730674	0.689248788	0.803141638	0.767328346	0.399377923	0.314502782	0.326302206	1.056874895	1.093802321	1.332439793
35	384	0.270904197	0.139344396	0.137746948	0.435127089	0.728075467	0.526294902	1.04373446	0.696820146	0.618072829	1.190575171	0.605046398	0.600249973	0.008093395	0.150350019	0.151300875	0.176805144	0.260067166	0.07209794	0.252579825	0.242736874	0.347920072	0.756719651	0.408588868	0.443211217	0.687753228	0.797452266	0.757480022	0.403192823	0.317781914	0.327998884	1.062185824	1.099298815	1.315382211
36	385	0.274638086	0.142617868	0.140657384	0.437663638	0.733452952	0.528866714	1.04584431	0.701094496	0.619718504	1.168850274	0.618799125	0.608732808	0.007798592	0.15332921	0.149530343	0.180226913	0.258657341	0.069971901	0.260045405	0.229901301	0.354533187	0.758161246	0.417025017	0.453114206	0.686375084	0.792014047	0.747493549	0.407560685	0.321739651	0.330018361	1.067523441	1.10482293	1.302650146
37	386	0.278409609	0.14608263	0.143728353	0.440166566	0.738731548	0.531545921	1.047007974	0.705282138	0.621444823	1.149470256	0.632200259	0.617585472	0.00754768	0.156137314	0.147963695	0.183574099	0.257278334	0.067785541	0.267041721	0.218157658	0.360458298	0.759514762	0.425284816	0.462895906	0.685296762	0.786989424	0.738195635	0.412117023	0.325893377	0.332269339	1.07288788	1.110374804	1.291682537
38	387	0.282183709	0.149783378	0.147028975	0.44265066	0.743697339	0.534249004	1.046625978	0.708297614	0.622291763	1.135538518	0.643423814	0.626439878	0.007228299	0.158446576	0.14685846	0.186878928	0.256296004	0.06554199	0.273259879	0.208596451	0.364817142	0.760449959	0.432825265	0.472012584	0.68470067	0.782540838	0.730412991	0.416497351	0.32976048	0.334660517	1.078279277	1.115954577	1.279918325
39	388	0.286007612	0.153749649	0.150475911	0.445144063	0.748621776	0.537140164	1.041902347	0.710752661	0.623083073	1.126573384	0.65294144	0.635910429	0.006879866	0.160556095	0.146189269	0.189946286	0.255276134	0.063230294	0.278727181	0.20101421	0.367690734	0.761463711	0.440149036	0.481097782	0.684430963	0.778595492	0.723652054	0.421042025	0.334146051	0.337446297	1.083697766	1.122352356	1.270362304
40	389	0.28993132	0.157957559	0.153969128	0.447641427	0.753798321	0.540346755	1.031969353	0.713819537	0.624985271	1.119720162	0.662504453	0.646583857	0.006612281	0.162885334	0.145730933	0.192664784	0.253715795	0.06084628	0.283725237	0.194409345	0.369844218	0.763075682	0.447955247	0.490915863	0.684265854	0.774985474	0.716986894	0.426214468	0.339827491	0.340821231	1.095281181	1.131805303	1.266499948
41	390	0.293923942	0.162371671	0.157552709	0.450107306	0.759046079	0.543729986	1.019119887	0.717253564	0.627552495	1.11452273	0.672206372	0.658050569	0.006418904	0.165287087	0.145441254	0.195192233	0.251877785	0.058403248	0.288326612	0.188675179	0.371425528	0.764989822	0.455995561	0.501119329	0.684288832	0.77173055	0.710595675	0.431834793	0.346280652	0.344604247	1.109980581	1.143187774	1.266491216
42	391	0.297954588	0.166956548	0.161270736	0.452506251	0.764184155	0.547151064	1.005646842	0.720810064	0.630338878	1.110524967	0.682140712	0.669900969	0.0062931	0.167614143	0.145278033	0.197686441	0.2500249	0.055914497	0.292603871	0.183705036	0.372582599	0.766910077	0.464021643	0.511360679	0.684583388	0.768850491	0.704656559	0.437723113	0.352981384	0.348614273	1.125428224	1.15537413	1.268496069
43	392	0.301992367	0.171676753	0.165167292	0.454802815	0.769031655	0.550471197	0.993843108	0.724244361	0.632898557	1.107270752	0.69240099	0.681725464	0.006228231	0.169719296	0.145199072	0.200305221	0.248419936	0.053393327	0.296629578	0.179392238	0.373463365	0.768540396	0.471785154	0.521292415	0.685233012	0.766365063	0.699347711	0.443699542	0.359405539	0.352670238	1.139256367	1.167238727	1.270674464
44	393	0.30600639	0.176496849	0.169286459	0.45696155	0.773407684	0.553551594	0.986001579	0.727311775	0.634785667	1.104303964	0.703080723	0.693114458	0.00621766	0.171455337	0.145162174	0.203206381	0.247325689	0.050853038	0.300476298	0.175630108	0.374215761	0.769584726	0.47903776	0.530567035	0.686321195	0.764294034	0.694847293	0.449584193	0.365028966	0.356591071	1.149097269	1.177655925	1.271186361
45	394	0.310044792	0.181588335	0.173677923	0.459118864	0.777596544	0.556507889	0.97498715	0.729699713	0.635978443	1.101739783	0.71323162	0.704616528	0.006303753	0.17272629	0.144975512	0.205845784	0.246218954	0.048025337	0.303606926	0.173106751	0.374188604	0.769973712	0.485627217	0.539197059	0.687681752	0.762525636	0.691155703	0.455738506	0.370542262	0.360687714	1.156325487	1.187520794	1.271547125
46	395	0.314154055	0.187045335	0.178307894	0.461356606	0.781874716	0.559516208	0.955833119	0.731519189	0.636910566	1.100078356	0.722402022	0.716786832	0.006501283	0.173655781	0.144639567	0.207871974	0.244664701	0.044814766	0.305770612	0.172185685	0.373030233	0.769996563	0.491759868	0.547556479	0.689159095	0.761001726	0.688092094	0.462466731	0.376713911	0.365249508	1.163836398	1.198240093	1.273988188
47	396	0.318300808	0.192716348	0.183095241	0.463557486	0.786049569	0.5625285	0.934084976	0.733160933	0.637819336	1.099441012	0.73143039	0.729225652	0.006762221	0.174426005	0.144400596	0.209731785	0.243057993	0.041493877	0.307469297	0.172273353	0.37133787	0.769895075	0.49772525	0.555840004	0.69085261	0.759822512	0.685562763	0.469503202	0.383136597	0.370062981	1.17154349	1.209455713	1.277743608
48	397	0.322451676	0.198449873	0.18795883	0.465604215	0.789928469	0.56549671	0.915288213	0.735015675	0.638942057	1.099949082	0.741155186	0.74153327	0.007038538	0.175219156	0.144504857	0.211872052	0.241793893	0.038335224	0.309204924	0.172776195	0.369708736	0.769911047	0.503812902	0.564242341	0.692861679	0.759088203	0.683474006	0.476582253	0.389403007	0.37491466	1.179360251	1.220809546	1.282047446
49	398	0.326573288	0.204094407	0.19281753	0.467379504	0.793318786	0.568372785	0.90498832	0.737474148	0.640516029	1.101723894	0.752414872	0.753309967	0.007282204	0.176217428	0.145198609	0.214739609	0.241267462	0.035611356	0.311479435	0.173100653	0.36874005	0.770286273	0.510312364	0.5729582	0.695285688	0.758899009	0.68173212	0.483438216	0.395105826	0.379591071	1.18720017	1.23194348	1.286133762
50	399	0.330796893	0.209877418	0.197914145	0.469024686	0.796531935	0.57148975	0.902597836	0.740420898	0.64251462	1.104207589	0.764799202	0.764837574	0.00771878	0.177175735	0.145954296	0.218030376	0.241147992	0.032974507	0.313615777	0.173805554	0.367932505	0.770495839	0.516723366	0.581469169	0.698294134	0.759229781	0.680645078	0.49049665	0.400457109	0.384323204	1.194550747	1.242698895	1.290712641
51	400	0.335209809	0.216027572	0.20342946	0.470706696	0.79987866	0.575052865	0.903308924	0.743497763	0.64473513	1.107175508	0.777414195	0.77662846	0.008496592	0.177816468	0.146315418	0.221224156	0.240941286	0.030027555	0.31487193	0.175630428	0.366549922	0.770080084	0.522561206	0.589355311	0.701882893	0.759985006	0.680434544	0.498171995	0.405894228	0.389395276	1.201243854	1.253317314	1.296859167
52	401	0.339712762	0.222395166	0.20918931	0.472346649	0.803165317	0.578822432	0.906336514	0.746731401	0.647150762	1.111248787	0.790372712	0.788628712	0.009451763	0.178273039	0.146634823	0.224443608	0.240797169	0.026969022	0.315652386	0.178252774	0.364834213	0.769378687	0.528138767	0.596959039	0.705890913	0.761159344	0.680877348	0.506181912	0.411347839	0.394673664	1.207709541	1.264040845	1.304354891
53	402	0.344206475	0.228830496	0.215019528	0.473865662	0.806198267	0.582558753	0.910895536	0.750148473	0.649734719	1.11704856	0.803787613	0.80078442	0.010420414	0.17867886	0.147265354	0.227811392	0.240865468	0.023997434	0.316361642	0.181350093	0.363027287	0.768731328	0.533768935	0.60462277	0.710157144	0.762747456	0.681750318	0.514244061	0.416748599	0.400024741	1.214377854	1.275111601	1.312981365
54	403	0.348591675	0.235183857	0.22074595	0.475184849	0.808783868	0.586022129	0.916200919	0.753775639	0.652460203	1.125195962	0.81777176	0.813041672	0.011238666	0.179167345	0.148559859	0.231450167	0.24129601	0.021311312	0.31740419	0.184599882	0.361371058	0.768477687	0.539764594	0.612688919	0.714520535	0.764744003	0.682830284	0.5220761	0.422027164	0.405314882	1.221678841	1.286771689	1.322520144
55	404	0.352769085	0.241305546	0.22619441	0.476225326	0.810728479	0.588972864	0.921467591	0.75763956	0.655300418	1.136312128	0.832438011	0.825346555	0.011742641	0.179871906	0.150871181	0.235482593	0.24223862	0.01910918	0.319184525	0.187679642	0.360107436	0.768957443	0.546438628	0.621499901	0.718820035	0.767143647	0.683894074	0.529395691	0.427114193	0.410410462	1.230042551	1.299263221	1.332752779
56	405	0.35692714	0.247504109	0.231778446	0.477077983	0.812265026	0.591705605	0.930915629	0.762263245	0.658564584	1.151626645	0.849314254	0.838253822	0.012034191	0.180826768	0.153954214	0.240361229	0.244072026	0.017364966	0.321520472	0.191503858	0.359059613	0.770340032	0.553981223	0.63138075	0.723730864	0.77020931	0.685584048	0.536750518	0.432120975	0.415709741	1.239364027	1.313711048	1.346523997
57	406	0.361231557	0.254037935	0.23781956	0.477854415	0.813672635	0.594558535	0.946782978	0.76779643	0.662387003	1.170690979	0.868797945	0.851990156	0.01231604	0.181904685	0.157345456	0.246112547	0.246762346	0.015861174	0.323933364	0.196693163	0.357903716	0.772320014	0.562123952	0.642069255	0.729645699	0.774026756	0.688338653	0.544610083	0.437153365	0.421479689	1.24913093	1.330248627	1.365012947
58	407	0.365548987	0.260682085	0.244005538	0.478506797	0.814826963	0.597357255	0.965311371	0.773705859	0.666478496	1.191609074	0.8893063	0.86600955	0.012575619	0.18299686	0.161070162	0.25222007	0.249840493	0.014509192	0.32638296	0.202484283	0.356661059	0.774524752	0.570491782	0.653026964	0.735979668	0.778324907	0.691628856	0.552574767	0.442133872	0.427389748	1.259162236	1.347630973	1.385502813
59	408	0.36974608	0.267211618	0.250024164	0.478987301	0.815603667	0.599927366	0.982742539	0.779458279	0.670549884	1.212484877	0.909256532	0.879765994	0.012800361	0.183994497	0.165153584	0.258167323	0.252837382	0.013220411	0.328829018	0.208113945	0.355352956	0.77658161	0.578709681	0.663715425	0.742147903	0.782832685	0.694925624	0.560244952	0.446985001	0.433109359	1.269276923	1.364613105	1.405276778
60	409	0.373689486	0.273401595	0.255563223	0.479248103	0.815878403	0.602094469	0.995318216	0.784520434	0.67431199	1.231422334	0.927065858	0.892713478	0.012977697	0.184788799	0.169620979	0.263437832	0.255283927	0.011906219	0.331231297	0.212818873	0.35400072	0.778117952	0.586402617	0.673596186	0.747565532	0.787279013	0.697699922	0.567221021	0.451629262	0.438307962	1.279293966	1.379950037	1.421618025
61	410	0.377413758	0.279326561	0.260754347	0.479102409	0.815307382	0.603701302	1.004024577	0.788953094	0.6777252	1.248789362	0.943521182	0.904292571	0.012937222	0.185572869	0.175099419	0.268761239	0.257953146	0.010808814	0.333995227	0.217640801	0.35280913	0.780047999	0.594585225	0.684029065	0.75280371	0.792231627	0.700537875	0.573927647	0.456134383	0.443288765	1.290191878	1.39503357	1.435867112
62	411	0.381048903	0.285214514	0.265920267	0.478505544	0.813838337	0.604819126	1.012459508	0.793223759	0.681006595	1.266440417	0.960355829	0.91471844	0.012613247	0.186535719	0.181854115	0.274906443	0.261598022	0.010118986	0.337343526	0.22370854	0.351859958	0.783112832	0.604039944	0.696095807	0.758617753	0.79817555	0.704150459	0.580901508	0.460597598	0.448470558	1.302584655	1.411524661	1.45086471
63	412	0.384604755	0.291070693	0.271035413	0.477622856	0.811784203	0.605616328	1.0207823	0.797409277	0.684252037	1.284709258	0.977406639	0.924606977	0.012150274	0.187562414	0.189367526	0.281415849	0.265719414	0.009671014	0.340961889	0.230389429	0.350990006	0.786680111	0.614043449	0.708840844	0.76469903	0.804715639	0.708195919	0.587910992	0.464985669	0.45369616	1.315744499	1.428582064	1.466144175
64	413	0.388091148	0.296900337	0.276074216	0.476619693	0.809457919	0.606261297	1.029152248	0.801586493	0.687557386	1.303929642	0.994510452	0.93457407	0.011692807	0.188538018	0.197122114	0.287831862	0.269818182	0.009299176	0.344536007	0.237050809	0.350036079	0.790117492	0.623872413	0.721308608	0.770738909	0.811456748	0.712332499	0.594724487	0.469265358	0.458808389	1.32894361	1.445364533	1.481238868
65	414	0.391517916	0.302708685	0.281011105	0.475661404	0.807172419	0.60692242	1.037728645	0.805832256	0.691018503	1.324435327	1.011504108	0.94523561	0.011385349	0.189347594	0.204600339	0.293696888	0.273395185	0.008837751	0.347751575	0.243060019	0.348834979	0.792792632	0.632803509	0.732543531	0.776428761	0.818003734	0.716218443	0.601110382	0.473403424	0.463650064	1.341454191	1.46103082	1.495682144
66	415	0.394894893	0.308500975	0.28582051	0.474913335	0.805240642	0.607768085	1.046670786	0.810223411	0.694731251	1.346560072	1.028224447	0.957207488	0.011372403	0.189876208	0.21128466	0.298553333	0.275951283	0.008121019	0.350294285	0.247784399	0.34722351	0.794073191	0.640113411	0.741590047	0.781459955	0.823961451	0.719511995	0.606837064	0.47736663	0.468064005	1.352548441	1.47473968	1.509007361
67	416	0.398162707	0.314194634	0.290436452	0.474018358	0.803086275	0.608622514	1.056453163	0.814970127	0.699233083	1.372335579	1.045110397	0.970431205	0.011534805	0.190118726	0.218441117	0.302749306	0.278051942	0.007189417	0.352465585	0.251855584	0.345367462	0.794521799	0.64658575	0.749432537	0.786012121	0.830116056	0.722707611	0.611974784	0.481210785	0.472199498	1.363522221	1.488000996	1.523070389
68	417	0.401290653	0.319753589	0.294861226	0.472689328	0.800196379	0.609262079	1.067052764	0.820070311	0.704610332	1.402183827	1.062441762	0.984229859	0.011677679	0.190196592	0.227041833	0.306882149	0.280413732	0.006238018	0.354699833	0.256151292	0.343511247	0.794997308	0.653245769	0.757413385	0.79046004	0.837143305	0.72632935	0.6167831	0.484991153	0.476272345	1.375571947	1.502205604	1.539002961
69	418	0.404331561	0.325252831	0.299171674	0.471196567	0.796978949	0.60978339	1.077882624	0.825282416	0.710282175	1.434023982	1.079816697	0.998291739	0.011831955	0.190184736	0.236128395	0.310868122	0.282764169	0.005333045	0.356882093	0.260407989	0.3416096	0.795311705	0.659732555	0.765114027	0.794787807	0.844482459	0.730079862	0.621314365	0.488673677	0.480225137	1.387820658	1.516333686	1.555252234
70	419	0.407338259	0.330767348	0.303444642	0.469810399	0.79384198	0.61028306	1.088355774	0.830364894	0.715667786	1.465775209	1.096833358	1.012305133	0.012028563	0.190158091	0.244742385	0.314623485	0.284830767	0.004540723	0.358897424	0.26436214	0.33961726	0.795276977	0.665685197	0.772115902	0.798979518	0.851572779	0.733661801	0.62562093	0.492224302	0.484000462	1.399391396	1.529365424	1.570265364
71	420	0.410363579	0.336372132	0.307756974	0.468801146	0.791193468	0.6108577	1.097885248	0.835076198	0.720186342	1.495356677	1.113089897	1.025958327	0.012298434	0.190191587	0.251925391	0.318064495	0.286341041	0.003927277	0.360630888	0.267750208	0.337488963	0.794705113	0.670742784	0.778000444	0.803019269	0.857853525	0.736777816	0.629755148	0.495608971	0.487540912	1.409407198	1.540281001	1.582489506
72	421	0.413427646	0.342158431	0.312159505	0.468040723	0.788738661	0.611418898	1.107402211	0.839953139	0.724444781	1.527203883	1.129182606	1.040850208	0.012721141	0.190064251	0.258032987	0.320834987	0.287076391	0.003306878	0.361779016	0.270198278	0.334659749	0.792891511	0.674325361	0.781861149	0.806876854	0.863667586	0.739594145	0.633404091	0.498800938	0.490731725	1.418166026	1.54929831	1.593172227
73	422	0.416491065	0.348097301	0.316607905	0.467238715	0.785996559	0.611844342	1.117856396	0.845446415	0.729212231	1.564990999	1.145711079	1.057965806	0.013305609	0.189600143	0.264039868	0.322843275	0.287161661	0.002527845	0.362299731	0.271748602	0.330905424	0.789671849	0.676478534	0.783641053	0.810554305	0.869647246	0.742437181	0.636382343	0.501815738	0.493568478	1.426547692	1.557413438	1.604261813
74	423	0.419517381	0.354083443	0.321036266	0.466421958	0.783095777	0.612179789	1.128688684	0.85118531	0.734151159	1.605495202	1.162278426	1.076072621	0.013976799	0.188941744	0.269916294	0.324402342	0.286839529	0.001707622	0.362470184	0.272761906	0.326691881	0.785668532	0.677779732	0.784195907	0.814084078	0.875665859	0.74524981	0.638933519	0.504682742	0.496159264	1.43454801	1.564773859	1.615256496
75	424	0.422470142	0.360011563	0.325378679	0.465617282	0.780164933	0.612470999	1.139339959	0.856799109	0.738924031	1.645493665	1.178487761	1.093938153	0.014659671	0.188231535	0.275632523	0.325825169	0.286352674	0.000963657	0.362567523	0.273598913	0.322485009	0.781503962	0.678806386	0.784381464	0.817498629	0.88159678	0.74797492	0.641301236	0.507431317	0.498612177	1.442162796	1.571527046	1.625654509
76	425	0.425312895	0.365776362	0.329569234	0.464851522	0.777332643	0.612763728	1.149251103	0.861917097	0.743193312	1.681763565	1.193942194	1.110329904	0.015279187	0.187611999	0.281158815	0.32742474	0.285943775	0.000413396	0.362868899	0.274620346	0.318750701	0.777800545	0.680135927	0.785053472	0.820830413	0.88731336	0.750555397	0.64372911	0.510090832	0.50103531	1.449387864	1.577820472	1.634954086
77	426	0.428009186	0.371272543	0.333542023	0.46415151	0.774727526	0.613103735	1.157863	0.866168559	0.746621468	1.711082076	1.208244838	1.124015375	0.015760307	0.187225616	0.286465432	0.329514036	0.285855513	0.000174285	0.363651461	0.276186929	0.315954847	0.775180685	0.682345784	0.787067685	0.824111885	0.892688954	0.752934129	0.646460756	0.512690656	0.503536758	1.45621903	1.58380161	1.64265346
78	427	0.430813533	0.376983679	0.337577741	0.463688697	0.77230045	0.613459059	1.166551116	0.87001083	0.749359279	1.736576752	1.222384091	1.136526135	0.016196288	0.186839572	0.290662487	0.331416392	0.285383553	0.000100629	0.364296351	0.277509217	0.313218382	0.772254465	0.683940271	0.788426028	0.827397299	0.897887255	0.75507982	0.649287785	0.515250288	0.505980788	1.462591291	1.588361254	1.648055254
79	428	0.433847965	0.383179961	0.341836175	0.463489981	0.769901341	0.613765506	1.176318082	0.873969711	0.751810206	1.762554537	1.23710929	1.149666636	0.016706206	0.186233327	0.293478604	0.332571755	0.284033782	1.78e-05	0.364303153	0.277941651	0.309756428	0.767898566	0.683806763	0.787552021	0.830659356	0.903082611	0.757030491	0.65188086	0.517743359	0.508203225	1.468450874	1.590932608	1.651366948
80	429	0.436877299	0.389436024	0.346070052	0.463365361	0.767507395	0.614020483	1.186045529	0.877777181	0.754015734	1.787561695	1.251664952	1.162613698	0.017253749	0.185567776	0.295811801	0.333468028	0.282364202	0	0.36412668	0.27806079	0.306176156	0.763135287	0.683097287	0.785933804	0.833808178	0.908164358	0.758833009	0.654302175	0.520130441	0.510269491	1.473810432	1.592476759	1.653444067
81	430	0.439666353	0.3953265	0.350032101	0.463124837	0.765095811	0.614221399	1.194615087	0.88116522	0.756017347	1.810144489	1.265295593	1.174544139	0.017802605	0.185003816	0.298560099	0.334593113	0.280932818	0.000121217	0.364221747	0.278443192	0.303084736	0.758986928	0.682963867	0.785059516	0.836753886	0.913021832	0.760534236	0.656613928	0.522372103	0.512245008	1.478682619	1.593954795	1.655142134
82	431	0.441979945	0.400426021	0.353475051	0.462578408	0.762643785	0.61436566	1.200908386	0.883865807	0.757856529	1.828849183	1.277245729	1.184634778	0.018316464	0.184702341	0.302621517	0.336434914	0.280297634	0.000455583	0.365043167	0.279665414	0.301089339	0.756475789	0.684558529	0.786417296	0.839406605	0.917544369	0.762181039	0.658878314	0.524428916	0.514195201	1.48308009	1.596327804	1.657316673
83	432	0.444035857	0.405162609	0.356591583	0.461958534	0.760280682	0.614529577	1.205185613	0.885862543	0.759188678	1.844106623	1.287973178	1.192517206	0.018748943	0.184858925	0.307504573	0.339064839	0.280518076	0.001337205	0.366773454	0.281905559	0.300473549	0.755691406	0.687803221	0.789914868	0.841960497	0.921960615	0.763828158	0.661296157	0.526462728	0.516267048	1.487197406	1.598606972	1.658521487
84	433	0.446136725	0.410097872	0.359683792	0.46153714	0.758089237	0.614752567	1.208531468	0.887378913	0.759820607	1.85746116	1.298342446	1.198739567	0.019107646	0.18542601	0.312209468	0.342094171	0.281140247	0.002855901	0.369098734	0.284749987	0.300841179	0.755793264	0.691663833	0.794225919	0.844583736	0.926463252	0.76546115	0.663906402	0.528579459	0.518472214	1.491120129	1.599514543	1.657358517
85	434	0.448174642	0.415006824	0.362668528	0.461183426	0.75597671	0.614976696	1.211064356	0.888506729	0.760020921	1.869129309	1.308208083	1.203853518	0.019437242	0.186199793	0.31687174	0.345320623	0.281952166	0.004719338	0.371729239	0.287887646	0.301779738	0.75640859	0.6958583	0.798987533	0.847147459	0.930887674	0.7670231	0.666528429	0.530655786	0.520673153	1.494697404	1.599578185	1.654755495
86	435	0.4500417	0.419664478	0.365462638	0.460766591	0.753850361	0.61514403	1.212902677	0.889337798	0.760058229	1.879327582	1.317424641	1.208410714	0.019782401	0.186976471	0.321626927	0.348541911	0.282741852	0.006635182	0.374375201	0.29100748	0.302876733	0.757164608	0.700104562	0.803836793	0.849522804	0.935069273	0.768457093	0.668981618	0.532568388	0.522732318	1.497778379	1.599325572	1.651640151
87	436	0.451629993	0.423845849	0.367982972	0.460155836	0.751617447	0.615196635	1.214164836	0.889963933	0.760201136	1.888272497	1.325846669	1.212962811	0.020187792	0.18755224	0.326610568	0.351555747	0.283297324	0.008311097	0.376746854	0.293798437	0.303719674	0.757688545	0.704120553	0.808410784	0.851580907	0.93884344	0.769706214	0.67108535	0.534193941	0.524512162	1.500212202	1.599284372	1.648940216
88	437	0.452831613	0.427325949	0.370146376	0.459220361	0.749185229	0.615076578	1.214969234	0.890476942	0.760718249	1.896180566	1.333328717	1.218061465	0.020698085	0.187723299	0.331958203	0.354159846	0.283406599	0.009454751	0.37855443	0.295949462	0.303896069	0.757607624	0.707624211	0.81234659	0.853192907	0.942045568	0.770713549	0.672659004	0.535409123	0.525875139	1.50184802	1.599982259	1.647583419
89	438	0.453497599	0.429922975	0.371776051	0.457983489	0.746583779	0.614818715	1.213776709	0.890496427	0.761187943	1.897384809	1.338580982	1.222021299	0.02136833	0.187930121	0.338369872	0.357431707	0.283799741	0.010568892	0.38086613	0.29850402	0.30466549	0.758536356	0.712474676	0.817969336	0.854471998	0.945078217	0.771630813	0.674001167	0.536350023	0.527100773	1.502508813	1.601425515	1.646993931
90	439	0.453692348	0.431811628	0.372901761	0.456591823	0.74392005	0.614500611	1.209976799	0.889812588	0.761183222	1.889867532	1.341339214	1.223693072	0.022159607	0.188528437	0.345934775	0.361948637	0.284951632	0.012131809	0.384347281	0.302143269	0.306888655	0.761417119	0.719599265	0.826454772	0.855598035	0.948254752	0.772575148	0.675406138	0.537193946	0.528430361	1.502328098	1.603120001	1.646088626
91	440	0.453627996	0.433301682	0.373750198	0.455099482	0.741216615	0.614128392	1.205080962	0.888773135	0.760964635	1.879319178	1.3429963	1.224432643	0.022975626	0.189187331	0.353872196	0.366758066	0.286267517	0.01381447	0.3881038	0.306012694	0.309554792	0.764868946	0.727318181	0.835715912	0.85654215	0.95127677	0.773437777	0.676686869	0.537879394	0.529669018	1.501620821	1.604842752	1.645034285
92	441	0.453516677	0.434702908	0.374548056	0.453560582	0.738496048	0.613708184	1.200600654	0.887725779	0.760792733	1.871430189	1.344945127	1.22559587	0.023720096	0.189575886	0.361401414	0.370907421	0.287152644	0.015287842	0.391241605	0.309257784	0.311653128	0.767510865	0.733951625	0.843665773	0.857275474	0.953845871	0.774109922	0.67765631	0.538344867	0.530621858	1.500701932	1.606370802	1.643997691
93	442	0.453570525	0.436325079	0.375522029	0.452029242	0.735780923	0.613246115	1.198047332	0.887018229	0.760928067	1.871891009	1.348578581	1.228538613	0.024296726	0.189363186	0.36774171	0.373444131	0.287012259	0.016222896	0.392866613	0.311024023	0.31217289	0.767961907	0.7378198	0.84821737	0.857769139	0.955663654	0.774482808	0.678127414	0.538528866	0.531093995	1.499886379	1.607481187	1.643145628
94	443	0.45342758	0.437564401	0.376301853	0.450273995	0.73297907	0.612746518	1.195858213	0.88617489	0.761542702	1.878445898	1.352472207	1.231915122	0.024919477	0.188635554	0.374086748	0.37511332	0.286156124	0.01662852	0.393683656	0.311754697	0.311798178	0.767368522	0.740480272	0.85118153	0.857787987	0.956639612	0.774439529	0.678000277	0.538238238	0.530950375	1.498443646	1.608378659	1.642553056
95	444	0.452740375	0.437879448	0.376523267	0.448139151	0.730026262	0.612202006	1.192017886	0.884672262	0.762490224	1.884896056	1.354755487	1.233937723	0.025769168	0.187716031	0.381651656	0.377069482	0.285235664	0.016785754	0.394780155	0.31238274	0.311706348	0.767433641	0.744083954	0.855169906	0.857247507	0.956993383	0.774020052	0.677392558	0.537440961	0.530299684	1.495756377	1.609342076	1.642098209
96	445	0.451742789	0.437673541	0.376421963	0.445792496	0.72698699	0.61160112	1.187358866	0.882786206	0.763553471	1.891017335	1.356152219	1.235299388	0.0266998	0.186628778	0.389687911	0.378974108	0.284168623	0.016773799	0.395835911	0.312788114	0.311626513	0.767611021	0.74784107	0.859296751	0.856344804	0.956891782	0.773350908	0.676443551	0.536317238	0.529312638	1.492309259	1.610259626	1.641652789
97	446	0.450668696	0.437350006	0.376233635	0.443401817	0.723925744	0.610932406	1.182713667	0.880792582	0.764515278	1.896585587	1.357386196	1.236693091	0.027565371	0.185397956	0.39744699	0.380488686	0.282872746	0.016671851	0.396530724	0.31285078	0.311287788	0.767354415	0.750961843	0.862676316	0.855276979	0.956501625	0.772558628	0.675292549	0.535047272	0.528159955	1.488586977	1.611019499	1.641088493
98	447	0.449751975	0.437312166	0.376193976	0.441134899	0.720907016	0.610184404	1.178914803	0.878967247	0.765158482	1.901376665	1.359181215	1.238811805	0.028219879	0.184047726	0.404180372	0.381274705	0.281265775	0.016559109	0.396544395	0.312450698	0.310419286	0.76611758	0.752656498	0.864422856	0.854241138	0.95598973	0.771769743	0.674078845	0.533811266	0.527012351	1.485074219	1.611509884	1.64027702
99	448	0.449226502	0.437963344	0.376538679	0.439159529	0.717995296	0.609345659	1.176794788	0.877586063	0.765265919	1.905166419	1.362261072	1.242348502	0.028517323	0.182602247	0.409139535	0.380993655	0.279265456	0.016514772	0.395556726	0.31146783	0.308750121	0.76335427	0.752135259	0.863650624	0.853434383	0.955522912	0.771110784	0.672941732	0.532789424	0.526040546	1.482255669	1.611618969	1.639090069
100	449	0.449068268	0.439186646	0.377290532	0.43743362	0.715382268	0.608671941	1.176929985	0.877037691	0.765831786	1.916633804	1.368590805	1.249664427	0.028587854	0.180874617	0.412875167	0.379382783	0.276547944	0.016410813	0.393274342	0.309426287	0.305971874	0.758748453	0.749098084	0.859737911	0.852281955	0.954296733	0.770141492	0.671313818	0.531519923	0.524699098	1.479330722	1.611503894	1.637793687
101	450	0.449018643	0.440513842	0.378204495	0.435763319	0.713059709	0.608250254	1.178607867	0.877159831	0.767418793	1.938998933	1.378058553	1.260839822	0.028639751	0.17878029	0.416360261	0.376702267	0.273085928	0.016115401	0.389927001	0.30628917	0.302253348	0.752754483	0.744260493	0.853391736	0.850383754	0.951865182	0.768580466	0.668853144	0.529658173	0.522624139	1.475515383	1.611316553	1.636585358
102	451	0.448959567	0.441821251	0.379114521	0.434088762	0.710792253	0.607815997	1.180727616	0.877401895	0.769162545	1.963849396	1.388272757	1.273146159	0.028644211	0.176496972	0.419479753	0.373398	0.269241955	0.015702029	0.385979206	0.302594924	0.298039485	0.745981698	0.738356052	0.84571944	0.848198871	0.948932719	0.766792527	0.666037156	0.52756022	0.520258748	1.471319256	1.61093726	1.635233937
103	452	0.448772981	0.442985192	0.379854565	0.432350086	0.708344534	0.607104566	1.182188416	0.877213299	0.770198645	1.982772783	1.396841863	1.283854909	0.028572429	0.174202366	0.422118579	0.369915872	0.265378573	0.015244187	0.381895457	0.298881992	0.293775226	0.739039435	0.732118327	0.837828365	0.846186397	0.946203805	0.765142496	0.663343298	0.52558211	0.518046001	1.467251949	1.610246334	1.633508277
104	453	0.448340826	0.443881985	0.380258578	0.430487427	0.705481184	0.605851359	1.181889449	0.876043456	0.769662697	1.987356684	1.401374312	1.290237544	0.028395601	0.172074175	0.424161672	0.366701772	0.261858327	0.014815367	0.378140257	0.29568882	0.289905516	0.732537032	0.726280883	0.830825855	0.844805424	0.944382899	0.763995193	0.661249014	0.524079891	0.516428975	1.463823067	1.609124091	1.631177234
105	454	0.448179192	0.445211363	0.380868957	0.42883108	0.702576824	0.604413146	1.181735702	0.874653934	0.768008174	1.983242973	1.404330934	1.295342674	0.027906484	0.169841714	0.424352302	0.362675365	0.257957272	0.014243722	0.373620248	0.292026729	0.285280142	0.724797734	0.718598025	0.821943007	0.843770614	0.942851166	0.763123146	0.6594225	0.522829935	0.515120429	1.460749017	1.607498388	1.628222893
106	455	0.448623677	0.447396782	0.382075192	0.427584412	0.7000036	0.603183337	1.183563144	0.873869134	0.766182194	1.980404689	1.408901527	1.302890351	0.027030031	0.167224472	0.422215267	0.356965593	0.253033019	0.013390996	0.367441111	0.286982561	0.278995463	0.714539964	0.70742247	0.808976886	0.842564052	0.940722698	0.762112677	0.65730444	0.521424708	0.513609011	1.457482899	1.605442592	1.62485361
107	456	0.449285483	0.449900146	0.383481885	0.426497171	0.69752243	0.601952285	1.186167437	0.873232722	0.764060824	1.976926174	1.413787991	1.3111592	0.025935726	0.164385412	0.418807801	0.350332266	0.247570451	0.012381073	0.36036591	0.281208033	0.271866274	0.702965822	0.694385402	0.793883789	0.841295965	0.938301347	0.761049301	0.655031007	0.519944397	0.512001639	1.454139353	1.603055285	1.621177641
108	457	0.449775812	0.452183359	0.384693636	0.425319106	0.694894234	0.600510343	1.188344241	0.872288364	0.761520136	1.970891767	1.417692225	1.318427849	0.024793056	0.161487497	0.415187139	0.343535194	0.242054452	0.011337838	0.353157705	0.275354867	0.26470737	0.691277409	0.681118007	0.778620012	0.840076577	0.935890965	0.760018531	0.652738377	0.518469191	0.51040523	1.450833021	1.600435046	1.617303241
109	458	0.449705866	0.453708325	0.385315045	0.423799966	0.69187993	0.598647866	1.188889216	0.870579725	0.758436198	1.960385812	1.419316126	1.322974924	0.023771506	0.15869369	0.412410513	0.337334186	0.236969906	0.010385174	0.346579558	0.27007478	0.258333546	0.680676827	0.66925147	0.765141851	0.839016116	0.933795405	0.759105883	0.650562726	0.517079277	0.508926702	1.447678543	1.597680456	1.613338669
110	459	0.448686848	0.453936948	0.384950714	0.421689498	0.688240437	0.596155207	1.186598025	0.86765047	0.75468508	1.943492647	1.417361593	1.323079053	0.023040562	0.156166956	0.411535157	0.332489052	0.232801697	0.009646966	0.34139453	0.266019492	0.253559598	0.672366174	0.660416974	0.755405601	0.838224808	0.932318519	0.75839687	0.648640228	0.515854844	0.507672971	1.444790561	1.594890096	1.609392179
111	460	0.447315964	0.453793412	0.384162656	0.419394634	0.684181537	0.593189902	1.183318448	0.863915924	0.749638819	1.917155023	1.412992669	1.319827295	0.022167985	0.153385539	0.410432113	0.327489672	0.228775781	0.008644918	0.336303178	0.26215949	0.249157494	0.664453198	0.651802464	0.746433553	0.838159126	0.931687248	0.758228377	0.647341571	0.515137174	0.507071841	1.44332551	1.592814594	1.606405311
112	461	0.446205357	0.454158825	0.383558749	0.417316299	0.680026928	0.590027555	1.180961151	0.859997171	0.743218588	1.882322132	1.407973609	1.315376923	0.02082586	0.150013847	0.407288438	0.321047751	0.224142792	0.007105965	0.330084727	0.257486273	0.243885206	0.655064854	0.640781581	0.735202103	0.83885594	0.931663449	0.758620981	0.646653574	0.514959594	0.507155861	1.443561925	1.59160846	1.604583135
113	462	0.444988632	0.45443048	0.382812387	0.415195233	0.675714404	0.586635618	1.17841612	0.855746515	0.736124157	1.843087981	1.401906635	1.309611882	0.019340158	0.146494085	0.403635382	0.314255832	0.219424638	0.005461835	0.323620246	0.252683078	0.238536529	0.645432062	0.629264057	0.723598707	0.839796067	0.931853344	0.759185736	0.646136608	0.514940356	0.507439072	1.444297603	1.5904761	1.602929206
114	463	0.443299398	0.454005668	0.381596967	0.412772176	0.671181758	0.582981545	1.174573339	0.851016258	0.729055293	1.803546579	1.394393967	1.302416119	0.018036851	0.143268459	0.401004195	0.30820646	0.215143226	0.004144254	0.317790801	0.248433144	0.233905262	0.63678574	0.619159626	0.713510822	0.840460321	0.931863157	0.759533694	0.645351044	0.514697712	0.50743551	1.444330336	1.588621916	1.600447081
115	464	0.44077126	0.452281679	0.379585885	0.409787867	0.666366785	0.579032788	1.168322794	0.845658703	0.722711768	1.767791933	1.385037825	1.293673578	0.01724191	0.140779172	0.40092613	0.303992181	0.211820462	0.00358495	0.313477457	0.245419706	0.230785201	0.630356808	0.612378021	0.706825902	0.840329519	0.93129911	0.75927591	0.643857253	0.513849913	0.506659215	1.44245792	1.585250312	1.596140314
116	465	0.437301778	0.449203809	0.376616029	0.406188122	0.661085702	0.574494528	1.158537524	0.839197566	0.716114562	1.725299087	1.372210451	1.281639711	0.016916189	0.138781139	0.403373737	0.301309354	0.209401208	0.003519718	0.310506706	0.243739235	0.229281981	0.626045075	0.608875989	0.703910817	0.840130682	0.931009275	0.759037366	0.642368163	0.512995214	0.505874412	1.439790508	1.581135454	1.590524981
117	466	0.433156908	0.445261121	0.372890313	0.402168149	0.655304894	0.569256683	1.145618802	0.831536374	0.708217204	1.667572	1.35548033	1.265620538	0.016767666	0.136791196	0.407014335	0.299090601	0.207416779	0.003453575	0.308052323	0.242851644	0.228760209	0.622755112	0.606999391	0.703316314	0.840631921	0.931716396	0.759433231	0.641579429	0.512730164	0.505843642	1.437830199	1.577299203	1.584660903
118	467	0.428522847	0.44066657	0.368631166	0.39784277	0.6491874	0.56356381	1.130748964	0.823097149	0.699618288	1.601748056	1.336244043	1.247075859	0.016742993	0.134894435	0.411421331	0.297282859	0.205768767	0.003472078	0.306016305	0.242485346	0.228902139	0.620224977	0.60624162	0.704205665	0.841375698	0.932838707	0.760059833	0.641025514	0.512670456	0.506078416	1.435962709	1.573317509	1.578367252
119	468	0.423585793	0.435633106	0.364061021	0.393326813	0.64289626	0.557660467	1.115110347	0.814301911	0.690916403	1.534964635	1.315898175	1.227465472	0.01678882	0.133175949	0.416168129	0.295833068	0.204358761	0.003660783	0.304300647	0.242368748	0.229390026	0.618192729	0.606096074	0.705742144	0.841904471	0.933794443	0.7605135	0.640240881	0.512431783	0.506090245	1.433573751	1.568766321	1.571463202
120	469	0.418531945	0.430373682	0.359402308	0.388735101	0.636594515	0.551791211	1.099885289	0.805572683	0.682710143	1.474359122	1.295839308	1.208249177	0.016851801	0.13172083	0.420828136	0.294688166	0.203088352	0.004105248	0.302807347	0.24223026	0.229906122	0.616396425	0.606056148	0.707089025	0.841760698	0.934001837	0.76039056	0.638759993	0.511629839	0.505390639	1.430049039	1.563221588	1.563767925
121	470	0.413547501	0.425101249	0.354877457	0.384182459	0.630445204	0.546200601	1.086256125	0.797331486	0.675598099	1.427068896	1.277464026	1.190886774	0.016878586	0.13061417	0.424974757	0.293795092	0.20185913	0.00489103	0.301438401	0.241798292	0.230132683	0.614574125	0.605615238	0.707409581	0.840486841	0.932879124	0.759287343	0.636117315	0.509880318	0.503491109	1.424774288	1.556259261	1.555100594
122	471	0.407690221	0.418483862	0.34952407	0.379062881	0.623956938	0.540252952	1.071079341	0.788306446	0.668958934	1.384140359	1.256494147	1.170777399	0.017253046	0.1301199	0.431387027	0.294667289	0.201342781	0.006214277	0.301434663	0.242215649	0.231604795	0.614878705	0.608204251	0.710829524	0.838567595	0.931171375	0.757639232	0.632821641	0.50756592	0.500872039	1.418026742	1.548240709	1.545331091
123	472	0.400445006	0.409846056	0.34278339	0.373051944	0.616789916	0.533478434	1.05206371	0.777625722	0.661958336	1.335306427	1.230033259	1.144840268	0.01816435	0.130225471	0.441435002	0.297851437	0.20185283	0.008038186	0.30330094	0.244136649	0.235153684	0.618288895	0.61548065	0.719587625	0.836646871	0.929734955	0.756013973	0.629527225	0.505213499	0.498201872	1.410556277	1.539719826	1.534631424
124	473	0.392638772	0.4003855	0.335483318	0.366686853	0.609334572	0.526370388	1.031669997	0.76631139	0.654875432	1.285734256	1.201550596	1.116815293	0.019267094	0.130601256	0.452578622	0.301844326	0.202753623	0.010098886	0.30583515	0.246556963	0.239405815	0.622781531	0.624277667	0.730016749	0.834505946	0.928155036	0.754206439	0.625986716	0.502654975	0.495274201	1.402457558	1.530561336	1.523273958
125	474	0.385098432	0.391299861	0.328451753	0.360504812	0.601981336	0.519422156	1.012358968	0.755385522	0.647989352	1.240591005	1.174515391	1.090442386	0.020215876	0.130917626	0.462277825	0.305142746	0.203409506	0.012132508	0.307835215	0.248472267	0.242987654	0.626333448	0.631428536	0.738449759	0.831926096	0.926016792	0.752011502	0.621952762	0.49972227	0.491882623	1.393825246	1.520629969	1.511531056
126	475	0.3786509	0.383786811	0.322516593	0.355043024	0.595120639	0.513127079	0.996591389	0.745870194	0.641579223	1.205043832	1.152396878	1.069461458	0.020665293	0.130844954	0.46799255	0.306243487	0.203184825	0.01387518	0.308099055	0.248878234	0.244525664	0.626921482	0.633766489	0.741219516	0.828688597	0.922905397	0.749224034	0.617178013	0.496247303	0.487820734	1.384754007	1.509790452	1.499675084
127	476	0.372317229	0.376444671	0.316771616	0.349655873	0.588326631	0.507075722	0.982806054	0.736985073	0.63591156	1.181932954	1.132674918	1.051077159	0.020847296	0.130873339	0.472443697	0.306953234	0.202988922	0.015905478	0.308196691	0.248703524	0.24564442	0.62738064	0.634957683	0.742258435	0.824410146	0.918482884	0.745528693	0.611277867	0.491915399	0.482652008	1.37459742	1.497518898	1.487123472
128	477	0.364955951	0.367625264	0.310107063	0.343597457	0.581082034	0.500670343	0.968220333	0.727519298	0.630880969	1.16831399	1.11130968	1.0308736	0.021158809	0.131505912	0.479045225	0.309376312	0.203779282	0.018720816	0.309865658	0.249234094	0.248258659	0.630718214	0.639372151	0.746483179	0.819107433	0.912949594	0.740959069	0.604293631	0.48672891	0.476355753	1.362994916	1.483714503	1.473383301
129	478	0.357150201	0.358156506	0.303045531	0.337254551	0.573640135	0.494121825	0.953462854	0.717849154	0.626208717	1.160677196	1.089490853	1.01015989	0.021501891	0.132432596	0.486296659	0.312455974	0.204992464	0.021935586	0.312155154	0.250001562	0.251430097	0.635169466	0.644898932	0.751702986	0.813161723	0.906698154	0.735833434	0.596616809	0.480995297	0.469349314	1.350469941	1.468876623	1.458861409
130	479	0.349483113	0.348866315	0.296109619	0.331013929	0.566254223	0.487641052	0.939162249	0.708350925	0.621616072	1.155512831	1.06840813	0.990245137	0.021778604	0.133343313	0.492697527	0.31513547	0.206065027	0.025164175	0.314114373	0.250537544	0.25422045	0.638969657	0.649427068	0.755727096	0.806954281	0.900121193	0.730470059	0.588638906	0.475022025	0.462050036	1.337545937	1.45350461	1.44396463
131	480	0.342537822	0.340582607	0.289821923	0.325262366	0.559177584	0.481438905	0.925947148	0.699400898	0.616824301	1.149311149	1.049251203	0.972438449	0.021891005	0.133927984	0.496747357	0.316358052	0.206433531	0.028020974	0.314792509	0.250373659	0.255691432	0.640354051	0.650845599	0.756364746	0.800866371	0.893611342	0.725187216	0.580751428	0.469116555	0.454875263	1.32474635	1.438097817	1.429099804
132	481	0.336897464	0.334133298	0.284705043	0.320386635	0.552663506	0.475726268	0.914446181	0.691375355	0.61155467	1.138562408	1.033209763	0.958048934	0.021741155	0.133876532	0.496945676	0.315066972	0.205534535	0.030120371	0.31323876	0.249041524	0.25490476	0.637557908	0.647043567	0.751425176	0.795279261	0.887561229	0.720303179	0.57334588	0.46358635	0.448242341	1.312594623	1.423155598	1.414673765
133	482	0.332243034	0.329009748	0.280548202	0.316108124	0.546614701	0.470530723	0.905276448	0.684539155	0.606639622	1.127992116	1.020244453	0.947810872	0.02129835	0.133796686	0.493867069	0.312205423	0.204108885	0.032131537	0.310411348	0.246947025	0.252466595	0.632534822	0.639339299	0.74210392	0.788832261	0.880510675	0.714659198	0.565060511	0.457395103	0.440832251	1.298788527	1.40633446	1.398712017
134	483	0.327865529	0.324187267	0.276742336	0.311934005	0.540739641	0.465643754	0.898001062	0.678588309	0.602650892	1.122656722	1.009085872	0.940598779	0.02065233	0.134226579	0.489260422	0.309199938	0.202992849	0.034684986	0.30762313	0.244713199	0.249559667	0.627768713	0.630375729	0.731073108	0.780667838	0.871565148	0.707536095	0.555034436	0.449879043	0.431772128	1.281991104	1.386330193	1.380125613
135	484	0.323763092	0.319719699	0.273212613	0.307929722	0.535000259	0.460922097	0.891667668	0.673045827	0.598918691	1.119542897	0.999078639	0.934932124	0.019885822	0.13475173	0.483386714	0.305718776	0.201766127	0.037337131	0.304455251	0.242197398	0.246110546	0.622290337	0.620028805	0.718356869	0.77192199	0.86196575	0.699911493	0.544410464	0.441904438	0.422148548	1.264173707	1.365201079	1.360649715
136	485	0.319933862	0.315660889	0.269884198	0.304160724	0.529358486	0.456222491	0.885323912	0.667434723	0.594773226	1.115637309	0.989567378	0.929330373	0.01908155	0.13495766	0.476506927	0.301430198	0.200008415	0.039644383	0.300488856	0.239256971	0.242045797	0.61513045	0.608174478	0.703979335	0.763730712	0.852953583	0.692763017	0.534331403	0.434337557	0.413048082	1.247307687	1.345005398	1.342019486
137	486	0.316375981	0.31206468	0.266682256	0.300692456	0.523776253	0.451401671	0.87801744	0.661278008	0.58954471	1.107926628	0.97989671	0.922312993	0.01832224	0.13442989	0.468882038	0.296002461	0.197299412	0.041163153	0.29530509	0.23574927	0.23729199	0.605319807	0.594688695	0.687964635	0.757230001	0.84576975	0.68706829	0.525940058	0.42804467	0.405557304	1.233364396	1.327801432	1.325970087
138	487	0.313910443	0.309963557	0.264422427	0.298006371	0.518704563	0.447028188	0.871934531	0.655783914	0.584006317	1.09980085	0.972664932	0.917260057	0.01743176	0.133319951	0.458465103	0.288512924	0.193390358	0.041839735	0.28824895	0.23115107	0.230722186	0.591922155	0.577121413	0.667597908	0.751414925	0.839126591	0.681870508	0.518098343	0.422115118	0.398604815	1.220438536	1.311287916	1.310567729
139	488	0.312899488	0.309766089	0.263526466	0.296256697	0.514367296	0.443469827	0.868850446	0.651889802	0.5790613	1.095335231	0.969567537	0.916944136	0.016261225	0.132039889	0.444088595	0.278815506	0.188522985	0.042016758	0.279378647	0.225333526	0.221877752	0.575343691	0.554455664	0.641618953	0.744865047	0.831386418	0.675906123	0.50931659	0.415399953	0.39078205	1.206002396	1.292672004	1.293469783
140	489	0.312653124	0.310590248	0.263328709	0.295018046	0.510385702	0.440282175	0.867196302	0.648712374	0.574234988	1.092544327	0.96859494	0.918973447	0.014934233	0.130565995	0.427332617	0.267743311	0.183012734	0.041845134	0.269345148	0.218745555	0.211687717	0.556628852	0.528717017	0.612233888	0.738093106	0.823265292	0.669692643	0.500210236	0.408408	0.382669833	1.191093699	1.2732746	1.275798154
141	490	0.312481359	0.311554001	0.263163496	0.293865029	0.506381029	0.437020819	0.865403216	0.645368333	0.569052707	1.089442692	0.967737554	0.920956206	0.013574379	0.128874558	0.409777275	0.256129444	0.177175044	0.04147578	0.258799418	0.211836075	0.201081108	0.536822075	0.501931039	0.581648835	0.731611839	0.815479276	0.663747575	0.491394721	0.401648088	0.374848993	1.17675017	1.254416611	1.258674749
142	491	0.3116942	0.31177532	0.262365165	0.29237226	0.501974529	0.433241346	0.861902305	0.640974382	0.563039785	1.084044882	0.964985795	0.920500628	0.012305261	0.126941871	0.393002674	0.24480701	0.171325356	0.041059607	0.248392424	0.205054004	0.190986951	0.516967798	0.476123297	0.55206991	0.725933984	0.808744431	0.658588429	0.483485482	0.395629042	0.367900354	1.164009536	1.237418941	1.243221474
143	492	0.309601656	0.310372175	0.260268053	0.29011435	0.496787452	0.428499343	0.855124686	0.634647224	0.555721549	1.074365451	0.958330078	0.91521493	0.011250474	0.124744223	0.378588918	0.234609114	0.165779109	0.04074753	0.238775131	0.19884826	0.182334274	0.498110457	0.453319359	0.525703235	0.721572279	0.803776816	0.654732711	0.477097958	0.390859691	0.362404743	1.153909521	1.223602496	1.230560234
144	493	0.307760392	0.309361893	0.258336793	0.288192063	0.491812289	0.423777702	0.848257943	0.628204034	0.547705641	1.064302817	0.95271055	0.909764335	0.010101925	0.121650619	0.363267818	0.223241247	0.159377065	0.039981286	0.227953236	0.191936183	0.173204958	0.476802551	0.428837843	0.497465721	0.718756224	0.800508741	0.652195442	0.472212056	0.387251907	0.358317372	1.146640284	1.212609455	1.220618726
145	494	0.307410845	0.310340926	0.257755976	0.287417643	0.487774781	0.419871581	0.844006721	0.623181009	0.539688436	1.057250554	0.951900986	0.908220037	0.008626099	0.117471362	0.344304935	0.209060529	0.151402456	0.038415171	0.214576284	0.183432224	0.161989118	0.450799462	0.398996504	0.463364647	0.717030764	0.79817037	0.650443149	0.468181196	0.384246649	0.355019569	1.14119054	1.20294502	1.212218888
146	495	0.307388672	0.311795936	0.257439874	0.28693292	0.483896047	0.416054968	0.840077736	0.61827338	0.531328361	1.050465952	0.95214224	0.907299205	0.007058459	0.112844695	0.324081006	0.193877502	0.142834425	0.036518945	0.200261012	0.174380963	0.150078137	0.422949959	0.367319616	0.427241681	0.715881801	0.796424546	0.6491706	0.464681085	0.381646371	0.352231334	1.136795848	1.194224631	1.204823992
147	496	0.306529533	0.312213582	0.256302764	0.285879726	0.479397209	0.41160185	0.834177701	0.612176382	0.522283845	1.041206301	0.949675165	0.903719006	0.005634468	0.108408857	0.304976767	0.17950271	0.134652116	0.034762365	0.186624159	0.165826983	0.138863397	0.396102809	0.337331454	0.392938494	0.714795236	0.794934114	0.64807256	0.461387431	0.379253527	0.349672666	1.132691764	1.186063729	1.197897306
148	497	0.303669085	0.310080522	0.25325892	0.283399892	0.473499386	0.405786214	0.824013328	0.603585246	0.512213314	1.026728892	0.940740613	0.894196611	0.004589588	0.10480209	0.289372954	0.167746697	0.127834672	0.033615189	0.175282462	0.158814865	0.129736277	0.373106778	0.312556293	0.364296753	0.713256972	0.793361918	0.646843799	0.457975943	0.37687057	0.347063564	1.128113849	1.178077754	1.190902099
149	498	0.29950166	0.306278867	0.248842226	0.280047425	0.466729108	0.398926039	0.810391226	0.5929487	0.500890022	1.007652899	0.927396601	0.879841259	0.00386559	0.101436719	0.275805943	0.15735488	0.121683125	0.03294219	0.164997616	0.152811342	0.121979583	0.351289127	0.290643986	0.338552354	0.7127608	0.793214916	0.646710454	0.45578993	0.375482482	0.345571328	1.125460003	1.172784718	1.186088454
150	499	0.295344124	0.302509279	0.244230521	0.276810945	0.459999089	0.391791474	0.795642238	0.58158972	0.488514946	0.986586361	0.913792075	0.863953665	0.003237398	0.097510096	0.261605319	0.146227782	0.115045515	0.03228567	0.153833432	0.146689031	0.114088041	0.327011062	0.26754441	0.311195898	0.714413111	0.79545537	0.64847964	0.455710048	0.375698356	0.345957698	1.126445584	1.171632647	1.184890838
151	500	0.290965941	0.298486251	0.239304009	0.273484207	0.453109719	0.384334754	0.779759437	0.569514919	0.475388102	0.963769868	0.899304289	0.846538213	0.002690207	0.093338006	0.247341626	0.13490861	0.108221507	0.031631684	0.142359826	0.140601341	0.106270919	0.30167227	0.244231876	0.283451116	0.717118706	0.798929088	0.651217584	0.456718026	0.376756822	0.347334339	1.129282334	1.172632007	1.185549098
152	501	0.286136577	0.293924274	0.233942895	0.269860965	0.445861391	0.376508118	0.762735893	0.556730908	0.461809503	0.939444009	0.883310493	0.827599285	0.002209213	0.089236234	0.233585409	0.123940568	0.101510763	0.030966283	0.131146715	0.134701682	0.098737486	0.276672438	0.221680695	0.256541736	0.719782384	0.802481875	0.653990514	0.457795594	0.377896507	0.348812917	1.132181997	1.173793265	1.186303083
153	502	0.280625495	0.288537841	0.228027384	0.265734975	0.438054497	0.368263803	0.744564677	0.5432443	0.448079165	0.913849371	0.865187939	0.807141266	0.00177961	0.085520565	0.220907214	0.113866862	0.095212946	0.030275521	0.120764014	0.129143462	0.091697009	0.253411253	0.200865178	0.231691486	0.721308945	0.804959536	0.655864659	0.457924479	0.378356041	0.349505095	1.133356317	1.173126888	1.185392641
154	503	0.274202161	0.282041443	0.22143768	0.260899992	0.429489429	0.359554046	0.725238861	0.529061706	0.4344971	0.887226544	0.84431388	0.785168537	0.001386595	0.082506784	0.209877587	0.105230697	0.089627717	0.029545451	0.11178164	0.124080089	0.085358756	0.233288402	0.182759637	0.210124096	0.720603189	0.805207879	0.655906246	0.456086411	0.377374051	0.348522539	1.131017036	1.168643341	1.181057619
155	504	0.26608186	0.273497849	0.213241686	0.25493883	0.419598362	0.34958086	0.70255225	0.512698106	0.419742585	0.856273602	0.818109883	0.758421717	0.001130108	0.079866383	0.20052707	0.098007846	0.084503151	0.028710892	0.103943568	0.119398123	0.079926764	0.215134312	0.167424597	0.191469245	0.719811534	0.80571528	0.656058936	0.454334467	0.376500276	0.347721097	1.12899777	1.164776144	1.177541206
156	505	0.256232423	0.262877517	0.203244248	0.247921801	0.40839678	0.338124187	0.675766893	0.493643208	0.403064069	0.819631384	0.786334373	0.725779463	0.0010564	0.077159189	0.192290461	0.091642248	0.079452619	0.027765734	0.096589991	0.114896439	0.075271651	0.197136356	0.15390544	0.174367442	0.720789392	0.808516359	0.657945858	0.454414216	0.37704836	0.348646868	1.13044031	1.165089968	1.1781083
157	506	0.245552132	0.251256472	0.192430985	0.240373897	0.396560037	0.326003166	0.647078226	0.473365721	0.385615331	0.780454629	0.751869886	0.690453213	0.001070127	0.074533486	0.18484469	0.085879362	0.074573734	0.026784635	0.089685147	0.110596925	0.071102561	0.17972964	0.14165376	0.158558655	0.722005057	0.811776285	0.660152439	0.45484612	0.377902785	0.349946886	1.132518663	1.16629201	1.179531317
158	507	0.234939271	0.239710743	0.181787519	0.232820112	0.384763489	0.314036933	0.618681686	0.453334352	0.368550149	0.741898076	0.717598958	0.655654409	0.001075946	0.07213756	0.177866684	0.080464646	0.069964106	0.025842255	0.083193276	0.106521469	0.06712864	0.163349268	0.13012115	0.143782853	0.72192682	0.813660228	0.661264109	0.454150644	0.377948036	0.350268186	1.132406834	1.165089466	1.178582673
159	508	0.225292122	0.229316356	0.172299471	0.225785441	0.373682491	0.303044625	0.59277271	0.435017807	0.353022302	0.707116463	0.686404125	0.624594488	0.000978513	0.070119696	0.171033372	0.075143559	0.065721346	0.025013252	0.077078617	0.102691959	0.063059029	0.148430347	0.118759205	0.129780007	0.719022975	0.812333355	0.659866296	0.450848251	0.376068596	0.348257803	1.127278831	1.158189533	1.172034784
160	509	0.215117181	0.218301095	0.162480339	0.218324332	0.362088908	0.291767508	0.566077803	0.41627736	0.33749998	0.672013105	0.653687269	0.59301677	0.00084376	0.068465337	0.1649142	0.07033534	0.061819955	0.024110987	0.071564755	0.099116589	0.059219471	0.135146878	0.108482748	0.117425513	0.714183444	0.808987344	0.656834901	0.44571421	0.372898915	0.344681759	1.119019399	1.147526749	1.162111923
161	510	0.202965679	0.204936567	0.150809249	0.209554393	0.348843289	0.278932055	0.53523231	0.394886448	0.320299846	0.632051111	0.614897891	0.556256732	0.000787426	0.067041982	0.160041185	0.066446835	0.05817411	0.022993784	0.06679011	0.095792034	0.056006848	0.123222475	0.100178549	0.107345231	0.709117138	0.805726044	0.653773452	0.440361837	0.36967816	0.341041512	1.110898719	1.136785596	1.152583903
162	511	0.189802997	0.190364537	0.138220261	0.200095354	0.334754005	0.265335217	0.502294931	0.372182022	0.302348382	0.589724909	0.572989952	0.516914048	0.000788884	0.065820995	0.156035108	0.063204914	0.054790938	0.021803751	0.062591178	0.092722898	0.053237018	0.112416661	0.093256124	0.098904827	0.703520835	0.802082887	0.650358823	0.434568671	0.366197891	0.337087262	1.102168952	1.125298187	1.142541456
163	512	0.176594519	0.175726769	0.125647435	0.190566946	0.320629429	0.251773943	0.469324363	0.349501031	0.284572071	0.54752893	0.530917414	0.477588397	0.000827507	0.06477374	0.152516752	0.060336443	0.051677566	0.020682998	0.058804451	0.089913785	0.050725836	0.10248896	0.08712499	0.091469967	0.69709131	0.797591301	0.646267884	0.428112251	0.362249667	0.332569205	1.092082257	1.112396635	1.131075309
164	513	0.164305626	0.162165025	0.114024832	0.1815889	0.307277934	0.239045184	0.438379303	0.328180428	0.267897397	0.507957603	0.491634239	0.440879454	0.000882666	0.063871582	0.149106899	0.057568293	0.048841122	0.01977363	0.055266423	0.087369298	0.048289161	0.093198894	0.081194662	0.084406317	0.689525341	0.791784719	0.641177508	0.420770114	0.357625049	0.327237537	1.079890796	1.097413053	1.117276194
165	514	0.1539017	0.150821071	0.104286511	0.173780947	0.295507892	0.227945888	0.411518451	0.309557163	0.253250843	0.473505356	0.458094388	0.409386896	0.000933734	0.063085885	0.145426331	0.054627331	0.046288731	0.019217756	0.051813588	0.085094042	0.045742849	0.084305986	0.074874657	0.077079544	0.680519705	0.784196569	0.634764567	0.412319799	0.352115596	0.320842457	1.064846729	1.079679554	1.100234839
166	515	0.144135252	0.140273855	0.095306631	0.166258331	0.284165778	0.217477235	0.385930132	0.291899847	0.239556151	0.4407551	0.426350413	0.379873302	0.000880219	0.062767669	0.142316807	0.052010082	0.044240758	0.018931339	0.048807467	0.08356249	0.043349041	0.076568135	0.069036967	0.07081411	0.669141892	0.774075423	0.626382102	0.401774546	0.345080214	0.312579007	1.045525054	1.057485201	1.078456571
167	516	0.133599046	0.128877742	0.085751262	0.158089904	0.272035051	0.206487405	0.358565189	0.273263505	0.225506396	0.40599608	0.392051532	0.348595603	0.00084501	0.060256962	0.136624134	0.049929679	0.042471127	0.018174085	0.046855168	0.08021999	0.04161508	0.073505409	0.066275488	0.067981545	0.655388667	0.761641466	0.616139082	0.389027857	0.336511165	0.302429042	1.022207313	1.030931952	1.05236538
168	517	0.123018856	0.117437624	0.076242333	0.149825802	0.259829565	0.195543851	0.331126094	0.254664713	0.211682062	0.371282223	0.357546709	0.317395002	0.00081121	0.057846683	0.131159169	0.047932492	0.040772282	0.017447122	0.044980962	0.07701119	0.039950476	0.070565193	0.063624469	0.065262283	0.640350711	0.747885552	0.604846267	0.375177663	0.327150042	0.29132297	0.996705479	1.002071262	1.023929991
169	518	0.113120453	0.106758389	0.06740177	0.142016166	0.248263172	0.185214028	0.305315319	0.237120046	0.19866363	0.338667459	0.325184909	0.288112702	0.000778761	0.055532816	0.125912802	0.046015192	0.039141391	0.016749237	0.043181723	0.073930743	0.038352457	0.067742585	0.06107949	0.062651792	0.625118706	0.733798534	0.59331442	0.361321896	0.31773844	0.280191198	0.970831525	0.972954584	0.995119126
170	519	0.104629607	0.097644928	0.059851502	0.135211133	0.238049724	0.176065388	0.282835337	0.221646079	0.187031585	0.310205714	0.297315094	0.262589904	0.000747611	0.053311503	0.12087629	0.044174584	0.037575735	0.016079268	0.041454454	0.070973513	0.036818359	0.065032882	0.05863631	0.06014572	0.610783335	0.720371264	0.5823543	0.348558487	0.309017952	0.269964137	0.946397425	0.945633372	0.967901512
171	520	0.09738984	0.089995544	0.053581577	0.129240654	0.228957473	0.16800025	0.263207271	0.207918977	0.176768428	0.285246935	0.273246447	0.240360103	0.000717707	0.051179043	0.116041239	0.042407601	0.036072706	0.015436097	0.039796276	0.068134573	0.035345625	0.062431566	0.056290858	0.057739892	0.595530777	0.705880302	0.570516872	0.335179416	0.299788364	0.259146823	0.920134756	0.916553698	0.938618923
172	521	0.090720514	0.083088794	0.048066895	0.123565909	0.220281675	0.160498415	0.244783411	0.194934825	0.167381201	0.261765253	0.250685677	0.219658318	0.000688998	0.049131882	0.111399589	0.040711297	0.034629798	0.014818653	0.038204425	0.06540919	0.0339318	0.059934304	0.054039224	0.055430296	0.577609018	0.688699001	0.556454128	0.319474289	0.288873689	0.246268282	0.889017642	0.882354974	0.903929453
173	522	0.084561158	0.076799949	0.043156667	0.11818388	0.212026698	0.153493564	0.227512985	0.18269008	0.158737196	0.239750876	0.229578041	0.200378043	0.000661438	0.047166606	0.106943605	0.039082845	0.033244606	0.014225907	0.036676248	0.062792822	0.032574528	0.057536932	0.051877655	0.053213084	0.558201445	0.669963401	0.541128377	0.302537475	0.277051861	0.232294903	0.855221876	0.845378669	0.866276303
174	523	0.078851302	0.071004281	0.038700105	0.113091548	0.204196908	0.146919376	0.211345218	0.171181196	0.150703705	0.219194013	0.209868796	0.182412771	0.000634981	0.045279942	0.102665861	0.037519531	0.031914822	0.013656871	0.035209198	0.060281109	0.031271547	0.055235454	0.049802549	0.051084561	0.538491442	0.650809544	0.525501926	0.285463348	0.265100812	0.218193076	0.820923256	0.807966249	0.828102674
175	524	0.073530477	0.06557706	0.03454642	0.108285894	0.196796671	0.140709531	0.196229337	0.160404631	0.143148019	0.200084873	0.191503198	0.165655994	0.000609582	0.043468744	0.098559227	0.03601875	0.030638229	0.013110596	0.03380083	0.057869865	0.030020685	0.053026036	0.047810447	0.049041178	0.519662398	0.632373471	0.510537082	0.269346278	0.253798476	0.204929189	0.788297574	0.772459183	0.791851766
176	525	0.068538211	0.060393559	0.030544821	0.103763901	0.189830354	0.134797708	0.182114569	0.150356841	0.135937431	0.182413664	0.174426505	0.150001206	0.000585198	0.041729995	0.094616858	0.034578	0.0294127	0.012586172	0.032448797	0.05555507	0.028819857	0.050904995	0.045898029	0.047079531	0.502897698	0.615791223	0.497196152	0.255280636	0.243922786	0.193469631	0.759520626	0.741198938	0.75996678
177	526	0.06435032	0.056019491	0.02729818	0.099808351	0.183712016	0.129655041	0.169919484	0.141664882	0.129669995	0.167537052	0.15995939	0.136640272	0.00056179	0.040060795	0.090832183	0.03319488	0.028236192	0.012082725	0.031150845	0.053332867	0.027667063	0.048868795	0.044062108	0.04519635	0.486502845	0.599399145	0.484111144	0.241702308	0.234452776	0.182474521	0.731325798	0.71080797	0.728750257
178	527	0.061189781	0.052774345	0.025163983	0.096516488	0.178577162	0.125508256	0.160000213	0.134542847	0.124679134	0.155924496	0.148608173	0.126086491	0.000539319	0.038458363	0.087198896	0.031867085	0.027106744	0.011599416	0.029904811	0.051199553	0.026560381	0.046914043	0.042299623	0.043388496	0.468691173	0.581471399	0.469834077	0.22696153	0.224248396	0.170500562	0.700377077	0.677745968	0.694449039
179	528	0.058616874	0.050164054	0.023623361	0.093606983	0.174012324	0.12192442	0.151462323	0.128367741	0.120435197	0.1462354	0.139096582	0.117215503	0.000517746	0.036920028	0.08371094	0.030592401	0.026022474	0.011135439	0.028708619	0.049151571	0.025497965	0.045037481	0.040607638	0.041652956	0.450507817	0.563050752	0.455207278	0.212024207	0.213908952	0.158359025	0.668746169	0.644110258	0.65942278
180	529	0.056191877	0.04769455	0.022157447	0.090798506	0.169604034	0.118470601	0.143411379	0.122516573	0.116408531	0.13712917	0.130148346	0.10890295	0.000497036	0.035443227	0.080362503	0.029368705	0.024981575	0.010690022	0.027560274	0.047185508	0.024478047	0.043235982	0.038983333	0.039986838	0.432997909	0.545179971	0.441073074	0.197856243	0.20403375	0.146861177	0.638504774	0.61199816	0.626031135
181	530	0.053475068	0.044871767	0.020247372	0.08780973	0.164938824	0.114713866	0.134952949	0.116366349	0.112069483	0.127265207	0.120487194	0.100024471	0.000477155	0.034025498	0.077148003	0.028193957	0.023982312	0.010262421	0.026457863	0.045298087	0.023498925	0.041506543	0.037424	0.038387364	0.417206584	0.528901822	0.428273792	0.185423541	0.195222097	0.136818289	0.611724596	0.583506999	0.59663376
182	531	0.050956365	0.042211157	0.01837774	0.084918809	0.160443538	0.111101083	0.127215239	0.110635202	0.108015326	0.118248176	0.111575256	0.091900019	0.000458069	0.032664478	0.074062082	0.027066199	0.02302302	0.009851924	0.025399549	0.043486164	0.022558968	0.039846281	0.03592704	0.03685187	0.402582772	0.513602424	0.416356772	0.174275803	0.187195904	0.127869643	0.587344843	0.557645591	0.570087884
183	532	0.049229714	0.040364416	0.017206471	0.082490171	0.156661679	0.108201047	0.121467347	0.106177282	0.104963966	0.111943401	0.105160132	0.086082336	0.000439746	0.031357899	0.071099599	0.025983551	0.022102099	0.009457847	0.024383567	0.041746717	0.021656609	0.03825243	0.034489958	0.035377795	0.387996322	0.498125423	0.404407575	0.163395518	0.179323702	0.119168469	0.563137215	0.532196729	0.543887679
184	533	0.048011432	0.039041844	0.016474679	0.080371891	0.153354767	0.105763718	0.117026182	0.102573619	0.102566706	0.107401278	0.100393747	0.08179625	0.000422156	0.030103583	0.068255615	0.024944209	0.021218015	0.009079533	0.023408224	0.040076849	0.020790345	0.036722333	0.03311036	0.033962683	0.373623741	0.482699881	0.392575863	0.152897771	0.171674726	0.110796956	0.539422145	0.507418702	0.518348211
185	534	0.047017835	0.03795374	0.015923477	0.078412044	0.150284322	0.103539058	0.113208652	0.099405245	0.100474846	0.103672202	0.096428028	0.078266587	0.00040527	0.02889944	0.065525391	0.023946441	0.020369294	0.008716352	0.022471895	0.038473775	0.019958731	0.035253439	0.031785945	0.032604176	0.359641537	0.467554861	0.381011295	0.142897645	0.164318209	0.102837292	0.51652007	0.483569801	0.493784549
186	535	0.04596524	0.036810405	0.015293977	0.076458707	0.147211864	0.101277025	0.109331665	0.096253193	0.098339689	0.099806568	0.092414902	0.074718174	0.000389059	0.027743462	0.062904375	0.022988583	0.019554523	0.008367698	0.021573019	0.036934824	0.019160382	0.033843302	0.030514507	0.031300009	0.346226219	0.452919425	0.369863534	0.133510226	0.157323386	0.095371665	0.494751425	0.460908313	0.470511759
187	536	0.044569964	0.035322136	0.014327293	0.074359956	0.143898913	0.098727579	0.10471213	0.092698493	0.095812537	0.094854773	0.087506294	0.070375838	0.000373497	0.026633724	0.0603882	0.02206904	0.018772342	0.00803299	0.020710098	0.035457431	0.018393966	0.03248957	0.029293927	0.030048008	0.333554293	0.439022635	0.359282239	0.124850596	0.150759493	0.088482263	0.474436645	0.439692529	0.448844908
188	537	0.043203485	0.033861663	0.013320121	0.07234529	0.140652207	0.096174313	0.100371661	0.08940172	0.093410249	0.090090407	0.082887499	0.066472362	0.000358557	0.025568375	0.057972672	0.021186278	0.018021448	0.00771167	0.019881695	0.034039134	0.017658208	0.031189987	0.02812217	0.028846088	0.321794925	0.425875818	0.349316689	0.11718144	0.144748076	0.082428217	0.456015631	0.420368638	0.429244939
189	538	0.04228203	0.032850587	0.012640296	0.070650411	0.137821739	0.09397083	0.097360457	0.087017109	0.091668281	0.08691517	0.079820799	0.064212886	0.000344214	0.02454564	0.055653765	0.020338827	0.01730059	0.007403204	0.019086427	0.032677568	0.016951879	0.029942387	0.026997283	0.027692245	0.310833393	0.413255852	0.339835025	0.11047906	0.139263682	0.077218186	0.439319909	0.402832841	0.411551687
190	539	0.041589033	0.032072521	0.012135639	0.069132696	0.135233917	0.091972109	0.095038298	0.085116184	0.090265825	0.084571618	0.077573606	0.062780776	0.000330446	0.023563814	0.053427614	0.019525274	0.016608566	0.007107075	0.01832297	0.031370466	0.016273804	0.028744692	0.025917392	0.026584555	0.300420378	0.401040127	0.330715207	0.104428976	0.134155041	0.072558648	0.423757357	0.386518447	0.395148556
191	540	0.040907933	0.031311076	0.011653971	0.067649524	0.132715145	0.09003313	0.092764967	0.083270471	0.088882077	0.082302311	0.075413329	0.061359397	0.000317228	0.022621262	0.05129051	0.018744263	0.015944224	0.006822792	0.017590051	0.030115647	0.015622852	0.027594904	0.024880696	0.025521173	0.29030656	0.38910603	0.321835193	0.098716709	0.129270882	0.068156082	0.408735852	0.370858764	0.37941895
192	541	0.040022165	0.030349864	0.011043113	0.06605827	0.13009183	0.088008874	0.089900245	0.081051494	0.08719623	0.079349806	0.07260738	0.059132116	0.000304539	0.021716411	0.049238889	0.017994492	0.015306455	0.006549881	0.016886449	0.028911021	0.014997938	0.026491108	0.023885468	0.024500326	0.280242618	0.377330951	0.313072941	0.093027777	0.124459936	0.063716966	0.393663268	0.3552871	0.363746275
193	542	0.039075304	0.029329404	0.010402616	0.064484899	0.127505426	0.086023107	0.086951128	0.078841569	0.085489794	0.076331615	0.069782376	0.056741857	0.000292357	0.020847755	0.047269334	0.017274713	0.014694197	0.006287885	0.016210991	0.02775458	0.014398021	0.025431464	0.02293005	0.023520313	0.270567267	0.365875082	0.304695209	0.087789103	0.119948087	0.059628712	0.379342058	0.340675616	0.349126742
194	543	0.038314014	0.02849457	0.00990265	0.06310339	0.125163451	0.084251433	0.084680855	0.077170003	0.084157679	0.074159028	0.067833724	0.055164901	0.000280663	0.020013845	0.045378561	0.016583724	0.014106429	0.00603637	0.015562551	0.026644397	0.0138221	0.024414205	0.022012848	0.0225795	0.261642728	0.354913796	0.296925312	0.083458235	0.115965335	0.056313376	0.36663845	0.327898308	0.336533446
195	544	0.037676364	0.027785506	0.009496964	0.061843153	0.122991404	0.082626589	0.082833565	0.075828809	0.083049177	0.07251527	0.066432012	0.054084644	0.000269437	0.019213291	0.043563418	0.015920375	0.013542172	0.005794915	0.014940049	0.025578621	0.013269216	0.023437637	0.021132334	0.02167632	0.25325494	0.344347253	0.289576046	0.079766623	0.112366582	0.053529403	0.35505599	0.316391237	0.325315115
196	545	0.037100426	0.027142354	0.009139308	0.060633593	0.120914783	0.081081311	0.081153397	0.07461	0.082013578	0.071083566	0.065247829	0.053184482	0.000258659	0.018444759	0.041820881	0.01528356	0.013000485	0.005563119	0.014342447	0.024555476	0.012738447	0.022500132	0.02028704	0.020809267	0.245189843	0.334075612	0.282460204	0.076445721	0.10900673	0.051035238	0.344098226	0.305590465	0.314820473
197	546	0.036524269	0.026505258	0.008783429	0.05940412	0.118859086	0.079548337	0.079384492	0.073305586	0.080900175	0.069547142	0.063951766	0.052147813	0.000248313	0.017706969	0.040148046	0.014672218	0.012480465	0.005340594	0.013768749	0.023573257	0.012228909	0.021600126	0.019475559	0.019976897	0.237233378	0.323999034	0.275390582	0.073226982	0.10574068	0.048589325	0.333268701	0.294932052	0.304398249
198	547	0.035885962	0.025814361	0.008383076	0.058084139	0.116749814	0.077960403	0.07727099	0.071707581	0.079558259	0.067589221	0.062214411	0.050658032	0.00023838	0.01699869	0.038542124	0.014085329	0.011981247	0.00512697	0.013217999	0.022630327	0.011739753	0.020736121	0.018696536	0.019177821	0.229171485	0.314017677	0.268179974	0.069841859	0.102423334	0.045950111	0.322070964	0.28385206	0.293397168
199	548	0.03523761	0.025133135	0.007997387	0.05671798	0.114662302	0.076384613	0.07502483	0.070009292	0.078117836	0.065553286	0.060439664	0.049048722	0.000228845	0.016318742	0.037000439	0.013521916	0.011501997	0.004921891	0.012689279	0.021725114	0.011270163	0.019906676	0.017948675	0.018410708	0.221278995	0.304294513	0.261079238	0.066746001	0.099292138	0.04346044	0.311197869	0.273126012	0.282769683
200	549	0.034657928	0.024543539	0.007690764	0.055392498	0.112695864	0.074909911	0.072975074	0.068488278	0.076774168	0.063875597	0.059101831	0.04775844	0.000219691	0.015665993	0.035520422	0.012981039	0.011041917	0.004725016	0.012181708	0.020856109	0.010819356	0.019110409	0.017230728	0.01767428	0.213864008	0.294983541	0.254361613	0.06436582	0.096572077	0.041481628	0.301385132	0.263587768	0.273499404
201	550	0.034124905	0.024013447	0.007424855	0.054100895	0.110811969	0.073501794	0.071041547	0.067062923	0.075474433	0.062378554	0.057977116	0.046628041	0.000210904	0.015039353	0.034099605	0.012461798	0.01060024	0.004536015	0.01169444	0.020021865	0.010386582	0.018345993	0.016541499	0.016967308	0.206762368	0.285971458	0.247873467	0.062388907	0.094099367	0.039799828	0.292200589	0.254760885	0.264981799
202	551	0.033616532	0.02351073	0.007161308	0.052836372	0.108972085	0.072125758	0.069144074	0.065651614	0.074165808	0.060884555	0.056841723	0.04549838	0.000202467	0.014437779	0.032735621	0.011963326	0.010176231	0.004354574	0.011226662	0.01922099	0.009971119	0.017612153	0.015879839	0.016288616	0.199809919	0.277144963	0.241461168	0.060502857	0.091710225	0.03820119	0.283212078	0.246168921	0.256612336
203	552	0.033110799	0.023003263	0.006861769	0.05159213	0.10713768	0.0707473	0.067202477	0.064172738	0.07279547	0.059215999	0.055471856	0.044210313	0.000194369	0.013860268	0.031426196	0.011484793	0.009769181	0.004180391	0.010777596	0.018452151	0.009572274	0.016907667	0.015244645	0.015637071	0.192842502	0.268390755	0.234971086	0.058395262	0.089240866	0.036471865	0.273987433	0.237335435	0.247786484
204	553	0.032651265	0.022527237	0.006532089	0.050364105	0.105384703	0.069414012	0.065263499	0.062650284	0.071367693	0.057464235	0.054016682	0.042815063	0.000186594	0.013305857	0.030169148	0.011025401	0.009378414	0.004013176	0.010346492	0.017714065	0.009189383	0.01623136	0.01463486	0.015011589	0.186070327	0.259884286	0.228499163	0.056390584	0.086868121	0.03481598	0.264905152	0.228658264	0.23894464
205	554	0.032276535	0.022126218	0.006211472	0.04915901	0.103782068	0.068178712	0.063420225	0.061168237	0.069931498	0.055827271	0.052738516	0.041472842	0.00017913	0.012773623	0.028962382	0.010584385	0.009003278	0.003852649	0.009932632	0.017005502	0.008821808	0.015582106	0.014049465	0.014411125	0.179728549	0.251800797	0.22222163	0.054900275	0.084811366	0.03350746	0.256500681	0.220721479	0.23080043
206	555	0.031957173	0.02177914	0.005911599	0.047986209	0.102280695	0.067014735	0.061661997	0.059734975	0.068501176	0.054287492	0.051583274	0.040187989	0.000171965	0.012262678	0.027803887	0.01016101	0.008643147	0.003698543	0.009535327	0.016325282	0.008468935	0.014958822	0.013487487	0.01383468	0.173690425	0.244026667	0.216105281	0.053742414	0.082970632	0.032437153	0.248577279	0.213327989	0.223159161
207	556	0.031663742	0.021464936	0.00564415	0.04685507	0.100831503	0.065895414	0.059978156	0.058358876	0.067091019	0.052827285	0.050496872	0.038964843	0.000165086	0.011772171	0.026691731	0.009754569	0.008297421	0.003550601	0.009153914	0.015672271	0.008130178	0.014360469	0.012947987	0.013281293	0.167829215	0.236448275	0.210116911	0.05273508	0.08124595	0.03149591	0.240938208	0.206280703	0.215826144
208	557	0.031366806	0.02116254	0.005420807	0.045774959	0.099385411	0.064794083	0.058358045	0.057048317	0.065715319	0.051429033	0.049425229	0.037807741	0.000158483	0.011301284	0.025624062	0.009364386	0.007965524	0.003408577	0.008787757	0.01504538	0.007804971	0.01378605	0.012430068	0.012750041	0.162018178	0.228952002	0.204223315	0.051696351	0.07953735	0.03057458	0.233386727	0.199382529	0.208606686
209	558	0.031036927	0.020850885	0.005253249	0.044755242	0.097893337	0.063684077	0.056791005	0.055811676	0.064388369	0.050075123	0.04831426	0.036721022	0.000152144	0.010849233	0.0245991	0.008989811	0.007646903	0.003272234	0.008436247	0.014443565	0.007492772	0.013234608	0.011932865	0.012240039	0.156130574	0.221424226	0.198391289	0.050444308	0.077744863	0.029564012	0.225726098	0.192436376	0.201306096
210	559	0.030726639	0.020578508	0.0051478	0.043796181	0.096481613	0.062651104	0.055343729	0.054656353	0.063096078	0.048861791	0.047200033	0.035647195	0.000146058	0.010415263	0.023615136	0.008630219	0.007341027	0.003141345	0.008098797	0.013865822	0.007193061	0.012705224	0.01145555	0.011750438	0.150301348	0.214010937	0.192643039	0.049228752	0.076057446	0.028665124	0.218287742	0.185791846	0.194158213
211	560	0.030485699	0.020383859	0.005094988	0.042886652	0.095243414	0.0617529	0.054050837	0.053573461	0.061821402	0.047837615	0.046143054	0.034556176	0.000140216	0.009998653	0.02267053	0.00828501	0.007047386	0.003015691	0.007774845	0.013311189	0.006905339	0.012197015	0.010997328	0.01128042	0.144707771	0.206880728	0.187020454	0.048320496	0.074642457	0.028055795	0.21138607	0.179766836	0.187437487
212	561	0.030280509	0.02023075	0.005082797	0.042018945	0.094079924	0.060920833	0.052853565	0.052546945	0.060574197	0.046913498	0.045125906	0.033493411	0.000134607	0.009598707	0.021763709	0.007953609	0.00676549	0.002895063	0.007463851	0.012778742	0.006629125	0.011709134	0.010557435	0.010829204	0.13928658	0.199953886	0.181519848	0.047569128	0.073367531	0.027592322	0.204798822	0.174116691	0.181010145
213	562	0.030077471	0.020082991	0.005099214	0.041185346	0.092892328	0.060086275	0.051693146	0.051560751	0.059364322	0.046000341	0.044131169	0.032504345	0.000129223	0.009214758	0.020893161	0.007635465	0.006494871	0.002779261	0.007165297	0.012267592	0.00636396	0.011240769	0.010135138	0.010396035	0.133974517	0.193150693	0.176137538	0.046824238	0.072100303	0.027130999	0.19830374	0.168596757	0.174742415
214	563	0.029842988	0.019904393	0.005132223	0.040378145	0.091581811	0.059180595	0.050510815	0.050598825	0.058201634	0.045009045	0.043141425	0.031634424	0.000124054	0.008846168	0.020057434	0.007330046	0.006235076	0.00266809	0.006878686	0.011776888	0.006109402	0.010791138	0.009729732	0.009980194	0.128708322	0.186391437	0.170869837	0.045935416	0.070708407	0.026528122	0.191678566	0.162962381	0.168500523
215	564	0.029598636	0.01972978	0.005203354	0.039601075	0.090153113	0.058210985	0.04927182	0.049619496	0.057020489	0.043913098	0.042073655	0.030871787	0.000119092	0.008492321	0.019255137	0.007036845	0.005985673	0.002561367	0.006603538	0.011305813	0.005865026	0.010359493	0.009340543	0.009580986	0.123476069	0.179641132	0.165663466	0.045012325	0.069283277	0.025875559	0.185049978	0.15741875	0.162388706
216	565	0.029381179	0.019604772	0.005327661	0.038859618	0.088691063	0.057235797	0.048004276	0.048613362	0.055778053	0.042769264	0.040903117	0.030171009	0.000114328	0.008152628	0.018484931	0.006755371	0.005746246	0.002458912	0.006339397	0.01085358	0.005630425	0.009945113	0.008966921	0.009197747	0.118323694	0.172951312	0.16049351	0.044229656	0.067976377	0.025335728	0.178662515	0.152262191	0.156562353
217	566	0.029179802	0.019509374	0.005483423	0.038148688	0.087216984	0.056263147	0.046743726	0.047612764	0.054518405	0.041613364	0.039699805	0.029527189	0.000109755	0.007826523	0.017745534	0.006485156	0.005516396	0.002360555	0.006085821	0.010419437	0.005405208	0.009547308	0.008608244	0.008829837	0.113274731	0.166372043	0.155398834	0.043534538	0.066745388	0.024870751	0.172470702	0.147384765	0.150964417
218	567	0.028983689	0.019423592	0.00564892	0.037463195	0.085752196	0.055301148	0.045525707	0.046650044	0.053285622	0.040481217	0.038533714	0.028935427	0.000105365	0.007513462	0.017035713	0.00622575	0.00529574	0.002266133	0.005842388	0.01000266	0.005188999	0.009165416	0.008263915	0.008476643	0.108352711	0.15995339	0.150418303	0.042874099	0.065547991	0.024442746	0.166429063	0.14267853	0.145537851
219	568	0.028782025	0.019327429	0.00580243	0.03679805	0.084318019	0.054357915	0.044385762	0.045757545	0.05212378	0.039408642	0.037474838	0.028390821	0.00010115	0.007212924	0.016354284	0.00597672	0.005083911	0.002175488	0.005608692	0.009602553	0.004981439	0.008798799	0.007933358	0.008137578	0.103581166	0.153745417	0.145590782	0.042195466	0.064341867	0.024013834	0.160492124	0.138035547	0.14022561
220	569	0.028563994	0.019200891	0.005922233	0.036148165	0.082935773	0.053441564	0.043359429	0.044967609	0.051076957	0.03843146	0.036593172	0.027888471	9.7104e-05	0.006924407	0.015700113	0.005737651	0.004880554	0.002088468	0.005384345	0.009218451	0.004782182	0.008446847	0.007616024	0.007812075	0.098983628	0.147798191	0.140955135	0.041445769	0.063084697	0.023546136	0.15461441	0.133347876	0.134970648
221	570	0.028350999	0.019059347	0.006071608	0.035579982	0.081564883	0.052578284	0.042451077	0.044344018	0.050141929	0.037561493	0.035891703	0.027572971	9.32199e-05	0.006647431	0.015072108	0.005508145	0.004685332	0.00200493	0.005168971	0.008849713	0.004590895	0.008108974	0.007311383	0.007499592	0.094516208	0.141993126	0.136478996	0.040668709	0.061787245	0.023092004	0.148795591	0.128779972	0.129913693
222	571	0.028160556	0.01892898	0.006296299	0.035124038	0.08017051	0.051769853	0.041630253	0.04388111	0.049274624	0.036773364	0.035305903	0.027503716	8.94911e-05	0.006381533	0.014469224	0.005287819	0.004497919	0.001924733	0.004962212	0.008495725	0.004407259	0.007784615	0.007018927	0.007199608	0.090139256	0.136236681	0.132114175	0.039933729	0.060497044	0.022709884	0.143083216	0.124501165	0.12516499
223	572	0.027976017	0.018806016	0.00654828	0.034721394	0.078782579	0.050987763	0.040880267	0.043507058	0.048457855	0.036047094	0.034804495	0.027548006	8.59114e-05	0.006126272	0.013890455	0.005076306	0.004318002	0.001847743	0.004763724	0.008155896	0.004230968	0.00747323	0.00673817	0.006911624	0.085882665	0.130616481	0.127875799	0.039226563	0.059226923	0.022371025	0.137503631	0.120410822	0.120621772
224	573	0.027780737	0.018686681	0.006779524	0.034313108	0.077431017	0.05020351	0.040184428	0.043150036	0.047674431	0.035362699	0.0343562	0.027573141	8.2475e-05	0.005881221	0.013334837	0.004873254	0.004145282	0.001773833	0.004573175	0.00782966	0.00406173	0.007174301	0.006468644	0.006635159	0.081776331	0.125220152	0.123778996	0.038532948	0.057989714	0.022046683	0.132083182	0.11640831	0.116181269
225	574	0.027558068	0.0185672	0.006942004	0.03384024	0.07614575	0.049388586	0.039526048	0.04273822	0.046907162	0.034700199	0.033929741	0.027446421	7.9176e-05	0.005645972	0.012801443	0.004678324	0.003979471	0.00170288	0.004390248	0.007516473	0.00389926	0.006887329	0.006209898	0.006369752	0.077850146	0.120135322	0.119838893	0.03783862	0.056798249	0.021708108	0.126848215	0.112392997	0.111740711
226	575	0.027326071	0.018474952	0.007123016	0.033369435	0.074937275	0.048575739	0.039035045	0.042372602	0.046184425	0.034115247	0.033626639	0.027293475	7.60089e-05	0.005420133	0.012289386	0.004491191	0.003820292	0.001634765	0.004214638	0.007215814	0.00374329	0.006611836	0.005961502	0.006114962	0.0741203	0.115380973	0.116087728	0.037158568	0.055642624	0.021390211	0.121772822	0.108450687	0.107397579
227	576	0.027108135	0.018425282	0.007406187	0.032982092	0.073784681	0.047805502	0.03878484	0.042159931	0.045536379	0.033652346	0.033517393	0.027282565	7.29686e-05	0.005203328	0.01179781	0.004311543	0.00366748	0.001569374	0.004046052	0.006927182	0.003593558	0.006347362	0.005723042	0.005870364	0.070569044	0.110889173	0.11252834	0.036512271	0.054508104	0.021131956	0.116820695	0.104706144	0.103285348
228	577	0.026895605	0.018396359	0.007737982	0.032641394	0.072670782	0.047061047	0.038673995	0.04203701	0.04494851	0.033274792	0.033524193	0.027344942	7.00498e-05	0.004995195	0.011325898	0.004139082	0.003520781	0.001506599	0.00388421	0.006650095	0.003449816	0.006093468	0.00549412	0.005635549	0.067175368	0.10661717	0.109131759	0.035892203	0.053400273	0.02091068	0.112002581	0.101117176	0.099355243
229	578	0.026679828	0.018366356	0.008064867	0.032310526	0.071578393	0.046325548	0.03860107	0.041940643	0.044406304	0.03294588	0.033569229	0.027411859	6.72478e-05	0.004795387	0.010872862	0.003973518	0.00337995	0.001446335	0.003728842	0.006384091	0.003311823	0.005849729	0.005274355	0.005410127	0.063918259	0.102522214	0.105869017	0.035290837	0.052324713	0.020703717	0.107329227	0.097641595	0.095558488
230	579	0.026452149	0.018313443	0.008333308	0.031952674	0.07049033	0.045582176	0.038464626	0.041807634	0.043895245	0.032628906	0.03357469	0.027414567	6.45579e-05	0.004603572	0.010437947	0.003814578	0.003244752	0.001388482	0.003579688	0.006128727	0.003179351	0.00561574	0.005063381	0.005193722	0.060776708	0.098561552	0.102711143	0.034700645	0.051287008	0.020488402	0.102811377	0.094237207	0.091846308
231	580	0.026203913	0.018215792	0.008489773	0.031531021	0.069389407	0.044814104	0.038163224	0.041574788	0.04340082	0.032287166	0.033462767	0.027284316	6.19756e-05	0.004419429	0.01002043	0.003661994	0.003114962	0.001332943	0.003436501	0.005883578	0.003052176	0.00539111	0.004860846	0.004985973	0.057729702	0.094692435	0.099629167	0.0341141	0.050292742	0.020242071	0.09845978	0.090861824	0.088169926
232	581	0.025938036	0.018115597	0.00856712	0.031057346	0.06829712	0.044017563	0.037796438	0.041292068	0.042993962	0.031940485	0.033339638	0.027031009	5.94966e-05	0.004242652	0.009619612	0.003515515	0.002990363	0.001279625	0.003299041	0.005648235	0.002930089	0.005175466	0.004666412	0.004786534	0.054868807	0.091143588	0.09669099	0.033560873	0.049372923	0.020011015	0.094329133	0.087536809	0.084527261
233	582	0.025664505	0.018048439	0.008627156	0.03056993	0.067236932	0.043206843	0.037498025	0.041036635	0.042709689	0.031624191	0.033316206	0.026725771	5.71167e-05	0.004072946	0.009234828	0.003374894	0.002870749	0.00122844	0.003167079	0.005422306	0.002812886	0.004968447	0.004479756	0.004595073	0.052246471	0.088037476	0.093946601	0.033056739	0.048530021	0.019831893	0.090426304	0.08430775	0.080962934
234	583	0.025385275	0.017982572	0.008659769	0.030071716	0.066194609	0.042392202	0.037217825	0.040786088	0.042479615	0.031324833	0.033321744	0.026391695	5.48321e-05	0.003910028	0.008865435	0.003239898	0.002755919	0.001179302	0.003040396	0.005205413	0.00270037	0.004769709	0.004300565	0.00441127	0.049783005	0.085171959	0.091340173	0.032573326	0.047726812	0.019667593	0.086690293	0.081168789	0.077498223
235	584	0.025102297	0.017886249	0.008654845	0.029565647	0.065155916	0.041583901	0.036905674	0.040518027	0.042235354	0.03102896	0.033285525	0.026051871	5.26388e-05	0.003753627	0.008510817	0.003110302	0.002645682	0.00113213	0.00291878	0.004997197	0.002592356	0.004578921	0.004128543	0.004234819	0.04739872	0.082344897	0.088815873	0.03208226	0.046926074	0.019481003	0.083060103	0.078114069	0.074154405
236	585	0.024817525	0.017727724	0.008602272	0.029054665	0.064106619	0.040792199	0.036511413	0.040210052	0.04190852	0.030723123	0.033136823	0.025729388	5.05332e-05	0.003603482	0.008170385	0.00298589	0.002539855	0.001086845	0.002802029	0.004797309	0.002488661	0.004395764	0.003963401	0.004065426	0.045013928	0.079354152	0.086317874	0.03155517	0.046090582	0.019235013	0.079474733	0.075137732	0.070952758
237	586	0.024488813	0.017514224	0.008435176	0.028512644	0.063045897	0.039995337	0.036055936	0.039885412	0.041583552	0.030459631	0.032999742	0.025390368	4.85119e-05	0.003459342	0.007843569	0.002866455	0.00243826	0.001043371	0.002689948	0.004605417	0.002389115	0.004219934	0.003804865	0.003902809	0.042674006	0.0763963	0.083916189	0.030986849	0.045247926	0.018959434	0.075994024	0.072238218	0.06788693
238	587	0.024095459	0.017277066	0.008131739	0.027926337	0.061987956	0.039174913	0.035594392	0.039576063	0.041356208	0.030276412	0.032993985	0.025001954	4.65714e-05	0.003320969	0.007529826	0.002751797	0.00234073	0.001001636	0.00258235	0.0044212	0.00229355	0.004051136	0.00365267	0.003746697	0.040468328	0.073733857	0.081689646	0.030400449	0.044443034	0.018701746	0.072699212	0.069421688	0.064935265
239	588	0.02367158	0.017020642	0.007749433	0.027318004	0.060941096	0.03834622	0.035127999	0.039272662	0.041175081	0.030138439	0.03304222	0.024588775	4.47086e-05	0.00318813	0.007228633	0.002641725	0.002247101	0.000961571	0.002479056	0.004244352	0.002201808	0.003889091	0.003506564	0.003596829	0.038383202	0.071263586	0.079595636	0.029810127	0.043664691	0.018451335	0.069561399	0.066693874	0.062096091
240	589	0.023251297	0.016749343	0.007345731	0.026709902	0.059913618	0.037524549	0.034657977	0.038965868	0.040988761	0.030010689	0.033067118	0.02417546	4.29202e-05	0.003060605	0.006939488	0.002536056	0.002157217	0.000923108	0.002379893	0.004074578	0.002113736	0.003733527	0.003366301	0.003452956	0.036404933	0.068882251	0.07759155	0.029230044	0.042901683	0.018197588	0.066551684	0.064060503	0.059367733
241	590	0.022868728	0.016467562	0.006978104	0.026124292	0.058913822	0.036725195	0.034185543	0.038646339	0.040745841	0.029858136	0.032991349	0.023786639	4.12034e-05	0.002938181	0.006661909	0.002434613	0.002070928	0.000886184	0.002284698	0.003911595	0.002029187	0.003584186	0.003231649	0.003314838	0.034519829	0.066486616	0.07563478	0.028674358	0.042142796	0.017929893	0.063641169	0.061527307	0.056748517
242	591	0.022557993	0.016179689	0.006704024	0.025583432	0.057950009	0.035963449	0.033711915	0.038304733	0.040394911	0.029645755	0.03273758	0.02344694	3.95553e-05	0.002820653	0.006395432	0.002337229	0.001988091	0.000850736	0.00219331	0.003755131	0.001948019	0.003440819	0.003102383	0.003182244	0.032714196	0.063973446	0.073682716	0.028157229	0.041376816	0.017637637	0.060800952	0.059100014	0.054236768
243	592	0.022292545	0.01586034	0.006455018	0.025063856	0.057017742	0.035251255	0.03329493	0.038029756	0.040058347	0.029522745	0.032381657	0.023182504	3.79731e-05	0.002707827	0.006139615	0.00224374	0.001908567	0.000816707	0.002105577	0.003604926	0.001870098	0.003303186	0.002978288	0.003054954	0.031065297	0.06139038	0.071875736	0.027697484	0.040658689	0.017329292	0.058105528	0.056835598	0.051955458
244	593	0.022026934	0.015496727	0.006152026	0.024535694	0.056105605	0.03457617	0.03294951	0.037859956	0.039831249	0.029577356	0.032029487	0.022974168	3.64541e-05	0.002599514	0.00589403	0.00215399	0.001832225	0.000784039	0.002021354	0.003460729	0.001795294	0.003171058	0.002859156	0.002932756	0.029609856	0.058857838	0.070305766	0.027286273	0.040019269	0.01701865	0.055608252	0.054747975	0.04994894
245	594	0.021766926	0.015112132	0.005836641	0.024011606	0.055211428	0.033916905	0.032612506	0.037710754	0.0396213	0.029683137	0.031648844	0.022778608	3.4996e-05	0.002495534	0.005658269	0.002067831	0.001758936	0.000752677	0.0019405	0.003322299	0.001723483	0.003044216	0.00274479	0.002815446	0.028273372	0.056381754	0.068857523	0.026896236	0.0394112	0.016703071	0.053248517	0.052778283	0.048097613
246	595	0.021518283	0.014729839	0.005550459	0.023504248	0.054333041	0.033252172	0.032220768	0.037497573	0.039336183	0.029713639	0.031207498	0.022552497	3.35961e-05	0.002395712	0.005431938	0.001985117	0.001688578	0.00072257	0.00186288	0.003189408	0.001654543	0.002922447	0.002634998	0.002702828	0.026981345	0.053968059	0.067415725	0.026500014	0.038787127	0.016379917	0.050965716	0.050867664	0.046281879
247	596	0.02128677	0.014373131	0.00533507	0.02302628	0.053468275	0.032560683	0.031711144	0.037135833	0.038883578	0.029542411	0.03067322	0.022252512	3.22523e-05	0.002299884	0.005214661	0.001905713	0.001621035	0.000693667	0.001788365	0.003061831	0.001588362	0.00280555	0.002529598	0.002594715	0.025659276	0.051622686	0.065865087	0.026070248	0.038099697	0.016046551	0.048699245	0.048957258	0.044382136
248	597	0.021119662	0.013984984	0.005168859	0.022563831	0.052610542	0.031907028	0.031103796	0.036610109	0.03826854	0.029221956	0.029953969	0.021942927	3.09622e-05	0.002207888	0.005006074	0.001829484	0.001556194	0.000665921	0.00171683	0.002939358	0.001524827	0.002693328	0.002428414	0.002490926	0.024419145	0.049278912	0.064302797	0.025644357	0.037343188	0.015669494	0.046509339	0.047112411	0.042502611
249	598	0.02103385	0.013519387	0.00500563	0.022099258	0.05175698	0.03133854	0.030461605	0.035985966	0.037574745	0.028882421	0.029033168	0.021689247	2.97237e-05	0.002119573	0.004805831	0.001756305	0.001493946	0.000639284	0.001648157	0.002821784	0.001463834	0.002585594	0.002331278	0.002391289	0.023375188	0.046900306	0.062870302	0.025262071	0.036555407	0.015233802	0.044473144	0.045411218	0.040793063
250	599	0.020989529	0.013016137	0.004850108	0.021639551	0.050911013	0.030808037	0.029785507	0.035300313	0.036827816	0.028513828	0.027991784	0.021449995	2.85348e-05	0.00203479	0.004613598	0.001686053	0.001434188	0.000613712	0.001582231	0.002708912	0.001405281	0.002482171	0.002238027	0.002295638	0.022456287	0.044538241	0.061518712	0.024899497	0.035754288	0.014764637	0.042555412	0.043813946	0.039202197
251	600	0.020946891	0.012515034	0.00470702	0.021191702	0.050076064	0.030268342	0.029076439	0.034590061	0.036053375	0.028106198	0.026910785	0.021183692	2.73934e-05	0.001953398	0.004429054	0.00161861	0.001376821	0.000589164	0.001518942	0.002600556	0.001349069	0.002382884	0.002148506	0.002203812	0.021591322	0.042244087	0.060199135	0.024532743	0.034957767	0.014287159	0.040720897	0.042280862	0.037678715
252	601	0.020866129	0.012055877	0.004581093	0.020762703	0.049255558	0.029672274	0.028335335	0.03389212	0.035277044	0.027649553	0.025871139	0.020848861	2.62976e-05	0.001875262	0.004251892	0.001553866	0.001321748	0.000565597	0.001458184	0.002496534	0.001295107	0.002287569	0.002062565	0.00211566	0.020709174	0.040069216	0.05886268	0.024137918	0.034183778	0.013826531	0.038934351	0.040772232	0.03617132
253	602	0.020707438	0.011678465	0.004477052	0.020359546	0.048452918	0.028972655	0.027563131	0.033243399	0.034524446	0.027133915	0.024953813	0.020404024	2.52457e-05	0.001800252	0.004081816	0.001491711	0.001268878	0.000542973	0.001399857	0.002396672	0.001243302	0.002196066	0.001980063	0.002031033	0.019738725	0.038064999	0.057460456	0.023691129	0.033450256	0.013407913	0.037160529	0.039248323	0.034628716
254	603	0.020516356	0.011330229	0.004403728	0.019956651	0.047660472	0.028153366	0.02664108	0.032482651	0.033588189	0.026421043	0.023952627	0.01980953	2.42359e-05	0.001728242	0.003918544	0.001432043	0.001218123	0.000521255	0.001343862	0.002300805	0.00119357	0.002108223	0.00190086	0.001949792	0.01873178	0.036174581	0.055998616	0.023195172	0.032670539	0.012967008	0.035453427	0.037734533	0.033070152
255	604	0.02035022	0.010952091	0.00435708	0.01953777	0.046875093	0.027259413	0.025532121	0.031519751	0.032370169	0.025474967	0.022717108	0.01909891	2.32665e-05	0.001659112	0.003761802	0.001374761	0.001169398	0.000500404	0.001290108	0.002208773	0.001145827	0.002023894	0.001824826	0.0018718	0.017780327	0.034325212	0.054529303	0.022675504	0.031796226	0.012457943	0.033867986	0.036280145	0.031553488
256	605	0.020186915	0.010574084	0.004322529	0.019123894	0.046107025	0.026335305	0.024359713	0.030498297	0.031059933	0.024439112	0.021411783	0.018340453	2.23358e-05	0.001592748	0.00361133	0.001319771	0.001122622	0.000480388	0.001238504	0.002120422	0.001099994	0.001942938	0.001751833	0.001796928	0.016873517	0.032544426	0.053072609	0.022142231	0.030902649	0.011933524	0.032370381	0.034881254	0.030085339
257	606	0.020004326	0.010226243	0.004285495	0.018736011	0.045366512	0.025425553	0.023247321	0.029561887	0.029847029	0.023456902	0.020201179	0.01760245	2.14424e-05	0.001529038	0.003466877	0.00126698	0.001077717	0.000461173	0.001188963	0.002035605	0.001055995	0.001865221	0.00168176	0.001725051	0.016000501	0.030859757	0.051648629	0.021605458	0.030065139	0.011446553	0.030926784	0.033533954	0.028672323
258	607	0.019780339	0.0099386	0.0042314	0.018395111	0.044663796	0.024574666	0.022318404	0.028854119	0.028921006	0.022671761	0.019249823	0.01695319	2.05847e-05	0.001467876	0.003328202	0.001216301	0.001034608	0.000442726	0.001141405	0.001954181	0.001013755	0.001790612	0.001614489	0.001656049	0.01515043	0.029298737	0.050277457	0.021075287	0.029359025	0.011049834	0.029503366	0.032234337	0.027321057
259	608	0.019537453	0.009755485	0.004236424	0.018179733	0.044051244	0.023753663	0.021563571	0.028358233	0.028218131	0.02203942	0.018549017	0.016384517	1.97613e-05	0.001409161	0.003195074	0.001167649	0.000993224	0.000425017	0.001095749	0.001876014	0.000973205	0.001718988	0.00154991	0.001589807	0.014367674	0.027943728	0.048979569	0.020593553	0.028804773	0.010801497	0.028195662	0.031057054	0.026065521
260	609	0.01930395	0.009671392	0.004348802	0.01810613	0.043542206	0.022909844	0.020869336	0.027939833	0.027543488	0.021415116	0.01795108	0.015831069	1.89708e-05	0.001352795	0.003067271	0.001120943	0.000953495	0.000408016	0.001051919	0.001800973	0.000934276	0.001650228	0.001487913	0.001526215	0.013680941	0.026808923	0.047745649	0.020170985	0.028346191	0.010681402	0.027075986	0.030039025	0.02491333
261	610	0.019066392	0.009641606	0.00451203	0.018101861	0.043088395	0.022052143	0.020203019	0.027566059	0.026889857	0.02079154	0.017412069	0.015275327	1.8212e-05	0.001298683	0.00294458	0.001076105	0.000915355	0.000391695	0.001009842	0.001728934	0.000896905	0.001584219	0.001428397	0.001465166	0.013055885	0.025819608	0.046551099	0.019771034	0.027943626	0.010624948	0.026075685	0.029119743	0.023831554
262	611	0.018811339	0.009621414	0.004669604	0.018094486	0.042641528	0.021189493	0.019531941	0.027204052	0.026250015	0.020161378	0.016888038	0.014699772	1.74835e-05	0.001246736	0.002826797	0.001033061	0.000878741	0.000376028	0.000969448	0.001659777	0.000861029	0.00152085	0.001371261	0.00140656	0.012458164	0.024901067	0.045371324	0.019357149	0.027557428	0.010567535	0.025126105	0.028238706	0.022787262
263	612	0.018525352	0.0095661	0.004765021	0.018011563	0.04215332	0.020330827	0.018823422	0.026820952	0.025616741	0.01951732	0.016335044	0.014086884	1.67842e-05	0.001196866	0.002713725	0.000991738	0.000843591	0.000360986	0.00093067	0.001593386	0.000826588	0.001460016	0.00131641	0.001350297	0.011853432	0.023978586	0.044181726	0.018892781	0.027147945	0.01044456	0.024158591	0.027335409	0.021747521
264	613	0.018194993	0.009430948	0.004741778	0.017780654	0.041575486	0.019485078	0.018044784	0.0263839	0.024982814	0.018852054	0.015709141	0.013419143	1.61128e-05	0.001148992	0.002605176	0.000952069	0.000809848	0.000346547	0.000893444	0.00152965	0.000793524	0.001401616	0.001263754	0.001296285	0.011207346	0.02297745	0.042957707	0.018341378	0.026675523	0.010191423	0.02310449	0.026349348	0.020679401
265	614	0.017791249	0.009274681	0.00464845	0.017504764	0.040988692	0.018659624	0.017138182	0.026024125	0.024476828	0.018221537	0.015148909	0.012666848	1.54683e-05	0.001103032	0.002500969	0.000913986	0.000777454	0.000332685	0.000857706	0.001468464	0.000761784	0.001345551	0.001213204	0.001244434	0.010526735	0.022059562	0.041703019	0.017703251	0.02622613	0.009896711	0.022038178	0.025360056	0.019693667
266	615	0.017317741	0.009163481	0.004561409	0.017295113	0.040468681	0.017846102	0.016118329	0.025819993	0.024153124	0.017653845	0.014749145	0.011837528	1.48496e-05	0.001058911	0.00240093	0.000877427	0.000746356	0.000319378	0.000823398	0.001409726	0.000731312	0.001291729	0.001164676	0.001194657	0.009845874	0.021355495	0.040444849	0.017015243	0.025869872	0.009657089	0.021053122	0.02445524	0.018861189
267	616	0.016809988	0.009063825	0.004465849	0.017091574	0.039959784	0.017029834	0.015061379	0.025659345	0.023893099	0.017099847	0.014400239	0.010969509	1.42556e-05	0.001016554	0.002304893	0.00084233	0.000716501	0.000306603	0.000790462	0.001353337	0.00070206	0.00124006	0.001118089	0.00114687	0.009171595	0.020743539	0.039193754	0.016295598	0.025543306	0.009420072	0.020109311	0.023586657	0.018089204
268	617	0.016303508	0.008942193	0.004346962	0.016834022	0.039406329	0.016196141	0.014043487	0.025430024	0.02357815	0.016510407	0.013992581	0.01010112	1.36854e-05	0.000975892	0.002212697	0.000808636	0.000687841	0.000294339	0.000758843	0.001299203	0.000673977	0.001190457	0.001073365	0.001100996	0.008510728	0.020101984	0.037960293	0.015562563	0.025182989	0.009133173	0.019166729	0.022706062	0.017284943
269	618	0.015833818	0.008765062	0.00418994	0.016462331	0.038752648	0.015330344	0.013140809	0.025019871	0.023089674	0.015836392	0.01341656	0.009270686	1.3138e-05	0.000936856	0.002124189	0.000776291	0.000660328	0.000282565	0.000728489	0.001247235	0.000647018	0.001142839	0.001030431	0.001056956	0.007870104	0.019309119	0.036755024	0.014834384	0.024725481	0.008743904	0.018185364	0.021765212	0.01635564
270	619	0.015336675	0.00852297	0.003897158	0.015944863	0.037993779	0.014334324	0.012184008	0.024414403	0.022439921	0.01489395	0.012604764	0.008305555	1.26124e-05	0.000899382	0.002039222	0.000745239	0.000633915	0.000271262	0.00069935	0.001197346	0.000621137	0.001097125	0.000989213	0.001014678	0.007213886	0.018392893	0.035481529	0.014028133	0.024187594	0.008174959	0.017116097	0.020706121	0.015313542
271	620	0.014753555	0.008241238	0.003436357	0.015319162	0.037176645	0.013180402	0.011037465	0.023709171	0.021740611	0.013648171	0.011624515	0.007100246	1.21079e-05	0.000863407	0.001957653	0.00071543	0.000608558	0.000260412	0.000671376	0.001149452	0.000596292	0.00105324	0.000949645	0.00097409	0.006522785	0.017471809	0.034090181	0.013092172	0.023633591	0.007439303	0.015972945	0.01954642	0.014246676
272	621	0.014128556	0.007938516	0.002890783	0.014628882	0.036323406	0.011959561	0.009827917	0.022957073	0.021022344	0.012273331	0.010568304	0.005793845	1.16236e-05	0.000828871	0.001879347	0.000686813	0.000584216	0.000249995	0.000644521	0.001103474	0.00057244	0.001011111	0.000911659	0.000935127	0.005828449	0.01655998	0.032661722	0.012091686	0.02307121	0.006619868	0.014810596	0.018351291	0.013175948
273	622	0.013505775	0.007633455	0.002343678	0.013917674	0.035456218	0.010762785	0.008682097	0.022211006	0.020315721	0.010943709	0.009528619	0.00452544	1.11587e-05	0.000795716	0.001804173	0.00065934	0.000560847	0.000239996	0.00061874	0.001059335	0.000549543	0.000970666	0.000875193	0.000897722	0.005162529	0.015671521	0.031276896	0.01109186	0.022508185	0.00579958	0.013683743	0.017185917	0.012122265
274	623	0.012929309	0.007344705	0.001878288	0.013229191	0.034597241	0.009681059	0.00772674	0.021523868	0.019651342	0.009833584	0.008597948	0.003434119	1.07123e-05	0.000763887	0.001732006	0.000632966	0.000538413	0.000230396	0.00059399	0.001016962	0.000527561	0.00093184	0.000840185	0.000861813	0.004556676	0.014820546	0.030016444	0.010157878	0.021952254	0.005061369	0.012647076	0.016115481	0.011106534
275	624	0.012443256	0.007090917	0.001577856	0.012607085	0.03376863	0.008805365	0.00708858	0.020948555	0.019059807	0.009117233	0.007868782	0.002658967	1.02838e-05	0.000733332	0.001662726	0.000607648	0.000516877	0.00022118	0.000570231	0.000976283	0.000506459	0.000894566	0.000806578	0.00082734	0.004042539	0.014021169	0.028961111	0.009354926	0.021411151	0.004488164	0.011755284	0.015205165	0.01014966
276	625	0.012029701	0.006800987	0.001297241	0.011936693	0.03294493	0.008021175	0.006769675	0.020365451	0.018500596	0.008644442	0.007259649	0.002117886	9.87248e-06	0.000703998	0.001596217	0.000583342	0.000496202	0.000212333	0.000547422	0.000937232	0.0004862	0.000858784	0.000774314	0.000794247	0.003635553	0.013193949	0.028051978	0.008565073	0.020858228	0.003943734	0.010976473	0.014370229	0.009111972
277	626	0.01163706	0.006430971	0.000901144	0.011134213	0.03209589	0.007196922	0.006635356	0.019678591	0.017924924	0.008180963	0.006644756	0.001638607	9.47758e-06	0.000675838	0.001532368	0.000560008	0.000476354	0.000203839	0.000525525	0.000899743	0.000466752	0.000824432	0.000743342	0.000762477	0.003308932	0.012296312	0.027183472	0.007682448	0.020274983	0.00329557	0.010242684	0.013513943	0.00792495
278	627	0.011258926	0.006040261	0.000487569	0.010289582	0.031236481	0.006398033	0.006607267	0.018976352	0.017350997	0.007775023	0.006050109	0.001224968	9.09848e-06	0.000648805	0.001471073	0.000537608	0.000457299	0.000195686	0.000504504	0.000863753	0.000448082	0.000791455	0.000713608	0.000731978	0.003030994	0.011397671	0.026366353	0.006790327	0.01968137	0.00263218	0.009554514	0.012683508	0.006716224
279	628	0.010888891	0.005688245	0.00015452	0.009492741	0.030381675	0.005689936	0.006607055	0.018347111	0.016797018	0.007474852	0.005501713	0.000880805	8.73454e-06	0.000622853	0.00141223	0.000516104	0.000439007	0.000187858	0.000484324	0.000829203	0.000430159	0.000759797	0.000685064	0.000702699	0.00277006	0.01056744	0.025611379	0.005971981	0.019097345	0.002042075	0.00891256	0.011926124	0.005613425
280	629	0.010520548	0.005434316	0	0.00883363	0.029546442	0.005138058	0.006556363	0.017879246	0.016281194	0.007328677	0.005025572	0.000609954	8.38516e-06	0.000597939	0.001355741	0.000495459	0.000421447	0.000180344	0.000464951	0.000796035	0.000412952	0.000729405	0.000657661	0.000674591	0.002494447	0.009875031	0.02492931	0.005310685	0.018542861	0.001613765	0.008317419	0.01128899	0.004744185
281	630	0.010140722	0.005235736	5.97e-05	0.0082217	0.028657832	0.004744514	0.006627471	0.017433757	0.015738361	0.007482414	0.004648309	0.00040863	8.04975e-06	0.000574021	0.001301511	0.000475641	0.000404589	0.00017313	0.000446353	0.000764193	0.000396434	0.000700229	0.000631355	0.000647607	0.002198529	0.009255501	0.024403714	0.004767843	0.017985535	0.001297308	0.007839675	0.010807554	0.00400281
282	631	0.009748708	0.005020896	0.000264651	0.00753727	0.027667321	0.004448662	0.006956986	0.016865087	0.015117947	0.007951008	0.004351957	0.000265793	7.72776e-06	0.00055106	0.001249451	0.000456615	0.000388406	0.000166205	0.000428498	0.000733625	0.000380577	0.000672219	0.000606101	0.000621703	0.001904082	0.008617232	0.024059004	0.004251443	0.017390613	0.000990372	0.007506675	0.010453225	0.003228235
283	632	0.009356804	0.004805879	0.000555489	0.006826577	0.026626522	0.004221794	0.007413044	0.016251775	0.014460046	0.008586241	0.004095638	0.000174402	7.41865e-06	0.000529018	0.001199473	0.000438351	0.000372869	0.000159557	0.000411359	0.00070428	0.000365354	0.000645331	0.000581857	0.000596835	0.001620528	0.007989628	0.023817209	0.003764636	0.016774495	0.00070288	0.007254156	0.010177143	0.002465038
284	633	0.008977307	0.004606767	0.00087302	0.006135857	0.025587047	0.004035203	0.007863779	0.015672363	0.013804754	0.009239893	0.003838474	0.000127418	7.12191e-06	0.000507857	0.001151494	0.000420817	0.000357955	0.000153175	0.000394904	0.000676109	0.00035074	0.000619517	0.000558582	0.000572961	0.00135729	0.007402093	0.023600356	0.00331057	0.016153583	0.000444754	0.007017856	0.009930449	0.001757792
285	634	0.008622514	0.004439644	0.001158005	0.005511346	0.024600509	0.003860184	0.008177328	0.015205392	0.013192164	0.009763744	0.003539585	0.000117799	6.83703e-06	0.000487543	0.001105434	0.000403984	0.000343637	0.000147048	0.000379108	0.000649065	0.00033671	0.000594737	0.000536239	0.000550043	0.00112379	0.006884031	0.023330471	0.002892395	0.015544278	0.000225916	0.006733511	0.009664284	0.001151072
286	635	0.008304723	0.004320592	0.001351207	0.004999281	0.023718521	0.003668027	0.008221826	0.014929402	0.01266237	0.010009574	0.003158094	0.000138503	6.56355e-06	0.000468041	0.001061217	0.000387825	0.000329891	0.000141166	0.000363944	0.000623102	0.000323242	0.000570947	0.000514789	0.000528041	0.000929451	0.006464845	0.022929582	0.002513261	0.014962981	5.63e-05	0.00633686	0.009329788	0.000689455
287	636	0.008023146	0.004299946	0.001656203	0.004652028	0.022821861	0.00351436	0.008037851	0.014742166	0.012156481	0.010183121	0.002591072	0.000112945	6.30101e-06	0.000449319	0.001018768	0.000372312	0.000316695	0.000135519	0.000349386	0.000598178	0.000310312	0.000548109	0.000494198	0.000506919	0.000804611	0.006016002	0.022498537	0.002229651	0.014383899	0	0.005849506	0.008978153	0.000382841
288	637	0.007766067	0.004379854	0.002203527	0.004441159	0.021820587	0.00345233	0.007792562	0.014536756	0.011622878	0.010520135	0.001860519	3.43e-05	6.04897e-06	0.000431347	0.000978017	0.000357419	0.000304028	0.000130098	0.000335411	0.000574251	0.0002979	0.000526185	0.00047443	0.000486643	0.000751176	0.005469609	0.022159343	0.002060537	0.013785952	7.3e-05	0.00535086	0.008682172	0.000191084
289	638	0.007529388	0.00450412	0.00282438	0.004291719	0.020810225	0.003449513	0.007543958	0.014384665	0.011112558	0.010917414	0.001112949	0	5.80701e-06	0.000414093	0.000938897	0.000343123	0.000291866	0.000124894	0.000321994	0.000551281	0.000285984	0.000505138	0.000455453	0.000467177	0.000735923	0.004946033	0.021865767	0.001952794	0.013192613	0.000213072	0.00486337	0.008425387	8.37e-05
290	639	0.007309012	0.00461655	0.003349967	0.004128755	0.019886303	0.003473485	0.007350044	0.014357386	0.010676519	0.011271752	0.000494877	0.000107706	5.57473e-06	0.000397529	0.000901341	0.000329398	0.000280192	0.000119899	0.000309114	0.00052923	0.000274544	0.000484932	0.000437235	0.00044849	0.000725625	0.004565643	0.021571579	0.001853299	0.012627356	0.000357812	0.004409483	0.008191341	3.02e-05
291	640	0.007100842	0.004660947	0.003611488	0.003877311	0.019144348	0.003491821	0.007268821	0.014526412	0.01036576	0.011479947	0.000152816	0.000454926	5.35174e-06	0.000381628	0.000865287	0.000316222	0.000268984	0.000115103	0.00029675	0.000508061	0.000263563	0.000465535	0.000419745	0.00043055	0.000687058	0.004448806	0.021230544	0.001708931	0.012113654	0.000444943	0.004011647	0.007963577	0
292	641	0.006920523	0.00472381	0.003651491	0.00363122	0.018546228	0.003641454	0.007216144	0.015031953	0.010232821	0.01159546	3.66e-05	0.001197691	5.13767e-06	0.000366363	0.000830676	0.000303573	0.000258225	0.000110499	0.00028488	0.000487738	0.00025302	0.000446913	0.000402955	0.000413328	0.000703526	0.004709338	0.020895023	0.001606509	0.011679899	0.000613326	0.003658126	0.00775506	0.000125866
293	642	0.006777258	0.004885251	0.003641155	0.003492373	0.017994512	0.004001036	0.007111706	0.015860149	0.010250794	0.011735734	0	0.002299163	4.93216e-06	0.000351708	0.000797449	0.00029143	0.000247896	0.000106079	0.000273485	0.000468229	0.000242899	0.000429037	0.000386837	0.000396795	0.000834827	0.005274856	0.020625081	0.001624521	0.011315368	0.000969516	0.003326474	0.007588425	0.000482697
294	643	0.006657289	0.005079494	0.003604633	0.0033979	0.017495773	0.00445072	0.007019269	0.016851392	0.010351501	0.011893534	4.56e-05	0.003567581	4.73488e-06	0.00033764	0.000765551	0.000279773	0.00023798	0.000101835	0.000262545	0.000449499	0.000233183	0.000411875	0.000371364	0.000380923	0.001012475	0.00598643	0.020386039	0.001697345	0.010984865	0.001402738	0.003023078	0.007461716	0.000953425
295	644	0.006546859	0.005240767	0.003566076	0.003284931	0.01705659	0.004870661	0.007002594	0.017846071	0.010466764	0.012061627	0.000175845	0.004811183	4.54548e-06	0.000324134	0.000734929	0.000268582	0.000228461	9.77621e-05	0.000252043	0.00043152	0.000223856	0.0003954	0.000356509	0.000365686	0.001167985	0.006685127	0.020143224	0.001759358	0.010653193	0.00180222	0.002754323	0.007372978	0.001420984
296	645	0.006432209	0.005303293	0.003549636	0.003090599	0.016683537	0.005141013	0.007125442	0.018684578	0.010528407	0.01223278	0.000393308	0.005838209	4.36366e-06	0.000311169	0.000705532	0.000257839	0.000219322	9.38516e-05	0.000241962	0.000414259	0.000214902	0.000379584	0.000342249	0.000351059	0.001232872	0.007212017	0.019861956	0.001744935	0.010285157	0.002057188	0.002526595	0.007320254	0.001768304
297	646	0.006329583	0.00531494	0.003336447	0.002733176	0.016406186	0.005305953	0.007176106	0.019573091	0.0105303	0.012058766	0.000784766	0.006802684	4.18911e-06	0.000298722	0.00067731	0.000247525	0.000210549	9.00975e-05	0.000232283	0.000397688	0.000206306	0.000364401	0.000328559	0.000337017	0.001235631	0.007998896	0.019547562	0.001654843	0.009898157	0.002227511	0.002326692	0.007317031	0.00212515
298	647	0.006254806	0.005350333	0.002829687	0.002241834	0.016225902	0.005484911	0.007011058	0.020717105	0.010525307	0.011420171	0.001361115	0.007920319	4.02155e-06	0.000286773	0.000650218	0.000237624	0.000202127	8.64936e-05	0.000222992	0.000381781	0.000198053	0.000349825	0.000315417	0.000323536	0.001245381	0.009327046	0.019224786	0.00154753	0.009525811	0.002427379	0.002137863	0.00736291	0.002640346
299	648	0.006193496	0.005383835	0.002236575	0.001720052	0.01610695	0.005670926	0.006796331	0.021955978	0.010533743	0.010652983	0.002011021	0.009091881	3.86069e-06	0.000275302	0.000624209	0.000228119	0.000194042	8.30339e-05	0.000214072	0.00036651	0.000190131	0.000335832	0.0003028	0.000310595	0.001254573	0.01081176	0.018888084	0.001443896	0.009157246	0.002627493	0.001961168	0.007435111	0.003225424
300	649	0.006131272	0.005389812	0.001764329	0.001271308	0.016013595	0.005857036	0.006697959	0.023129071	0.010575921	0.01009319	0.002623153	0.010218138	3.70626e-06	0.00026429	0.000599241	0.000218994	0.000186281	7.97125e-05	0.000205509	0.000351849	0.000182526	0.000322399	0.000290688	0.000298171	0.001255658	0.012068332	0.018531912	0.001364843	0.008781589	0.002798556	0.001797668	0.007510851	0.003791912
301	650	0.00605375	0.005342626	0.001620167	0.00099908	0.015910102	0.006036279	0.006881974	0.024075745	0.010672154	0.010076779	0.003086178	0.011199858	3.55801e-06	0.000253719	0.000575271	0.000210235	0.000178829	7.6524e-05	0.000197289	0.000337775	0.000175225	0.000309503	0.00027906	0.000286244	0.001241087	0.012712056	0.018150725	0.001331273	0.008387968	0.00291127	0.001648422	0.00756735	0.004251341
302	651	0.00599911	0.005218901	0.001629144	0.000810778	0.015836114	0.006143329	0.007278285	0.024772043	0.010817004	0.010315111	0.003459235	0.012115692	3.41569e-06	0.00024357	0.00055226	0.000201825	0.000171676	7.34631e-05	0.000189397	0.000324264	0.000168216	0.000297123	0.000267898	0.000274794	0.001119688	0.012947476	0.017709417	0.001283584	0.007926558	0.002905787	0.001416953	0.007608307	0.004616003
303	652	0.005997204	0.005029437	0.00153017	0.000573613	0.015840304	0.006150945	0.007712935	0.02534606	0.010989748	0.010380549	0.003866406	0.013087983	3.27906e-06	0.000233827	0.00053017	0.000193752	0.000164809	7.05245e-05	0.000181821	0.000311294	0.000161487	0.000285238	0.000257182	0.000263802	0.000858253	0.013200406	0.01719714	0.001175407	0.007385897	0.002779731	0.001060112	0.007652379	0.004963101
304	653	0.006021157	0.004799866	0.001401245	0.000330769	0.015900482	0.006109291	0.008196156	0.025865232	0.011187772	0.010400583	0.004293767	0.014083033	3.1479e-06	0.000224474	0.000508963	0.000186002	0.000158217	6.77036e-05	0.000174549	0.000298842	0.000155028	0.000273828	0.000246895	0.00025325	0.000536174	0.013418045	0.016644744	0.001047488	0.006812657	0.002590014	0.000658946	0.007699222	0.005301535
305	654	0.006044095	0.004555821	0.001320371	0.00012543	0.015994459	0.006068531	0.00873818	0.026396994	0.011408463	0.010502701	0.004727398	0.015067147	3.02198e-06	0.000215495	0.000488605	0.000178562	0.000151888	6.49954e-05	0.000167567	0.000286888	0.000148827	0.000262875	0.000237019	0.00024312	0.000232844	0.013547591	0.016083077	0.000940573	0.006253511	0.002393551	0.000294506	0.00774849	0.005640203
306	655	0.006039144	0.004322933	0.001365547	7.79e-07	0.016100046	0.006078829	0.009349238	0.02700878	0.011649209	0.010814395	0.005153376	0.016006625	2.9011e-06	0.000206875	0.00046906	0.000171419	0.000145813	6.23956e-05	0.000160864	0.000275413	0.000142874	0.00025236	0.000227538	0.000233395	2.77e-05	0.013536243	0.015542988	0.000895408	0.005755133	0.002247255	4.78e-05	0.007799837	0.005988002
307	656	0.00597943	0.004126834	0.001614774	0	0.016195053	0.00619035	0.010039564	0.027768028	0.011907395	0.011463152	0.00555778	0.016867773	2.78506e-06	0.0001986	0.000450298	0.000164563	0.00013998	5.98998e-05	0.000154429	0.000264396	0.000137159	0.000242266	0.000218437	0.00022406	0	0.013331199	0.015055324	0.00095274	0.005364194	0.00220804	0	0.00785292	0.006353832
308	657	0.005936059	0.003907571	0.002199299	0.000143725	0.016329667	0.006466147	0.011071714	0.028527288	0.012322437	0.012671124	0.006024638	0.017855438	2.67366e-06	0.000190656	0.000432286	0.00015798	0.000134381	5.75038e-05	0.000148252	0.00025382	0.000131672	0.000232575	0.000209699	0.000215097	0.000104354	0.012710683	0.014640771	0.001070082	0.005063882	0.002217533	0.000184533	0.007990711	0.006824498
309	658	0.005961498	0.003619043	0.003080533	0.000392418	0.01654727	0.006879921	0.012538209	0.029175198	0.012950057	0.014394304	0.006612583	0.019079423	2.56671e-06	0.00018303	0.000414995	0.000151661	0.000129006	5.52036e-05	0.000142322	0.000243668	0.000126405	0.000223272	0.000201311	0.000206493	0.000242122	0.011665601	0.014281421	0.001191087	0.004802207	0.002200752	0.000533517	0.008248688	0.007420857
310	659	0.00600092	0.003307662	0.004081721	0.000699013	0.016815465	0.007347806	0.014194226	0.029833316	0.013662103	0.01636095	0.007269598	0.020363457	2.46404e-06	0.000175709	0.000398395	0.000145595	0.000123845	5.29955e-05	0.000136629	0.000233921	0.000121349	0.000214341	0.000193259	0.000198234	0.000413088	0.010462178	0.013950227	0.001335717	0.004573079	0.002189698	0.000975793	0.008555263	0.008052888
311	660	0.005999495	0.003019838	0.005026111	0.001016441	0.017101853	0.007785933	0.015794943	0.030623203	0.014330421	0.018299318	0.007943667	0.021531271	2.36548e-06	0.00016868	0.000382459	0.000139771	0.000118892	5.08757e-05	0.000131164	0.000224564	0.000116495	0.000205768	0.000185528	0.000190304	0.000617041	0.009366636	0.013620145	0.00152393	0.004370409	0.002216375	0.001440201	0.008838849	0.008630567
312	661	0.005902396	0.002801985	0.00573695	0.001297635	0.017374036	0.008110435	0.017095536	0.031666417	0.014826858	0.019937666	0.008582773	0.022406598	2.27086e-06	0.000161933	0.000367161	0.00013418	0.000114136	4.88406e-05	0.000125918	0.000215581	0.000111835	0.000197537	0.000178107	0.000182692	0.000853765	0.008645198	0.013264131	0.001775685	0.004188109	0.002312782	0.001855581	0.009027857	0.009063871
313	662	0.005708742	0.00264744	0.006563219	0.001751879	0.017720823	0.008542494	0.01847529	0.033148521	0.015353613	0.021908703	0.009347983	0.023204403	2.18003e-06	0.000155456	0.000352474	0.000128813	0.000109571	4.6887e-05	0.000120881	0.000206958	0.000107362	0.000189635	0.000170983	0.000175384	0.001182998	0.007883116	0.012913378	0.00216188	0.004085111	0.002560624	0.002357802	0.009214992	0.009508446
314	663	0.005464168	0.002512823	0.007818003	0.002513899	0.018205834	0.009249672	0.020305908	0.035036283	0.016105478	0.024725498	0.0103433	0.024161287	2.09283e-06	0.000149238	0.000338375	0.00012366	0.000105188	4.50115e-05	0.000116046	0.00019868	0.000103068	0.00018205	0.000164144	0.000168369	0.001630139	0.006654593	0.012602258	0.002698152	0.004089869	0.002965648	0.003064872	0.009501369	0.010110351
315	664	0.005183624	0.002389474	0.009270699	0.003424796	0.018758888	0.010067673	0.022331197	0.037123076	0.016943192	0.027936841	0.011431111	0.025133429	2.00911e-06	0.000143268	0.00032484	0.000118714	0.00010098	4.32111e-05	0.000111404	0.000190733	9.89449e-05	0.000174768	0.000157578	0.000161634	0.002143468	0.005209285	0.012308496	0.003321573	0.004150575	0.003445922	0.003878842	0.009828014	0.010765187
316	665	0.004882059	0.002268732	0.010690704	0.004325667	0.019309806	0.010832202	0.024294965	0.039202272	0.017727495	0.031091521	0.012473803	0.025977009	1.92875e-06	0.000137537	0.000311847	0.000113965	9.6941e-05	4.14826e-05	0.000106948	0.000183103	9.49871e-05	0.000167777	0.000151275	0.000155169	0.002671265	0.003796844	0.012009816	0.003969215	0.004215421	0.003919515	0.004701764	0.010135955	0.011368555
317	666	0.00457442	0.002141935	0.011847415	0.005057611	0.019788408	0.011378965	0.025941018	0.041067244	0.018319126	0.033738328	0.013333761	0.02654821	1.8516e-06	0.000132036	0.000299373	0.000109407	9.30634e-05	3.98233e-05	0.00010267	0.000175779	9.11876e-05	0.000161066	0.000145224	0.000148962	0.003161809	0.002666926	0.011683942	0.004578151	0.004232598	0.004304493	0.005435688	0.010366217	0.011816057
318	667	0.004275657	0.002000421	0.01251023	0.005461727	0.020124513	0.011543665	0.027013162	0.042511364	0.018578824	0.035426051	0.013873374	0.026703211	1.77753e-06	0.000126755	0.000287398	0.00010503	8.93408e-05	3.82304e-05	9.85629e-05	0.000168748	8.75401e-05	0.000154623	0.000139415	0.000143004	0.003563381	0.002069185	0.011308598	0.005085453	0.004150298	0.004518925	0.005982667	0.010459828	0.012003294
319	668	0.003858328	0.001831405	0.012791831	0.005684307	0.020412749	0.011306418	0.027615566	0.043988428	0.018535422	0.036471417	0.01401239	0.026206572	1.70643e-06	0.000121684	0.000275902	0.000100829	8.57672e-05	3.67012e-05	9.46204e-05	0.000161998	8.40385e-05	0.000148439	0.000133838	0.000137284	0.003979156	0.001648821	0.010841262	0.005625487	0.00397187	0.004588178	0.006326496	0.010337093	0.011849776
320	669	0.003266454	0.001640616	0.012972463	0.005943779	0.020756092	0.010834688	0.028041715	0.045862296	0.018343813	0.037448128	0.01386097	0.025136346	1.63818e-06	0.000116817	0.000264866	9.6796e-05	8.23365e-05	3.52331e-05	9.08356e-05	0.000155518	8.06769e-05	0.000142501	0.000128485	0.000131792	0.004500507	0.001024216	0.010285616	0.006306318	0.00375317	0.004607133	0.006564024	0.010028523	0.011440978
321	670	0.002622174	0.00144716	0.013072865	0.006189444	0.021096887	0.010245205	0.028319397	0.047791441	0.018053836	0.038290434	0.013567113	0.023818951	1.57265e-06	0.000112144	0.000254271	9.29242e-05	7.9043e-05	3.38238e-05	8.72022e-05	0.000149297	7.74499e-05	0.000136801	0.000123345	0.000126521	0.00505801	0.0004048	0.009688695	0.007025562	0.003521153	0.004598126	0.006766876	0.009640452	0.010921444
322	671	0.002047628	0.001270145	0.013113775	0.006370604	0.021377477	0.0096547	0.028476396	0.049434331	0.017715327	0.03893259	0.013278816	0.022580807	1.50974e-06	0.000107659	0.0002441	8.92072e-05	7.58813e-05	3.24709e-05	8.37141e-05	0.000143326	7.43519e-05	0.000131329	0.000118412	0.00012146	0.005582241	0	0.009097534	0.007680835	0.003302774	0.00458349	0.007006681	0.009279214	0.010435723
323	672	0.001664957	0.00112868	0.013115933	0.006436559	0.021540206	0.009179905	0.0285405	0.050449439	0.017378124	0.039308849	0.01314408	0.02174833	1.44935e-06	0.000103352	0.000234336	8.56389e-05	7.28461e-05	3.1172e-05	8.03655e-05	0.000137593	7.13778e-05	0.000126076	0.000113675	0.000116601	0.006003777	1.92e-05	0.008559165	0.008169756	0.003124988	0.004585562	0.007355063	0.009051141	0.01012836
324	673	0.001379776	0.001024145	0.012765549	0.006229937	0.021687395	0.008614874	0.02846234	0.051238074	0.016953097	0.039238618	0.013167091	0.020998676	1.39138e-06	9.92181e-05	0.000224963	8.22134e-05	6.99322e-05	2.99251e-05	7.71509e-05	0.000132089	6.85227e-05	0.000121033	0.000109128	0.000111937	0.006386241	0.000756007	0.00805713	0.008616573	0.002982165	0.004550819	0.007862401	0.00891348	0.009774594
325	674	0.001043403	0.000940853	0.011899929	0.005722806	0.021917019	0.007769969	0.028205898	0.052285468	0.016361837	0.038700055	0.013236807	0.019915652	1.33572e-06	9.52494e-05	0.000215964	7.89248e-05	6.71349e-05	2.87281e-05	7.40649e-05	0.000126805	6.57818e-05	0.000116191	0.000104763	0.00010746	0.006818109	0.002172273	0.007549675	0.009165303	0.002852358	0.004439724	0.008492226	0.008757771	0.009150166
326	675	0.000696539	0.000872315	0.010766457	0.005058629	0.022164902	0.006786382	0.027818982	0.053375969	0.015670263	0.037865534	0.013328386	0.018685661	1.2823e-06	9.14394e-05	0.000207326	7.57678e-05	6.44495e-05	2.7579e-05	7.11023e-05	0.000121733	6.31505e-05	0.000111544	0.000100572	0.000103161	0.007267236	0.003980244	0.007045887	0.009743215	0.002738045	0.004295594	0.009185892	0.008591792	0.00840037
327	676	0.000379884	0.000812041	0.009612517	0.004380869	0.022366866	0.005805305	0.027349401	0.054293927	0.014944291	0.036907427	0.013416985	0.017495105	1.231e-06	8.77818e-05	0.000199033	7.27371e-05	6.18716e-05	2.64758e-05	6.82582e-05	0.000116864	6.06245e-05	0.000107082	9.65495e-05	9.90349e-05	0.007701475	0.005892125	0.006554858	0.010277577	0.002641707	0.004161744	0.009884751	0.008423318	0.007670502
328	677	0.000134137	0.000753541	0.008685491	0.003832992	0.022458736	0.004967929	0.026844964	0.054823692	0.014249838	0.035998108	0.013477762	0.016530387	1.18176e-06	8.42705e-05	0.000191072	6.98276e-05	5.93967e-05	2.54168e-05	6.55279e-05	0.000112189	5.81995e-05	0.000102799	9.26876e-05	9.50735e-05	0.008088681	0.007620118	0.006085674	0.010695656	0.002565821	0.004081489	0.010530158	0.008260129	0.007105857
329	678	0	0.000690324	0.008232763	0.00355846	0.022376335	0.004415447	0.02635348	0.054749613	0.013652822	0.035309952	0.013485873	0.015977908	1.13449e-06	8.08997e-05	0.000183429	6.70345e-05	5.70208e-05	2.44001e-05	6.29068e-05	0.000107702	5.58715e-05	9.86868e-05	8.89801e-05	9.12706e-05	0.008396707	0.008876425	0.005647425	0.010924721	0.002512867	0.004098145	0.011063467	0.00811	0.006851731
330	679	1.8e-05	0.000617213	0.007948926	0.003387605	0.022243806	0.004022714	0.025846487	0.054208945	0.013071269	0.03483004	0.013633652	0.015807959	1.08911e-06	7.76637e-05	0.000176092	6.43531e-05	5.474e-05	2.34241e-05	6.03905e-05	0.000103394	5.36367e-05	9.47393e-05	8.54209e-05	8.76198e-05	0.008637115	0.010253188	0.005225026	0.011007228	0.002525326	0.00420011	0.011615073	0.008070931	0.006895798
331	680	0.0001585	0.000538777	0.007469022	0.003107389	0.02216668	0.003590536	0.025255573	0.053462371	0.01240222	0.034357787	0.014002008	0.015794636	1.04555e-06	7.45572e-05	0.000169048	6.1779e-05	5.25504e-05	2.24872e-05	5.79749e-05	9.92578e-05	5.14912e-05	9.09498e-05	8.2004e-05	8.4115e-05	0.008842668	0.012247488	0.004802946	0.011032381	0.00260801	0.004332954	0.012282359	0.008167418	0.007073878
332	681	0.000357128	0.000463141	0.006951103	0.002796218	0.022052864	0.003149035	0.024568612	0.052479377	0.011680117	0.033784066	0.014398963	0.015830044	1.00373e-06	7.15749e-05	0.000162286	5.93079e-05	5.04484e-05	2.15877e-05	5.56559e-05	9.52875e-05	4.94315e-05	8.73118e-05	7.87239e-05	8.07504e-05	0.009013025	0.014428941	0.004389605	0.010997571	0.002706892	0.00447575	0.012957161	0.00829698	0.007303481
333	682	0.000549431	0.000398433	0.006553225	0.002532501	0.021810264	0.00272833	0.023773481	0.051229451	0.010939405	0.032999751	0.014632539	0.015806291	9.63577e-07	6.87119e-05	0.000155794	5.69355e-05	4.84304e-05	2.07242e-05	5.34296e-05	9.1476e-05	4.74543e-05	8.38193e-05	7.55749e-05	7.75203e-05	0.009147847	0.016367162	0.003993422	0.010900187	0.002767949	0.004607572	0.013531312	0.008357138	0.007502119
334	683	0.000670978	0.000352782	0.006433442	0.002394643	0.021346787	0.002358543	0.022858058	0.049682082	0.010214525	0.031895715	0.014510757	0.015615483	9.25034e-07	6.59634e-05	0.000149563	5.46581e-05	4.64932e-05	1.98952e-05	5.12924e-05	8.7817e-05	4.55561e-05	8.04665e-05	7.25519e-05	7.44195e-05	0.009246792	0.017631765	0.003622817	0.010737619	0.002737154	0.004707491	0.013896649	0.008245411	0.007587304
335	684	0.000824972	0.000298272	0.006633191	0.002371583	0.020575885	0.001966398	0.02159498	0.047221145	0.009353003	0.030245164	0.013797851	0.015145812	8.88033e-07	6.33249e-05	0.00014358	5.24718e-05	4.46335e-05	1.90994e-05	4.92407e-05	8.43043e-05	4.37339e-05	7.72479e-05	6.96498e-05	7.14428e-05	0.009194768	0.018372474	0.003222358	0.010442772	0.00261209	0.004726482	0.014056906	0.007964425	0.007650298
336	685	0.001114517	0.000215238	0.007039893	0.002393464	0.019537079	0.001496984	0.019892083	0.043592254	0.008258396	0.028049675	0.012550073	0.014450066	8.52512e-07	6.07919e-05	0.000137837	5.03729e-05	4.28482e-05	1.83354e-05	4.72711e-05	8.09321e-05	4.19845e-05	7.41579e-05	6.68638e-05	6.8585e-05	0.008942823	0.019019461	0.002756835	0.009987918	0.002439022	0.004659968	0.014108754	0.007603115	0.007806329
337	686	0.001475036	0.000124181	0.007580571	0.002450503	0.018327383	0.001007969	0.01794004	0.039307505	0.007049191	0.025542685	0.011013471	0.013667244	8.18411e-07	5.83602e-05	0.000132324	4.8358e-05	4.11342e-05	1.7602e-05	4.53803e-05	7.76948e-05	4.03051e-05	7.11916e-05	6.41893e-05	6.58416e-05	0.008589823	0.01956302	0.002265001	0.009429501	0.002236953	0.004553705	0.014083438	0.007188468	0.008008856
338	687	0.001841949	4.56e-05	0.008182252	0.002532918	0.01704381	0.000557021	0.015929524	0.034878991	0.005843877	0.022957631	0.009434091	0.012936343	7.85675e-07	5.60258e-05	0.000127031	4.64237e-05	3.94889e-05	1.68979e-05	4.35651e-05	7.45871e-05	3.86929e-05	6.8344e-05	6.16217e-05	6.3208e-05	0.008234639	0.019993442	0.001785607	0.008823966	0.002024887	0.004453446	0.014012201	0.00674747	0.008211335
339	688	0.002150678	0	0.00877196	0.002630926	0.015783373	0.000201809	0.014051209	0.030818806	0.004760941	0.020527948	0.008057982	0.012396363	7.54248e-07	5.37848e-05	0.000121949	4.45667e-05	3.79093e-05	1.6222e-05	4.18225e-05	7.16036e-05	3.71452e-05	6.56102e-05	5.91568e-05	6.06797e-05	0.007976137	0.02030102	0.001357406	0.008227755	0.001821827	0.004404943	0.013926287	0.006307109	0.008367225
340	689	0.002336644	7.88e-06	0.009276721	0.002734742	0.014643084	0	0.012495767	0.027639046	0.003918871	0.018487072	0.00713119	0.012186302	7.24078e-07	5.16334e-05	0.000117071	4.27841e-05	3.63929e-05	1.55731e-05	4.01496e-05	6.87394e-05	3.56594e-05	6.29858e-05	5.67906e-05	5.82525e-05	0.007913187	0.020476048	0.00101915	0.007697313	0.001646774	0.00445395	0.01385694	0.005894369	0.008429983
341	690	0.002476901	0.000118066	0.010001783	0.002927839	0.01340975	3.3e-06	0.010854012	0.024486594	0.003199407	0.016214648	0.006473647	0.012258882	6.95115e-07	4.9568e-05	0.000112389	4.10727e-05	3.49372e-05	1.49502e-05	3.85436e-05	6.59899e-05	3.4233e-05	6.04664e-05	5.4519e-05	5.59224e-05	0.008011268	0.020360616	0.000767847	0.007064914	0.001527412	0.004610229	0.01379957	0.005444608	0.008454648
342	691	0.002666667	0.000325991	0.011130695	0.003255405	0.011914434	0.000178862	0.008801672	0.020553346	0.002446431	0.013275713	0.005778428	0.012469201	6.6731e-07	4.75853e-05	0.000107893	3.94298e-05	3.35397e-05	1.43522e-05	3.70018e-05	6.33503e-05	3.28637e-05	5.80477e-05	5.23382e-05	5.36855e-05	0.008157111	0.019912685	0.000563874	0.006214531	0.001457656	0.004835169	0.013724432	0.004910111	0.008520647
343	692	0.00286861	0.000572038	0.012407929	0.003650239	0.010320539	0.000457533	0.006656793	0.016418914	0.001721642	0.010181802	0.005101298	0.012809822	6.40618e-07	4.56819e-05	0.000103577	3.78526e-05	3.21981e-05	1.37781e-05	3.55218e-05	6.08162e-05	3.15492e-05	5.57258e-05	5.02447e-05	5.15381e-05	0.008331454	0.019296351	0.000391033	0.005280154	0.001405866	0.005101963	0.013625032	0.004343259	0.00861802
344	693	0.0030454	0.000796594	0.013577958	0.004045137	0.008791463	0.000770156	0.004737421	0.012662909	0.001086741	0.007444448	0.00449802	0.013273306	6.14993e-07	4.38546e-05	9.94342e-05	3.63385e-05	3.09102e-05	1.3227e-05	3.41009e-05	5.83836e-05	3.02872e-05	5.34968e-05	4.82349e-05	4.94765e-05	0.008515039	0.018675708	0.000233131	0.004395775	0.001340399	0.005383804	0.013494877	0.003796433	0.008736807
345	694	0.003159704	0.000940044	0.014385256	0.004372899	0.007490609	0.001047575	0.003361604	0.009864942	0.000603428	0.005575183	0.004024358	0.013852217	5.90393e-07	4.21004e-05	9.54568e-05	3.4885e-05	2.96738e-05	1.26979e-05	3.27369e-05	5.60483e-05	2.90757e-05	5.13569e-05	4.63055e-05	4.74975e-05	0.008688605	0.018214851	7.4e-05	0.003695386	0.001229612	0.005653884	0.013327474	0.003322013	0.00886705
346	695	0.00318411	0.00106487	0.015009	0.004743416	0.006291919	0.001462503	0.002484892	0.007799877	0.000304462	0.00432835	0.003847162	0.014812242	5.66778e-07	4.04164e-05	9.16385e-05	3.34896e-05	2.84869e-05	1.219e-05	3.14274e-05	5.38063e-05	2.79127e-05	4.93026e-05	4.44533e-05	4.55976e-05	0.008892202	0.01767674	0	0.003100723	0.001062788	0.005955718	0.012989185	0.002833501	0.008951348
347	696	0.003134897	0.001249399	0.015745795	0.005260884	0.004998046	0.002145014	0.001812123	0.005871838	0.000149265	0.003147705	0.003989226	0.016262855	5.44106e-07	3.87998e-05	8.7973e-05	3.215e-05	2.73474e-05	1.17024e-05	3.01703e-05	5.16541e-05	2.67962e-05	4.73305e-05	4.26751e-05	4.37737e-05	0.009157506	0.016813298	6.56e-05	0.002461985	0.000860443	0.006331059	0.012422392	0.002245963	0.008963246
348	697	0.003040268	0.001457793	0.016516259	0.005849548	0.003665453	0.002961991	0.001285273	0.004104328	8.95e-05	0.002078897	0.004290227	0.017962286	5.22342e-07	3.72478e-05	8.44541e-05	3.0864e-05	2.62535e-05	1.12343e-05	2.89635e-05	4.95879e-05	2.57243e-05	4.54373e-05	4.09681e-05	4.20227e-05	0.009452702	0.015772066	0.000206552	0.001805858	0.000637783	0.006750455	0.011734632	0.001614121	0.0089392
349	698	0.002928429	0.001654211	0.017241008	0.006433658	0.002350605	0.003780321	0.000846318	0.002520849	7.69e-05	0.001167577	0.004589844	0.019668769	5.01449e-07	3.57579e-05	8.10759e-05	2.96294e-05	2.52033e-05	1.07849e-05	2.78049e-05	4.76044e-05	2.46953e-05	4.36198e-05	3.93294e-05	4.03418e-05	0.009745971	0.014700585	0.000358551	0.001159028	0.000410018	0.007184456	0.01103344	0.000992698	0.008915668
350	699	0.002827584	0.001802813	0.017840657	0.00693746	0.001109966	0.004466886	0.000437235	0.001144905	6.32e-05	0.000459395	0.004727756	0.021140536	4.81391e-07	3.43276e-05	7.78329e-05	2.84442e-05	2.41952e-05	1.03535e-05	2.66927e-05	4.57002e-05	2.37075e-05	4.1875e-05	3.77562e-05	3.87281e-05	0.010005496	0.013746396	0.000457351	0.00054818	0.000192354	0.007603611	0.010426354	0.000436417	0.008929104
351	700	0.002765937	0.001867759	0.018235824	0.007285203	0	0.004888571	0	0	0	0	0.004543642	0.022135822	4.62135e-07	3.29545e-05	7.47196e-05	2.73065e-05	2.32274e-05	9.93938e-06	2.5625e-05	4.38722e-05	2.27592e-05	4.02e-05	3.6246e-05	3.7179e-05	0.010199462	0.01305704	0.000438687	0	0	0.007978468	0.010020911	0	0.009015966
